# Supplementary material for: An expanded landscape of human long noncoding RNA
Source: Nucleic Acids Res. 2019 Jul 27;47(15):7842–56. doi: 10.1093/nar/gkz621 (PMC6735957; doi:10.1093/nar/gkz621)
Supplement: gkz621_Supplemental_Files [file gkz621_supplemental_files.zip › Supplementary Tables.xlsx]

## Sheet: Table S1
Table S1	RNA-Seq samples from GTEx project
#Ethnicity: 1:Asian 2:Black or African American 3:white 4:American Indian or Alaska Native 99:Not Reported
#Sex: 1:male 2:female
sra_accession	Individual_ID	Submitted_sample_id	Tissue	Specific tissue	Age	Ethnicity	Sex
SRR1068687	GTEX-XXEK	GTEX-XXEK-0526-SM-4BRWD	Esophagus	Esophagus - Gastroesophageal Junction	53	3	1
SRR1068788	GTEX-TKQ2	GTEX-TKQ2-1526-SM-4DXUN	Testis	Testis	50	3	1
SRR1068808	GTEX-QV44	GTEX-QV44-0008-SM-447AX	FIBRBLS	Cells - Transformed fibroblasts	54	3	1
SRR1068832	GTEX-UJMC	GTEX-UJMC-0426-SM-4IHJF	Blood Vessel	Artery - Coronary	59	2	1
SRR1068855	GTEX-XOTO	GTEX-XOTO-0526-SM-4B662	Muscle	Muscle - Skeletal	59	3	1
SRR1068929	GTEX-PWN1	GTEX-PWN1-0726-SM-48TDR	Esophagus	Esophagus - Muscularis	48	3	2
SRR1068953	GTEX-PWN1	GTEX-PWN1-1526-SM-48TDA	Stomach	Stomach	48	3	2
SRR1068977	GTEX-XBED	GTEX-XBED-1626-SM-47JYN	Breast	Breast - Mammary Tissue	60	3	1
SRR1068999	GTEX-U8XE	GTEX-U8XE-0826-SM-4E3J1	Breast	Breast - Mammary Tissue	38	3	1
SRR1069024	GTEX-X5EB	GTEX-X5EB-0006-SM-46MV5	Blood	Whole Blood	49	3	1
SRR1069048	GTEX-XUJ4	GTEX-XUJ4-1826-SM-4BOOU	Skin	Skin - Not Sun Exposed (Suprapubic)	64	3	2
SRR1069074	GTEX-UPIC	GTEX-UPIC-0626-SM-4IHK2	Esophagus	Esophagus - Muscularis	21	3	2
SRR1069097	GTEX-XV7Q	GTEX-XV7Q-2626-SM-4BRVA	Adipose Tissue	Adipose - Subcutaneous	49	3	2
SRR1069121	GTEX-U4B1	GTEX-U4B1-0008-SM-4DXUW	FIBRBLS	Cells - Transformed fibroblasts	47	3	1
SRR1069166	GTEX-XAJ8	GTEX-XAJ8-0326-SM-47JYI	Stomach	Stomach	45	3	1
SRR1069188	GTEX-XLM4	GTEX-XLM4-2926-SM-4AT59	Brain	Brain - Cerebellum	64	3	1
SRR1069209	GTEX-RWSA	GTEX-RWSA-2026-SM-47JX8	Prostate	Prostate	42	3	1
SRR1069231	GTEX-QEG5	GTEX-QEG5-1426-SM-447AS	Esophagus	Esophagus - Mucosa	28	3	1
SRR1069255	GTEX-VUSG	GTEX-VUSG-1226-SM-4KKZF	Esophagus	Esophagus - Mucosa	59	3	1
SRR1069279	GTEX-X4XX	GTEX-X4XX-0926-SM-46MV7	Thyroid	Thyroid	69	3	1
SRR1069303	GTEX-XPVG	GTEX-XPVG-0626-SM-4B65B	Spleen	Spleen	59	3	1
SRR1069328	GTEX-PSDG	GTEX-PSDG-1326-SM-48TD2	Esophagus	Esophagus - Mucosa	50	3	1
SRR1069352	GTEX-PWOO	GTEX-PWOO-0626-SM-48TZH	Pancreas	Pancreas	42	3	2
SRR1069376	GTEX-XV7Q	GTEX-XV7Q-0526-SM-4BRWR	Blood Vessel	Artery - Aorta	49	3	2
SRR1069400	GTEX-XGQ4	GTEX-XGQ4-0126-SM-4AT4H	Spleen	Spleen	50	3	1
SRR1069421	GTEX-V955	GTEX-V955-0126-SM-4JBH5	Adrenal Gland	Adrenal Gland	60	3	1
SRR1069445	GTEX-XK95	GTEX-XK95-0008-SM-4AT5G	FIBRBLS	Cells - Transformed fibroblasts	46	3	1
SRR1069466	GTEX-T6MO	GTEX-T6MO-1526-SM-4DM57	Uterus	Uterus	40	3	2
SRR1069490	GTEX-P78B	GTEX-P78B-0008-SM-48TE1	FIBRBLS	Cells - Transformed fibroblasts	48	3	2
SRR1069514	GTEX-XGQ4	GTEX-XGQ4-1826-SM-4AT6F	Prostate	Prostate	50	3	1
SRR1069539	GTEX-QLQW	GTEX-QLQW-0126-SM-447BK	Spleen	Spleen	38	2	1
SRR1069564	GTEX-T5JW	GTEX-T5JW-0008-SM-4DM5X	FIBRBLS	Cells - Transformed fibroblasts	27	3	2
SRR1069590	GTEX-QCQG	GTEX-QCQG-0008-SM-48U2G	FIBRBLS	Cells - Transformed fibroblasts	57	3	2
SRR1069614	GTEX-WFG7	GTEX-WFG7-0008-SM-4LMKB	FIBRBLS	Cells - Transformed fibroblasts	25	3	1
SRR1069638	GTEX-XUZC	GTEX-XUZC-1126-SM-4BOPZ	Adipose Tissue	Adipose - Visceral (Omentum)	31	3	2
SRR1069666	GTEX-W5WG	GTEX-W5WG-1626-SM-4LMKG	Esophagus	Esophagus - Mucosa	59	3	2
SRR1069690	GTEX-XXEK	GTEX-XXEK-2026-SM-4BRVE	Heart	Heart - Atrial Appendage	53	3	1
SRR1069714	GTEX-TKQ2	GTEX-TKQ2-0926-SM-4DXU5	Stomach	Stomach	50	3	1
SRR1069734	GTEX-S4Q7	GTEX-S4Q7-1226-SM-4AD5I	Testis	Testis	22	3	1
SRR1069758	GTEX-TMMY	GTEX-TMMY-1226-SM-4DXT6	Esophagus	Esophagus - Muscularis	42	3	2
SRR1069778	GTEX-QLQW	GTEX-QLQW-0726-SM-447AA	Stomach	Stomach	38	2	1
SRR1069802	GTEX-XXEK	GTEX-XXEK-0926-SM-4BRWH	Heart	Heart - Left Ventricle	53	3	1
SRR1069826	GTEX-P4QS	GTEX-P4QS-0008-SM-48TDY	FIBRBLS	Cells - Transformed fibroblasts	68	2	1
SRR1069850	GTEX-XGQ4	GTEX-XGQ4-1226-SM-4AT67	Colon	Colon - Transverse	50	3	1
SRR1069871	GTEX-Q2AI	GTEX-Q2AI-0626-SM-48TZU	Esophagus	Esophagus - Mucosa	44	3	1
SRR1069895	GTEX-R53T	GTEX-R53T-1026-SM-48FCO	Esophagus	Esophagus - Muscularis	54	3	2
SRR1069919	GTEX-SJXC	GTEX-SJXC-0008-SM-4DM7G	FIBRBLS	Cells - Transformed fibroblasts	64	3	1
SRR1069967	GTEX-S7PM	GTEX-S7PM-0126-SM-4AD6S	Skin	Skin - Sun Exposed (Lower leg)	65	4	1
SRR1069991	GTEX-PWN1	GTEX-PWN1-1426-SM-48TDF	Colon	Colon - Transverse	48	3	2
SRR1070015	GTEX-XBEW	GTEX-XBEW-0226-SM-4AT6A	Lung	Lung	47	3	1
SRR1070036	GTEX-R55E	GTEX-R55E-1326-SM-48FCR	Esophagus	Esophagus - Mucosa	22	3	1
SRR1070060	GTEX-WFJO	GTEX-WFJO-0826-SM-4LVM5	Esophagus	Esophagus - Mucosa	37	3	1
SRR1070086	GTEX-N7MS	GTEX-N7MS-0526-SM-4E3JP	Nerve	Nerve - Tibial	61	3	1
SRR1070111	GTEX-RUSQ	GTEX-RUSQ-0326-SM-47JWS	Blood Vessel	Artery - Aorta	59	3	1
SRR1070208	GTEX-XV7Q	GTEX-XV7Q-2326-SM-4BRVZ	Breast	Breast - Mammary Tissue	49	3	2
SRR1070232	GTEX-XUW1	GTEX-XUW1-0926-SM-4BONX	Skin	Skin - Not Sun Exposed (Suprapubic)	56	3	2
SRR1070260	GTEX-XOT4	GTEX-XOT4-0726-SM-4GIAW	Breast	Breast - Mammary Tissue	68	3	2
SRR1070286	GTEX-RWS6	GTEX-RWS6-1726-SM-47JXP	Vagina	Vagina	69	3	2
SRR1070308	GTEX-PWCY	GTEX-PWCY-0426-SM-48TCW	Blood Vessel	Artery - Coronary	22	3	2
SRR1070332	GTEX-S4Z8	GTEX-S4Z8-0726-SM-4GICB	Esophagus	Esophagus - Muscularis	63	3	1
SRR1070358	GTEX-XYKS	GTEX-XYKS-0526-SM-4BRW2	Lung	Lung	65	2	2
SRR1070382	GTEX-XBED	GTEX-XBED-1226-SM-4AT5V	Stomach	Stomach	60	3	1
SRR1070403	GTEX-WFON	GTEX-WFON-0626-SM-4LVLX	Pancreas	Pancreas	43	3	1
SRR1070429	GTEX-Q2AG	GTEX-Q2AG-1226-SM-4GICA	Esophagus	Esophagus - Muscularis	42	3	2
SRR1070455	GTEX-W5X1	GTEX-W5X1-0008-SM-4LMKA	FIBRBLS	Cells - Transformed fibroblasts	48	2	2
SRR1070479	GTEX-R55C	GTEX-R55C-1426-SM-48FED	Testis	Testis	47	3	1
SRR1070503	GTEX-XAJ8	GTEX-XAJ8-0926-SM-47JXZ	Adipose Tissue	Adipose - Subcutaneous	45	3	1
SRR1070525	GTEX-QVJO	GTEX-QVJO-0008-SM-447AU	FIBRBLS	Cells - Transformed fibroblasts	64	3	2
SRR1070549	GTEX-PWOO	GTEX-PWOO-1226-SM-48TCO	Stomach	Stomach	42	3	2
SRR1070597	GTEX-UPJH	GTEX-UPJH-0626-SM-4IHJN	Nerve	Nerve - Tibial	59	3	1
SRR1070620	GTEX-XBEW	GTEX-XBEW-1326-SM-4AT63	Esophagus	Esophagus - Mucosa	47	3	1
SRR1070641	GTEX-T6MN	GTEX-T6MN-1126-SM-4DM71	Blood Vessel	Artery - Aorta	51	3	1
SRR1070665	GTEX-SE5C	GTEX-SE5C-1226-SM-4BRWV	Esophagus	Esophagus - Mucosa	45	3	2
SRR1070689	GTEX-RN64	GTEX-RN64-1826-SM-48FDV	Liver	Liver	52	3	1
SRR1070713	GTEX-XYKS	GTEX-XYKS-1826-SM-4E3JV	Adipose Tissue	Adipose - Visceral (Omentum)	65	2	2
SRR1070738	GTEX-RUSQ	GTEX-RUSQ-2026-SM-4GIAK	Breast	Breast - Mammary Tissue	59	3	1
SRR1070764	GTEX-XYKS	GTEX-XYKS-1226-SM-4BRVI	Pancreas	Pancreas	65	2	2
SRR1070789	GTEX-SE5C	GTEX-SE5C-1126-SM-4BRWZ	Vagina	Vagina	45	3	2
SRR1070813	GTEX-XQ3S	GTEX-XQ3S-0006-SM-4BOQ4	Blood	Whole Blood	26	3	1
SRR1070841	GTEX-XBED	GTEX-XBED-2226-SM-47JYQ	Skin	Skin - Sun Exposed (Lower leg)	60	3	1
SRR1070863	GTEX-XBEW	GTEX-XBEW-0126-SM-4AT66	Thyroid	Thyroid	47	3	1
SRR1070884	GTEX-Q2AH	GTEX-Q2AH-1126-SM-48TZM	Stomach	Stomach	40	2	1
SRR1070888	GTEX-XOT4	GTEX-XOT4-0626-SM-4B66L	Skin	Skin - Not Sun Exposed (Suprapubic)	68	3	2
SRR1070913	GTEX-QDVN	GTEX-QDVN-0426-SM-48TZ6	Adrenal Gland	Adrenal Gland	56	3	1
SRR1070937	GTEX-UJHI	GTEX-UJHI-0008-SM-4IHL1	FIBRBLS	Cells - Transformed fibroblasts	53	2	2
SRR1070960	GTEX-XUJ4	GTEX-XUJ4-0726-SM-4BOOP	Thyroid	Thyroid	64	3	2
SRR1070986	GTEX-WZTO	GTEX-WZTO-0011-R6B-SM-4E3J6	Brain	Brain - Nucleus accumbens (basal ganglia)	44	3	1
SRR1071011	GTEX-RU1J	GTEX-RU1J-0426-SM-46MUK	Esophagus	Esophagus - Muscularis	21	2	2
SRR1071035	GTEX-XYKS	GTEX-XYKS-2126-SM-4E3IB	Skin	Skin - Sun Exposed (Lower leg)	65	2	2
SRR1071060	GTEX-REY6	GTEX-REY6-1426-SM-48FDK	Esophagus	Esophagus - Muscularis	62	3	1
SRR1071105	GTEX-WFJO	GTEX-WFJO-2026-SM-4LVM3	Salivary Gland	Minor Salivary Gland	37	3	1
SRR1071131	GTEX-XQ8I	GTEX-XQ8I-1826-SM-4BOOJ	Esophagus	Esophagus - Gastroesophageal Junction	54	3	1
SRR1071157	GTEX-OXRN	GTEX-OXRN-0126-SM-48TDM	Skin	Skin - Sun Exposed (Lower leg)	59	3	1
SRR1071181	GTEX-WH7G	GTEX-WH7G-1626-SM-4LVMY	Small Intestine	Small Intestine - Terminal Ileum	49	3	1
SRR1071207	GTEX-RU72	GTEX-RU72-0726-SM-46MUW	Esophagus	Esophagus - Mucosa	59	1	2
SRR1071231	GTEX-XUJ4	GTEX-XUJ4-2626-SM-4BOQ3	Muscle	Muscle - Skeletal	64	3	2
SRR1071289	GTEX-X4XY	GTEX-X4XY-0011-R8A-SM-46MVC	Brain	Brain - Hypothalamus	62	3	1
SRR1071313	GTEX-VUSG	GTEX-VUSG-0626-SM-4KL1Z	Blood Vessel	Artery - Coronary	59	3	1
SRR1071337	GTEX-RWSA	GTEX-RWSA-0008-SM-47JYX	FIBRBLS	Cells - Transformed fibroblasts	42	3	1
SRR1071403	GTEX-WH7G	GTEX-WH7G-0002-SM-4LVN9	LCL	Cells - EBV-transformed lymphocytes	49	3	1
SRR1071429	GTEX-T6MN	GTEX-T6MN-2026-SM-4DM7L	Testis	Testis	51	3	1
SRR1071453	GTEX-XUYS	GTEX-XUYS-0226-SM-47JX1	Adipose Tissue	Adipose - Subcutaneous	51	2	1
SRR1071475	GTEX-T6MO	GTEX-T6MO-1126-SM-4DM5D	Ovary	Ovary	40	3	2
SRR1071499	GTEX-TKQ1	GTEX-TKQ1-0326-SM-4DXSM	Esophagus	Esophagus - Mucosa	33	2	1
SRR1071519	GTEX-Q2AH	GTEX-Q2AH-0926-SM-48TZK	Pancreas	Pancreas	40	2	1
SRR1071543	GTEX-XOTO	GTEX-XOTO-0426-SM-4B66A	Blood Vessel	Artery - Tibial	59	3	1
SRR1071568	GTEX-TML8	GTEX-TML8-0326-SM-4GICN	Lung	Lung	49	2	2
SRR1071594	GTEX-XUW1	GTEX-XUW1-0826-SM-4BOP6	Muscle	Muscle - Skeletal	56	3	2
SRR1071620	GTEX-VUSG	GTEX-VUSG-0008-SM-4KL24	FIBRBLS	Cells - Transformed fibroblasts	59	3	1
SRR1071668	GTEX-R53T	GTEX-R53T-0326-SM-48FEC	Liver	Liver	54	3	2
SRR1071692	GTEX-XPT6	GTEX-XPT6-0126-SM-4B65S	Heart	Heart - Left Ventricle	22	3	1
SRR1071717	GTEX-U3ZM	GTEX-U3ZM-0826-SM-4DXU6	Bladder	Bladder	41	3	1
SRR1071737	GTEX-PWN1	GTEX-PWN1-2026-SM-48TD9	Uterus	Uterus	48	3	2
SRR1071761	GTEX-S4UY	GTEX-S4UY-1626-SM-4AD55	Stomach	Stomach	41	3	2
SRR1071785	GTEX-X638	GTEX-X638-0126-SM-47JZ8	Skin	Skin - Sun Exposed (Lower leg)	70	2	2
SRR1071832	GTEX-QDT8	GTEX-QDT8-2526-SM-48TYX	Vagina	Vagina	30	3	2
SRR1071856	GTEX-Q2AH	GTEX-Q2AH-0626-SM-48TZJ	Blood Vessel	Artery - Coronary	40	2	1
SRR1071880	GTEX-X261	GTEX-X261-0011-R8A-SM-4E3I5	Brain	Brain - Hypothalamus	56	3	1
SRR1071905	GTEX-XQ3S	GTEX-XQ3S-1326-SM-4BOPQ	Breast	Breast - Mammary Tissue	26	3	1
SRR1071931	GTEX-X4XY	GTEX-X4XY-0006-SM-46MV2	Blood	Whole Blood	62	3	1
SRR1071955	GTEX-XQ3S	GTEX-XQ3S-0426-SM-4BOOA	Muscle	Muscle - Skeletal	26	3	1
SRR1071983	GTEX-PW2O	GTEX-PW2O-0008-SM-48TEB	FIBRBLS	Cells - Transformed fibroblasts	23	3	1
SRR1072007	GTEX-QLQW	GTEX-QLQW-0326-SM-447A8	Pancreas	Pancreas	38	2	1
SRR1072031	GTEX-W5WG	GTEX-W5WG-2226-SM-4LMI3	Blood Vessel	Artery - Tibial	59	3	2
SRR1072055	GTEX-UPK5	GTEX-UPK5-1226-SM-4IHL8	Esophagus	Esophagus - Mucosa	49	3	1
SRR1072078	GTEX-XUW1	GTEX-XUW1-1126-SM-4BONZ	Blood Vessel	Artery - Aorta	56	3	2
SRR1072104	GTEX-XMK1	GTEX-XMK1-0326-SM-4B652	Pancreas	Pancreas	44	3	1
SRR1072129	GTEX-S7SF	GTEX-S7SF-1426-SM-4AT5A	Vagina	Vagina	22	3	2
SRR1072150	GTEX-XQ8I	GTEX-XQ8I-1126-SM-4BOO2	Lung	Lung	54	3	1
SRR1072178	GTEX-XMD1	GTEX-XMD1-0011-R5A-SM-4AT47	Brain	Brain - Caudate (basal ganglia)	67	3	1
SRR1072199	GTEX-W5WG	GTEX-W5WG-1726-SM-4LMI5	Stomach	Stomach	59	3	2
SRR1072223	GTEX-PSDG	GTEX-PSDG-0008-SM-48TE5	FIBRBLS	Cells - Transformed fibroblasts	50	3	1
SRR1072247	GTEX-X638	GTEX-X638-0226-SM-47JZ9	Adipose Tissue	Adipose - Subcutaneous	70	2	2
SRR1072269	GTEX-XUW1	GTEX-XUW1-1526-SM-4BOOY	Esophagus	Esophagus - Muscularis	56	3	2
SRR1072297	GTEX-R55G	GTEX-R55G-1026-SM-48FDI	Esophagus	Esophagus - Mucosa	43	3	2
SRR1072345	GTEX-X88G	GTEX-X88G-0006-SM-47JX5	Blood	Whole Blood	36	2	1
SRR1072367	GTEX-XMD1	GTEX-XMD1-0011-R10A-SM-4AT4A	Brain	Brain - Frontal Cortex (BA9)	67	3	1
SRR1072388	GTEX-X62O	GTEX-X62O-2226-SM-46MW3	Esophagus	Esophagus - Mucosa	54	3	1
SRR1072412	GTEX-U3ZH	GTEX-U3ZH-1126-SM-4DXUG	Esophagus	Esophagus - Muscularis	31	3	1
SRR1072432	GTEX-T6MO	GTEX-T6MO-0626-SM-4DM6P	Esophagus	Esophagus - Muscularis	40	3	2
SRR1072456	GTEX-OOBJ	GTEX-OOBJ-0926-SM-48TDO	Spleen	Spleen	61	2	1
SRR1072504	GTEX-WZTO	GTEX-WZTO-0011-R8A-SM-4E3II	Brain	Brain - Hypothalamus	44	3	1
SRR1072529	GTEX-XPVG	GTEX-XPVG-0006-SM-4B65Z	Blood	Whole Blood	59	3	1
SRR1072554	GTEX-VUSG	GTEX-VUSG-1126-SM-4KKZQ	Esophagus	Esophagus - Muscularis	59	3	1
SRR1072578	GTEX-SE5C	GTEX-SE5C-1526-SM-4BRWU	Colon	Colon - Transverse	45	3	2
SRR1072602	GTEX-VJYA	GTEX-VJYA-0926-SM-4KL1N	Small Intestine	Small Intestine - Terminal Ileum	67	2	1
SRR1072626	GTEX-Q2AI	GTEX-Q2AI-0226-SM-48U1D	Adrenal Gland	Adrenal Gland	44	3	1
SRR1072650	GTEX-XGQ4	GTEX-XGQ4-0326-SM-4GIEE	Heart	Heart - Left Ventricle	50	3	1
SRR1072676	GTEX-SN8G	GTEX-SN8G-0008-SM-4DM4X	FIBRBLS	Cells - Transformed fibroblasts	52	3	2
SRR1072700	GTEX-RU1J	GTEX-RU1J-0526-SM-46MUT	Stomach	Stomach	21	2	2
SRR1072724	GTEX-XOTO	GTEX-XOTO-0326-SM-4B66K	Nerve	Nerve - Tibial	59	3	1
SRR1072749	GTEX-PX3G	GTEX-PX3G-0426-SM-48U1C	Blood Vessel	Artery - Aorta	27	3	2
SRR1072773	GTEX-R55D	GTEX-R55D-0008-SM-48FEV	FIBRBLS	Cells - Transformed fibroblasts	58	3	1
SRR1072797	GTEX-X585	GTEX-X585-0011-R8A-SM-46MUX	Brain	Brain - Hypothalamus	56	2	1
SRR1072821	GTEX-QMRM	GTEX-QMRM-1126-SM-447BN	Stomach	Stomach	53	3	1
SRR1072845	GTEX-WFG8	GTEX-WFG8-1926-SM-4LVM1	Testis	Testis	28	3	1
SRR1072871	GTEX-XYKS	GTEX-XYKS-0005-SM-4BRUD	Blood	Whole Blood	65	2	2
SRR1072895	GTEX-XOT4	GTEX-XOT4-0008-SM-4B664	FIBRBLS	Cells - Transformed fibroblasts	68	3	2
SRR1072920	GTEX-WFON	GTEX-WFON-1126-SM-4LVMA	Stomach	Stomach	43	3	1
SRR1072948	GTEX-PX3G	GTEX-PX3G-3026-SM-48TZR	Blood Vessel	Artery - Coronary	27	3	2
SRR1072972	GTEX-WFJO	GTEX-WFJO-0626-SM-4LVMC	Pancreas	Pancreas	37	3	1
SRR1073021	GTEX-T8EM	GTEX-T8EM-0826-SM-4DM76	Pancreas	Pancreas	48	3	1
SRR1073045	GTEX-PWN1	GTEX-PWN1-2526-SM-48TDS	Vagina	Vagina	48	3	2
SRR1073069	GTEX-XQ3S	GTEX-XQ3S-2526-SM-4BOOG	Prostate	Prostate	26	3	1
SRR1073095	GTEX-S341	GTEX-S341-1226-SM-4AD5S	Vagina	Vagina	48	2	2
SRR1073143	GTEX-X585	GTEX-X585-0011-R3B-SM-46MVG	Brain	Brain - Anterior cingulate cortex (BA24)	56	2	1
SRR1073167	GTEX-RM2N	GTEX-RM2N-0326-SM-48FD8	Pancreas	Pancreas	55	3	1
SRR1073191	GTEX-XUJ4	GTEX-XUJ4-0926-SM-4BOPA	Esophagus	Esophagus - Muscularis	64	3	2
SRR1073217	GTEX-XMK1	GTEX-XMK1-1726-SM-4B64Z	Colon	Colon - Transverse	44	3	1
SRR1073267	GTEX-XV7Q	GTEX-XV7Q-0326-SM-4BRVM	Thyroid	Thyroid	49	3	2
SRR1073291	GTEX-XUW1	GTEX-XUW1-0426-SM-4BOOT	Skin	Skin - Sun Exposed (Lower leg)	56	3	2
SRR1073317	GTEX-X4XY	GTEX-X4XY-0008-SM-46MVL	FIBRBLS	Cells - Transformed fibroblasts	62	3	1
SRR1073365	GTEX-QCQG	GTEX-QCQG-0126-SM-48U27	Adrenal Gland	Adrenal Gland	57	3	2
SRR1073389	GTEX-T5JW	GTEX-T5JW-0426-SM-4DM7M	Ovary	Ovary	27	3	2
SRR1073413	GTEX-XBED	GTEX-XBED-0003-SM-47JWP	LCL	Cells - EBV-transformed lymphocytes	60	3	1
SRR1073435	GTEX-S33H	GTEX-S33H-1626-SM-4AD68	Liver	Liver	39	3	1
SRR1073459	GTEX-RM2N	GTEX-RM2N-0826-SM-48FD3	Stomach	Stomach	55	3	1
SRR1073483	GTEX-S4UY	GTEX-S4UY-1226-SM-4AD51	Uterus	Uterus	41	3	2
SRR1073507	GTEX-S4Z8	GTEX-S4Z8-0226-SM-4AD5K	Spleen	Spleen	63	3	1
SRR1073531	GTEX-XAJ8	GTEX-XAJ8-1326-SM-47JYT	Testis	Testis	45	3	1
SRR1073553	GTEX-XUW1	GTEX-XUW1-0626-SM-4BOP4	Nerve	Nerve - Tibial	56	3	2
SRR1073581	GTEX-QV44	GTEX-QV44-1825-SM-447CF	Adipose Tissue	Adipose - Subcutaneous	54	3	1
SRR1073605	GTEX-XQ8I	GTEX-XQ8I-0926-SM-4BOOF	Skin	Skin - Not Sun Exposed (Suprapubic)	54	3	1
SRR1073631	GTEX-XXEK	GTEX-XXEK-0326-SM-4BRVV	Esophagus	Esophagus - Mucosa	53	3	1
SRR1073655	GTEX-Q734	GTEX-Q734-1126-SM-48TZY	Colon	Colon - Transverse	44	3	2
SRR1073679	GTEX-XBEW	GTEX-XBEW-0006-SM-4AT4E	Blood	Whole Blood	47	3	1
SRR1073705	GTEX-XQ3S	GTEX-XQ3S-0126-SM-4BOO9	Blood Vessel	Artery - Aorta	26	3	1
SRR1073731	GTEX-XXEK	GTEX-XXEK-2226-SM-4BRUM	Skin	Skin - Sun Exposed (Lower leg)	53	3	1
SRR1073755	GTEX-OHPN	GTEX-OHPN-0011-R9A-SM-4DXUH	Brain	Brain - Spinal cord (cervical c-1)	61	3	2
SRR1073775	GTEX-S4Q7	GTEX-S4Q7-0226-SM-4AD5O	Adrenal Gland	Adrenal Gland	22	3	1
SRR1073878	GTEX-XMD3	GTEX-XMD3-2326-SM-4AT5H	Ovary	Ovary	51	3	2
SRR1073923	GTEX-XV7Q	GTEX-XV7Q-0626-SM-4BRV5	Blood Vessel	Artery - Coronary	49	3	2
SRR1073947	GTEX-PLZ6	GTEX-PLZ6-0126-SM-48TC6	Spleen	Spleen	36	3	1
SRR1073971	GTEX-TKQ1	GTEX-TKQ1-0626-SM-4DXTS	Colon	Colon - Transverse	33	2	1
SRR1073991	GTEX-WFG8	GTEX-WFG8-0326-SM-4LVN4	Pancreas	Pancreas	28	3	1
SRR1074017	GTEX-RU72	GTEX-RU72-0008-SM-46MV8	FIBRBLS	Cells - Transformed fibroblasts	59	1	2
SRR1074041	GTEX-WXYG	GTEX-WXYG-2326-SM-4E3I6	Skin	Skin - Sun Exposed (Lower leg)	53	2	2
SRR1074066	GTEX-SUCS	GTEX-SUCS-0926-SM-4DM4Z	Stomach	Stomach	70	3	1
SRR1074090	GTEX-WH7G	GTEX-WH7G-0826-SM-4LVMR	Pancreas	Pancreas	49	3	1
SRR1074116	GTEX-SIU7	GTEX-SIU7-0226-SM-4BRX2	Blood Vessel	Artery - Coronary	51	3	1
SRR1074140	GTEX-T6MO	GTEX-T6MO-1026-SM-4DM72	Fallopian Tube	Fallopian Tube	40	3	2
SRR1074164	GTEX-XOTO	GTEX-XOTO-0011-R11B-SM-4B64O	Brain	Brain - Cerebellar Hemisphere	59	3	1
SRR1074189	GTEX-XMK1	GTEX-XMK1-0626-SM-4B65A	Thyroid	Thyroid	44	3	1
SRR1074239	GTEX-R53T	GTEX-R53T-1326-SM-48FCQ	Colon	Colon - Transverse	54	3	2
SRR1074263	GTEX-XUZC	GTEX-XUZC-0008-SM-4BOQG	FIBRBLS	Cells - Transformed fibroblasts	31	3	2
SRR1074289	GTEX-WXYG	GTEX-WXYG-2026-SM-4E3IY	Skin	Skin - Not Sun Exposed (Suprapubic)	53	2	2
SRR1074314	GTEX-UJHI	GTEX-UJHI-1126-SM-4IHLN	Colon	Colon - Transverse	53	2	2
SRR1074337	GTEX-XAJ8	GTEX-XAJ8-0726-SM-47JY5	Colon	Colon - Sigmoid	45	3	1
SRR1074359	GTEX-XQ8I	GTEX-XQ8I-0626-SM-4BOPT	Muscle	Muscle - Skeletal	54	3	1
SRR1074385	GTEX-XPVG	GTEX-XPVG-0326-SM-4B653	Pancreas	Pancreas	59	3	1
SRR1074410	GTEX-U3ZM	GTEX-U3ZM-0926-SM-4DXSW	Prostate	Prostate	41	3	1
SRR1074430	GTEX-TMMY	GTEX-TMMY-2226-SM-4DXTN	Uterus	Uterus	42	3	2
SRR1074450	GTEX-SNMC	GTEX-SNMC-0526-SM-4DM69	Esophagus	Esophagus - Mucosa	21	3	1
SRR1074478	GTEX-QDVJ	GTEX-QDVJ-0626-SM-48U1T	Blood Vessel	Artery - Aorta	51	3	1
SRR1074502	GTEX-QDVJ	GTEX-QDVJ-0726-SM-48U1W	Esophagus	Esophagus - Mucosa	51	3	1
SRR1074550	GTEX-XYKS	GTEX-XYKS-2526-SM-4BOPX	Nerve	Nerve - Tibial	65	2	2
SRR1074578	GTEX-V955	GTEX-V955-1126-SM-4JBH3	Esophagus	Esophagus - Mucosa	60	3	1
SRR1074602	GTEX-TML8	GTEX-TML8-1426-SM-4DXUT	Esophagus	Esophagus - Muscularis	49	2	2
SRR1074622	GTEX-UPK5	GTEX-UPK5-1526-SM-4JBJA	Blood Vessel	Artery - Aorta	49	3	1
SRR1074646	GTEX-X585	GTEX-X585-0005-SM-46MV3	Blood	Whole Blood	56	2	1
SRR1074694	GTEX-X4XY	GTEX-X4XY-0826-SM-4E3JM	Thyroid	Thyroid	62	3	1
SRR1074719	GTEX-XPVG	GTEX-XPVG-2526-SM-4B66D	Muscle	Muscle - Skeletal	59	3	1
SRR1074744	GTEX-XPT6	GTEX-XPT6-0008-SM-4B64Q	FIBRBLS	Cells - Transformed fibroblasts	22	3	1
SRR1074769	GTEX-XGQ4	GTEX-XGQ4-0826-SM-4AT4T	Lung	Lung	50	3	1
SRR1074790	GTEX-XPVG	GTEX-XPVG-0926-SM-4B651	Blood Vessel	Artery - Coronary	59	3	1
SRR1074815	GTEX-S7SF	GTEX-S7SF-1026-SM-4AD4I	Esophagus	Esophagus - Muscularis	22	3	2
SRR1074839	GTEX-XGQ4	GTEX-XGQ4-1626-SM-4AT6J	Esophagus	Esophagus - Gastroesophageal Junction	50	3	1
SRR1074860	GTEX-SE5C	GTEX-SE5C-2126-SM-4BRUJ	Breast	Breast - Mammary Tissue	45	3	2
SRR1074884	GTEX-S95S	GTEX-S95S-0326-SM-4B66U	Esophagus	Esophagus - Muscularis	60	3	1
SRR1074909	GTEX-SE5C	GTEX-SE5C-0008-SM-4B64J	FIBRBLS	Cells - Transformed fibroblasts	45	3	2
SRR1074934	GTEX-XAJ8	GTEX-XAJ8-0526-SM-47JYK	Small Intestine	Small Intestine - Terminal Ileum	45	3	1
SRR1074956	GTEX-PWCY	GTEX-PWCY-0008-SM-48TE9	FIBRBLS	Cells - Transformed fibroblasts	22	3	2
SRR1074980	GTEX-Q2AH	GTEX-Q2AH-0008-SM-48U2J	FIBRBLS	Cells - Transformed fibroblasts	40	2	1
SRR1075004	GTEX-PSDG	GTEX-PSDG-1426-SM-48TD1	Esophagus	Esophagus - Muscularis	50	3	1
SRR1075028	GTEX-RWS6	GTEX-RWS6-0526-SM-4GIAJ	Blood Vessel	Artery - Aorta	69	3	2
SRR1075054	GTEX-XBED	GTEX-XBED-0926-SM-48TCE	Esophagus	Esophagus - Muscularis	60	3	1
SRR1075078	GTEX-VJYA	GTEX-VJYA-2026-SM-4KL1K	Colon	Colon - Transverse	67	2	1
SRR1075102	GTEX-UTHO	GTEX-UTHO-2426-SM-4JBHD	Liver	Liver	68	3	1
SRR1075126	GTEX-REY6	GTEX-REY6-2126-SM-48FD9	Prostate	Prostate	62	3	1
SRR1075150	GTEX-PWCY	GTEX-PWCY-1726-SM-48TD3	Vagina	Vagina	22	3	2
SRR1075174	GTEX-T5JW	GTEX-T5JW-0226-SM-4DM7I	Pancreas	Pancreas	27	3	2
SRR1075198	GTEX-XMK1	GTEX-XMK1-0126-SM-4B65F	Spleen	Spleen	44	3	1
SRR1075223	GTEX-T5JW	GTEX-T5JW-0726-SM-4DM6D	Cervix Uteri	Cervix - Ectocervix	27	3	2
SRR1075247	GTEX-XQ3S	GTEX-XQ3S-1426-SM-4BOPR	Skin	Skin - Not Sun Exposed (Suprapubic)	26	3	1
SRR1075273	GTEX-XBEW	GTEX-XBEW-0008-SM-4AT3Y	FIBRBLS	Cells - Transformed fibroblasts	47	3	1
SRR1075294	GTEX-TKQ1	GTEX-TKQ1-0426-SM-4DXT4	Esophagus	Esophagus - Muscularis	33	2	1
SRR1075314	GTEX-RUSQ	GTEX-RUSQ-0226-SM-47JWT	Adrenal Gland	Adrenal Gland	59	3	1
SRR1075336	GTEX-S4P3	GTEX-S4P3-0626-SM-4AD59	Pancreas	Pancreas	51	3	2
SRR1075360	GTEX-PWN1	GTEX-PWN1-2426-SM-48TDD	Ovary	Ovary	48	3	2
SRR1075384	GTEX-T2IS	GTEX-T2IS-1126-SM-4DM6Z	Nerve	Nerve - Tibial	24	3	2
SRR1075433	GTEX-XOTO	GTEX-XOTO-0011-R5A-SM-4B657	Brain	Brain - Caudate (basal ganglia)	59	3	1
SRR1075458	GTEX-XK95	GTEX-XK95-1026-SM-4GIDV	Esophagus	Esophagus - Mucosa	46	3	1
SRR1075484	GTEX-XMD1	GTEX-XMD1-0826-SM-4AT52	Breast	Breast - Mammary Tissue	67	3	1
SRR1075505	GTEX-NL4W	GTEX-NL4W-0008-SM-4E3I2	FIBRBLS	Cells - Transformed fibroblasts	53	3	1
SRR1075530	GTEX-XPVG	GTEX-XPVG-2026-SM-4B65E	Prostate	Prostate	59	3	1
SRR1075579	GTEX-S32W	GTEX-S32W-0426-SM-4AD6H	Blood Vessel	Artery - Aorta	58	3	2
SRR1075603	GTEX-QDVN	GTEX-QDVN-1026-SM-48TZA	Esophagus	Esophagus - Mucosa	56	3	1
SRR1075607	GTEX-V955	GTEX-V955-1926-SM-4KL1L	Testis	Testis	60	3	1
SRR1075631	GTEX-XQ8I	GTEX-XQ8I-0226-SM-4BOPM	Heart	Heart - Atrial Appendage	54	3	1
SRR1075659	GTEX-T6MN	GTEX-T6MN-0008-SM-4DM7H	FIBRBLS	Cells - Transformed fibroblasts	51	3	1
SRR1075683	GTEX-X585	GTEX-X585-0002-SM-46MVA	LCL	Cells - EBV-transformed lymphocytes	56	2	1
SRR1075707	GTEX-X638	GTEX-X638-0008-SM-47JZ7	FIBRBLS	Cells - Transformed fibroblasts	70	2	2
SRR1075729	GTEX-UPIC	GTEX-UPIC-1726-SM-4IHKG	Colon	Colon - Transverse	21	3	2
SRR1075752	GTEX-XUJ4	GTEX-XUJ4-0008-SM-4BOQI	FIBRBLS	Cells - Transformed fibroblasts	64	3	2
SRR1075778	GTEX-XOTO	GTEX-XOTO-0008-SM-4GICE	FIBRBLS	Cells - Transformed fibroblasts	59	3	1
SRR1075804	GTEX-XBEC	GTEX-XBEC-1526-SM-4AT68	Liver	Liver	57	3	1
SRR1075825	GTEX-XPT6	GTEX-XPT6-2126-SM-4B66P	Nerve	Nerve - Tibial	22	3	1
SRR1075850	GTEX-T2IS	GTEX-T2IS-2226-SM-4DM65	Uterus	Uterus	24	3	2
SRR1075874	GTEX-S341	GTEX-S341-0626-SM-4AD5T	Stomach	Stomach	48	2	2
SRR1075898	GTEX-WZTO	GTEX-WZTO-0011-R7B-SM-4E3IS	Brain	Brain - Putamen (basal ganglia)	44	3	1
SRR1075923	GTEX-PWN1	GTEX-PWN1-0008-SM-48TEA	FIBRBLS	Cells - Transformed fibroblasts	48	3	2
SRR1075947	GTEX-RTLS	GTEX-RTLS-1226-SM-46MUP	Esophagus	Esophagus - Muscularis	62	3	2
SRR1075971	GTEX-XBEC	GTEX-XBEC-0326-SM-4AT4M	Adipose Tissue	Adipose - Subcutaneous	57	3	1
SRR1075997	GTEX-XOT4	GTEX-XOT4-1126-SM-4B66E	Heart	Heart - Atrial Appendage	68	3	2
SRR1076022	GTEX-X4XY	GTEX-X4XY-1626-SM-46MVN	Liver	Liver	62	3	1
SRR1076046	GTEX-XGQ4	GTEX-XGQ4-1326-SM-4GIDU	Small Intestine	Small Intestine - Terminal Ileum	50	3	1
SRR1076072	GTEX-X4XX	GTEX-X4XX-0011-R6B-SM-46MWP	Brain	Brain - Nucleus accumbens (basal ganglia)	69	3	1
SRR1076096	GTEX-QXCU	GTEX-QXCU-0008-SM-48FCH	FIBRBLS	Cells - Transformed fibroblasts	58	3	1
SRR1076120	GTEX-S33H	GTEX-S33H-1826-SM-4AD65	Prostate	Prostate	39	3	1
SRR1076144	GTEX-XPVG	GTEX-XPVG-0008-SM-4GICH	FIBRBLS	Cells - Transformed fibroblasts	59	3	1
SRR1076170	GTEX-U8XE	GTEX-U8XE-1826-SM-4E3HV	Esophagus	Esophagus - Muscularis	38	3	1
SRR1076219	GTEX-X4XY	GTEX-X4XY-0926-SM-4E3JD	Breast	Breast - Mammary Tissue	62	3	1
SRR1076244	GTEX-PX3G	GTEX-PX3G-1026-SM-48TZW	Pancreas	Pancreas	27	3	2
SRR1076268	GTEX-SIU7	GTEX-SIU7-1426-SM-4BRWT	Stomach	Stomach	51	3	1
SRR1076292	GTEX-X8HC	GTEX-X8HC-0626-SM-4E3HQ	Skin	Skin - Not Sun Exposed (Suprapubic)	53	3	2
SRR1076317	GTEX-XQ3S	GTEX-XQ3S-0008-SM-4GIDZ	FIBRBLS	Cells - Transformed fibroblasts	26	3	1
SRR1076369	GTEX-Q2AH	GTEX-Q2AH-0226-SM-48U1I	Spleen	Spleen	40	2	1
SRR1076393	GTEX-T5JC	GTEX-T5JC-2526-SM-4DM6G	Pituitary	Pituitary	27	3	1
SRR1076417	GTEX-SNMC	GTEX-SNMC-0626-SM-4DM6H	Stomach	Stomach	21	3	1
SRR1076441	GTEX-REY6	GTEX-REY6-2426-SM-48FF5	Breast	Breast - Mammary Tissue	62	3	1
SRR1076490	GTEX-XGQ4	GTEX-XGQ4-2026-SM-4AT6G	Testis	Testis	50	3	1
SRR1076535	GTEX-WFG7	GTEX-WFG7-1026-SM-4LMK8	Esophagus	Esophagus - Muscularis	25	3	1
SRR1076559	GTEX-X585	GTEX-X585-0426-SM-4E3JZ	Nerve	Nerve - Tibial	56	2	1
SRR1076584	GTEX-S32W	GTEX-S32W-1326-SM-4AD5Q	Fallopian Tube	Fallopian Tube	58	3	2
SRR1076632	GTEX-XMK1	GTEX-XMK1-0226-SM-4B65D	Adrenal Gland	Adrenal Gland	44	3	1
SRR1076657	GTEX-P4PP	GTEX-P4PP-0008-SM-48TDV	FIBRBLS	Cells - Transformed fibroblasts	33	3	2
SRR1076681	GTEX-QEL4	GTEX-QEL4-1526-SM-447AB	Esophagus	Esophagus - Muscularis	56	3	1
SRR1076705	GTEX-QVUS	GTEX-QVUS-0626-SM-447CC	Esophagus	Esophagus - Mucosa	69	3	2
SRR1076729	GTEX-PWOO	GTEX-PWOO-0008-SM-48TDU	FIBRBLS	Cells - Transformed fibroblasts	42	3	2
SRR1076753	GTEX-XUZC	GTEX-XUZC-0126-SM-4BOO6	Thyroid	Thyroid	31	3	2
SRR1076779	GTEX-XBED	GTEX-XBED-0526-SM-47JY3	Heart	Heart - Left Ventricle	60	3	1
SRR1076801	GTEX-RVPV	GTEX-RVPV-0526-SM-47JYL	Esophagus	Esophagus - Mucosa	67	3	1
SRR1076823	GTEX-XV7Q	GTEX-XV7Q-0226-SM-4BRVL	Adrenal Gland	Adrenal Gland	49	3	2
SRR1076868	GTEX-S3XE	GTEX-S3XE-0526-SM-4AD4G	Pancreas	Pancreas	51	3	1
SRR1076892	GTEX-W5WG	GTEX-W5WG-1026-SM-4LMIF	Vagina	Vagina	59	3	2
SRR1076916	GTEX-RU72	GTEX-RU72-0226-SM-46MUD	Blood Vessel	Artery - Coronary	59	1	2
SRR1076940	GTEX-T6MO	GTEX-T6MO-0826-SM-4DM51	Colon	Colon - Transverse	40	3	2
SRR1076964	GTEX-XQ8I	GTEX-XQ8I-1626-SM-4BOOI	Esophagus	Esophagus - Muscularis	54	3	1
SRR1076990	GTEX-XV7Q	GTEX-XV7Q-1326-SM-4BRWM	Stomach	Stomach	49	3	2
SRR1077038	GTEX-XQ8I	GTEX-XQ8I-0526-SM-4BOPS	Adipose Tissue	Adipose - Subcutaneous	54	3	1
SRR1077066	GTEX-XXEK	GTEX-XXEK-1926-SM-4BRVD	Colon	Colon - Transverse	53	3	1
SRR1077115	GTEX-X5EB	GTEX-X5EB-0626-SM-46MVQ	Heart	Heart - Atrial Appendage	49	3	1
SRR1077139	GTEX-U3ZH	GTEX-U3ZH-1426-SM-4DXSR	Breast	Breast - Mammary Tissue	31	3	1
SRR1077159	GTEX-PX3G	GTEX-PX3G-2026-SM-48U1H	Uterus	Uterus	27	3	2
SRR1077211	GTEX-XUZC	GTEX-XUZC-0926-SM-4BOQF	Uterus	Uterus	31	3	2
SRR1077239	GTEX-T6MO	GTEX-T6MO-1426-SM-4DM73	Cervix Uteri	Cervix - Endocervix	40	3	2
SRR1077263	GTEX-XPVG	GTEX-XPVG-2126-SM-4B667	Skin	Skin - Not Sun Exposed (Suprapubic)	59	3	1
SRR1077310	GTEX-PWN1	GTEX-PWN1-0626-SM-48TDT	Esophagus	Esophagus - Mucosa	48	3	2
SRR1077356	GTEX-XBED	GTEX-XBED-1026-SM-48TCB	Esophagus	Esophagus - Mucosa	60	3	1
SRR1077429	GTEX-WFG8	GTEX-WFG8-1826-SM-4LVM4	Prostate	Prostate	28	3	1
SRR1077455	GTEX-Q2AG	GTEX-Q2AG-3026-SM-48U1L	Pituitary	Pituitary	42	3	2
SRR1077503	GTEX-XXEK	GTEX-XXEK-0005-SM-4BRWJ	Blood	Whole Blood	53	3	1
SRR1077528	GTEX-XGQ4	GTEX-XGQ4-0526-SM-4AT6C	Heart	Heart - Atrial Appendage	50	3	1
SRR1077575	GTEX-S4Q7	GTEX-S4Q7-0526-SM-4AD5N	Esophagus	Esophagus - Muscularis	22	3	1
SRR1077599	GTEX-TKQ2	GTEX-TKQ2-1226-SM-4DXSV	Esophagus	Esophagus - Muscularis	50	3	1
SRR1077619	GTEX-RNOR	GTEX-RNOR-1226-SM-48FDQ	Esophagus	Esophagus - Mucosa	52	3	2
SRR1077643	GTEX-XV7Q	GTEX-XV7Q-0826-SM-4BRV7	Heart	Heart - Left Ventricle	49	3	2
SRR1077667	GTEX-TML8	GTEX-TML8-1326-SM-4DXTO	Colon	Colon - Transverse	49	2	2
SRR1077687	GTEX-XLM4	GTEX-XLM4-0011-R4B-SM-4AT5C	Brain	Brain - Amygdala	64	3	1
SRR1077708	GTEX-TSE9	GTEX-TSE9-3126-SM-4DXSY	Pituitary	Pituitary	60	3	2
SRR1077728	GTEX-X5EB	GTEX-X5EB-1626-SM-4E3IV	Small Intestine	Small Intestine - Terminal Ileum	49	3	1
SRR1077753	GTEX-XQ3S	GTEX-XQ3S-2726-SM-4BOP2	Testis	Testis	26	3	1
SRR1077781	GTEX-UTHO	GTEX-UTHO-0008-SM-4JBID	FIBRBLS	Cells - Transformed fibroblasts	68	3	1
SRR1077805	GTEX-XYKS	GTEX-XYKS-2426-SM-4AT43	Muscle	Muscle - Skeletal	65	2	2
SRR1077850	GTEX-S4Q7	GTEX-S4Q7-0626-SM-4AD5M	Esophagus	Esophagus - Mucosa	22	3	1
SRR1077874	GTEX-V955	GTEX-V955-1026-SM-4JBHO	Esophagus	Esophagus - Muscularis	60	3	1
SRR1077898	GTEX-XAJ8	GTEX-XAJ8-1426-SM-47JYM	Skin	Skin - Not Sun Exposed (Suprapubic)	45	3	1
SRR1077920	GTEX-RU72	GTEX-RU72-0626-SM-46MUI	Breast	Breast - Mammary Tissue	59	1	2
SRR1077944	GTEX-QCQG	GTEX-QCQG-0226-SM-48U28	Spleen	Spleen	57	3	2
SRR1077968	GTEX-RNOR	GTEX-RNOR-2426-SM-48FDY	Pituitary	Pituitary	52	3	2
SRR1077992	GTEX-QCQG	GTEX-QCQG-0726-SM-48U1Z	Esophagus	Esophagus - Muscularis	57	3	2
SRR1077996	GTEX-WEY5	GTEX-WEY5-0726-SM-4LMID	Uterus	Uterus	44	3	2
SRR1078020	GTEX-RVPV	GTEX-RVPV-0008-SM-47JYW	FIBRBLS	Cells - Transformed fibroblasts	67	3	1
SRR1078042	GTEX-PWCY	GTEX-PWCY-1326-SM-48TCU	Ovary	Ovary	22	3	2
SRR1078090	GTEX-QLQ7	GTEX-QLQ7-0826-SM-447B3	Stomach	Stomach	64	1	1
SRR1078114	GTEX-XUW1	GTEX-XUW1-0226-SM-4BOOS	Uterus	Uterus	56	3	2
SRR1078140	GTEX-S33H	GTEX-S33H-0826-SM-4AD5Y	Esophagus	Esophagus - Mucosa	39	3	1
SRR1078164	GTEX-V1D1	GTEX-V1D1-1926-SM-4JBGX	Prostate	Prostate	51	3	1
SRR1078188	GTEX-R55G	GTEX-R55G-1626-SM-48FF4	Uterus	Uterus	43	3	2
SRR1078212	GTEX-RWS6	GTEX-RWS6-1326-SM-47JXB	Uterus	Uterus	69	3	2
SRR1078258	GTEX-U3ZN	GTEX-U3ZN-1926-SM-4DXSG	Breast	Breast - Mammary Tissue	33	3	2
SRR1078278	GTEX-S7SF	GTEX-S7SF-1926-SM-4AT5B	Colon	Colon - Transverse	22	3	2
SRR1078299	GTEX-Q2AI	GTEX-Q2AI-1226-SM-48U14	Testis	Testis	44	3	1
SRR1078323	GTEX-VUSG	GTEX-VUSG-2826-SM-4KKZM	Blood Vessel	Artery - Tibial	59	3	1
SRR1078347	GTEX-XMD1	GTEX-XMD1-0011-R3B-SM-4AT5R	Brain	Brain - Anterior cingulate cortex (BA24)	67	3	1
SRR1078368	GTEX-W5WG	GTEX-W5WG-1526-SM-4LMIG	Esophagus	Esophagus - Muscularis	59	3	2
SRR1078392	GTEX-X5EB	GTEX-X5EB-1726-SM-4E3J7	Salivary Gland	Minor Salivary Gland	49	3	1
SRR1078417	GTEX-XUYS	GTEX-XUYS-0008-SM-47JYZ	FIBRBLS	Cells - Transformed fibroblasts	51	2	1
SRR1078439	GTEX-WCDI	GTEX-WCDI-0426-SM-4GIAL	Blood Vessel	Artery - Tibial	56	2	1
SRR1078465	GTEX-WFG7	GTEX-WFG7-0626-SM-4LMK6	Blood Vessel	Artery - Coronary	25	3	1
SRR1078489	GTEX-NPJ8	GTEX-NPJ8-0226-SM-48TBN	Adipose Tissue	Adipose - Subcutaneous	40	3	1
SRR1078514	GTEX-QMRM	GTEX-QMRM-0926-SM-447BR	Esophagus	Esophagus - Muscularis	53	3	1
SRR1078538	GTEX-T5JW	GTEX-T5JW-1326-SM-4DM5G	Esophagus	Esophagus - Mucosa	27	3	2
SRR1078562	GTEX-PX3G	GTEX-PX3G-0726-SM-48TZT	Esophagus	Esophagus - Muscularis	27	3	2
SRR1078586	GTEX-WFON	GTEX-WFON-0526-SM-4LVLY	Blood Vessel	Artery - Aorta	43	3	1
SRR1078612	GTEX-V1D1	GTEX-V1D1-2126-SM-4JBH4	Testis	Testis	51	3	1
SRR1078636	GTEX-RU72	GTEX-RU72-2226-SM-46MUE	Ovary	Ovary	59	1	2
SRR1078709	GTEX-WFG8	GTEX-WFG8-1126-SM-4LVN1	Esophagus	Esophagus - Gastroesophageal Junction	28	3	1
SRR1078735	GTEX-QCQG	GTEX-QCQG-1426-SM-48U22	Ovary	Ovary	57	3	2
SRR1078759	GTEX-QDVJ	GTEX-QDVJ-1426-SM-48U1Y	Stomach	Stomach	51	3	1
SRR1078783	GTEX-WFG8	GTEX-WFG8-1026-SM-4LVMZ	Esophagus	Esophagus - Muscularis	28	3	1
SRR1078809	GTEX-U8XE	GTEX-U8XE-1726-SM-4E3IF	Esophagus	Esophagus - Mucosa	38	3	1
SRR1078834	GTEX-XBED	GTEX-XBED-2426-SM-4AT4O	Blood Vessel	Artery - Tibial	60	3	1
SRR1078879	GTEX-X585	GTEX-X585-0011-R2B-SM-46MVF	Brain	Brain - Substantia nigra	56	2	1
SRR1078903	GTEX-XGQ4	GTEX-XGQ4-2426-SM-4AT55	Blood Vessel	Artery - Tibial	50	3	1
SRR1078948	GTEX-QDVJ	GTEX-QDVJ-1326-SM-48U1X	Colon	Colon - Transverse	51	3	1
SRR1078972	GTEX-XUW1	GTEX-XUW1-0008-SM-4BOQH	FIBRBLS	Cells - Transformed fibroblasts	56	3	2
SRR1079023	GTEX-UJHI	GTEX-UJHI-0226-SM-4IHJL	Blood Vessel	Artery - Aorta	53	2	2
SRR1079046	GTEX-XV7Q	GTEX-XV7Q-0126-SM-4BRVK	Spleen	Spleen	49	3	2
SRR1079070	GTEX-QMR6	GTEX-QMR6-0008-SM-447AV	FIBRBLS	Cells - Transformed fibroblasts	59	3	1
SRR1079094	GTEX-R55C	GTEX-R55C-0726-SM-48FCN	Esophagus	Esophagus - Muscularis	47	3	1
SRR1079118	GTEX-XPVG	GTEX-XPVG-2626-SM-4B669	Skin	Skin - Sun Exposed (Lower leg)	59	3	1
SRR1079143	GTEX-T2IS	GTEX-T2IS-1926-SM-4DM74	Vagina	Vagina	24	3	2
SRR1079168	GTEX-XLM4	GTEX-XLM4-0011-R9A-SM-4AT45	Brain	Brain - Spinal cord (cervical c-1)	64	3	1
SRR1079189	GTEX-SE5C	GTEX-SE5C-0426-SM-4BRUI	Blood Vessel	Artery - Coronary	45	3	2
SRR1079237	GTEX-TMZS	GTEX-TMZS-0008-SM-47JWM	FIBRBLS	Cells - Transformed fibroblasts	63	3	1
SRR1079259	GTEX-X638	GTEX-X638-0005-SM-47JX6	Blood	Whole Blood	70	2	2
SRR1079281	GTEX-XOTO	GTEX-XOTO-0011-R6B-SM-4B65X	Brain	Brain - Nucleus accumbens (basal ganglia)	59	3	1
SRR1079306	GTEX-X8HC	GTEX-X8HC-1326-SM-46MWB	Esophagus	Esophagus - Gastroesophageal Junction	53	3	2
SRR1079330	GTEX-QDVN	GTEX-QDVN-0126-SM-4GIC9	Blood Vessel	Artery - Coronary	56	3	1
SRR1079356	GTEX-XV7Q	GTEX-XV7Q-1626-SM-4BRWC	Vagina	Vagina	49	3	2
SRR1079380	GTEX-QLQ7	GTEX-QLQ7-1026-SM-447BB	Esophagus	Esophagus - Muscularis	64	1	1
SRR1079404	GTEX-R55G	GTEX-R55G-0426-SM-48FDH	Blood Vessel	Artery - Coronary	43	3	2
SRR1079434	GTEX-XK95	GTEX-XK95-0226-SM-4AT58	Skin	Skin - Not Sun Exposed (Suprapubic)	46	3	1
SRR1079455	GTEX-XPT6	GTEX-XPT6-1626-SM-4B655	Testis	Testis	22	3	1
SRR1079480	GTEX-RUSQ	GTEX-RUSQ-0926-SM-47JWU	Esophagus	Esophagus - Muscularis	59	3	1
SRR1079502	GTEX-U3ZH	GTEX-U3ZH-0426-SM-4DXSE	Blood Vessel	Artery - Coronary	31	3	1
SRR1079522	GTEX-XK95	GTEX-XK95-0426-SM-4AT4R	Adipose Tissue	Adipose - Subcutaneous	46	3	1
SRR1079567	GTEX-QCQG	GTEX-QCQG-1626-SM-48U26	Colon	Colon - Transverse	57	3	2
SRR1079591	GTEX-XLM4	GTEX-XLM4-0011-R2B-SM-4AT5Z	Brain	Brain - Substantia nigra	64	3	1
SRR1079612	GTEX-SNMC	GTEX-SNMC-1026-SM-4DM7K	Testis	Testis	21	3	1
SRR1079660	GTEX-XUW1	GTEX-XUW1-0005-SM-4BOQ7	Blood	Whole Blood	56	3	2
SRR1079686	GTEX-U3ZN	GTEX-U3ZN-0926-SM-4DXTU	Vagina	Vagina	33	3	2
SRR1079706	GTEX-QCQG	GTEX-QCQG-1226-SM-48U23	Vagina	Vagina	57	3	2
SRR1079730	GTEX-VJYA	GTEX-VJYA-0726-SM-4KL1T	Esophagus	Esophagus - Mucosa	67	2	1
SRR1079754	GTEX-XQ8I	GTEX-XQ8I-1926-SM-4BOOK	Pancreas	Pancreas	54	3	1
SRR1079782	GTEX-VJYA	GTEX-VJYA-0126-SM-4KL1P	Spleen	Spleen	67	2	1
SRR1079806	GTEX-WEY5	GTEX-WEY5-1026-SM-4LMK9	Esophagus	Esophagus - Muscularis	44	3	2
SRR1079830	GTEX-U4B1	GTEX-U4B1-1226-SM-4DXT7	Bladder	Bladder	47	3	1
SRR1079874	GTEX-XUJ4	GTEX-XUJ4-1526-SM-4BONU	Uterus	Uterus	64	3	2
SRR1079900	GTEX-QV31	GTEX-QV31-0626-SM-447C5	Stomach	Stomach	32	3	1
SRR1079924	GTEX-RTLS	GTEX-RTLS-0008-SM-48FET	FIBRBLS	Cells - Transformed fibroblasts	62	3	2
SRR1079948	GTEX-WXYG	GTEX-WXYG-2226-SM-4E3IM	Breast	Breast - Mammary Tissue	53	2	2
SRR1079973	GTEX-XMK1	GTEX-XMK1-1826-SM-4B66F	Small Intestine	Small Intestine - Terminal Ileum	44	3	1
SRR1079998	GTEX-V1D1	GTEX-V1D1-0326-SM-4JBIY	Blood Vessel	Artery - Aorta	51	3	1
SRR1080044	GTEX-Q2AH	GTEX-Q2AH-0826-SM-48TZN	Esophagus	Esophagus - Mucosa	40	2	1
SRR1080048	GTEX-QDVJ	GTEX-QDVJ-0826-SM-48U1S	Esophagus	Esophagus - Muscularis	51	3	1
SRR1080072	GTEX-XMD3	GTEX-XMD3-0008-SM-4AT4V	FIBRBLS	Cells - Transformed fibroblasts	51	3	2
SRR1080117	GTEX-WFON	GTEX-WFON-1726-SM-4LVMQ	Liver	Liver	43	3	1
SRR1080143	GTEX-SUCS	GTEX-SUCS-0726-SM-4DM7J	Esophagus	Esophagus - Mucosa	70	3	1
SRR1080148	GTEX-S4Z8	GTEX-S4Z8-0626-SM-4AD6J	Blood Vessel	Artery - Aorta	63	3	1
SRR1080196	GTEX-WH7G	GTEX-WH7G-0008-SM-4LVNM	FIBRBLS	Cells - Transformed fibroblasts	49	3	1
SRR1080222	GTEX-PWOO	GTEX-PWOO-1326-SM-48TCJ	Colon	Colon - Transverse	42	3	2
SRR1080270	GTEX-XUZC	GTEX-XUZC-1826-SM-4BRVO	Adipose Tissue	Adipose - Subcutaneous	31	3	2
SRR1080294	GTEX-S32W	GTEX-S32W-1926-SM-4AD63	Liver	Liver	58	3	2
SRR1080318	GTEX-S4Q7	GTEX-S4Q7-1026-SM-4AD75	Prostate	Prostate	22	3	1
SRR1080342	GTEX-S341	GTEX-S341-1026-SM-4AD71	Uterus	Uterus	48	2	2
SRR1080366	GTEX-XPVG	GTEX-XPVG-0526-SM-4B65N	Kidney	Kidney - Cortex	59	3	1
SRR1080391	GTEX-XV7Q	GTEX-XV7Q-1126-SM-4BRVS	Esophagus	Esophagus - Mucosa	49	3	2
SRR1080438	GTEX-XLM4	GTEX-XLM4-2026-SM-4AT4X	Heart	Heart - Atrial Appendage	64	3	1
SRR1080459	GTEX-X8HC	GTEX-X8HC-0226-SM-4E3K1	Adipose Tissue	Adipose - Subcutaneous	53	3	2
SRR1080484	GTEX-XOT4	GTEX-XOT4-0426-SM-4B66T	Blood Vessel	Artery - Tibial	68	3	2
SRR1080509	GTEX-OHPK	GTEX-OHPK-0008-SM-4E3JL	FIBRBLS	Cells - Transformed fibroblasts	51	2	2
SRR1080534	GTEX-XUW1	GTEX-XUW1-0326-SM-4BOOR	Vagina	Vagina	56	3	2
SRR1080560	GTEX-U3ZN	GTEX-U3ZN-0008-SM-4DXTL	FIBRBLS	Cells - Transformed fibroblasts	33	3	2
SRR1080580	GTEX-TMMY	GTEX-TMMY-1926-SM-4DXUU	Vagina	Vagina	42	3	2
SRR1080600	GTEX-XXEK	GTEX-XXEK-0126-SM-4BRVU	Spleen	Spleen	53	3	1
SRR1080624	GTEX-Q2AI	GTEX-Q2AI-0426-SM-48U13	Pancreas	Pancreas	44	3	1
SRR1080672	GTEX-R55G	GTEX-R55G-1126-SM-48FDG	Stomach	Stomach	43	3	2
SRR1080696	GTEX-UTHO	GTEX-UTHO-2726-SM-4JBH9	Prostate	Prostate	68	3	1
SRR1080720	GTEX-RWS6	GTEX-RWS6-0008-SM-47JYV	FIBRBLS	Cells - Transformed fibroblasts	69	3	2
SRR1080742	GTEX-T5JC	GTEX-T5JC-0008-SM-4DM6A	FIBRBLS	Cells - Transformed fibroblasts	27	3	1
SRR1080766	GTEX-XUZC	GTEX-XUZC-2126-SM-4BRW8	Muscle	Muscle - Skeletal	31	3	2
SRR1080790	GTEX-XGQ4	GTEX-XGQ4-2626-SM-4AT6B	Salivary Gland	Minor Salivary Gland	50	3	1
SRR1080811	GTEX-Q2AH	GTEX-Q2AH-1526-SM-48TZG	Testis	Testis	40	2	1
SRR1080835	GTEX-X4XX	GTEX-X4XX-0011-R8B-SM-46MWM	Brain	Brain - Hypothalamus	69	3	1
SRR1080859	GTEX-U3ZH	GTEX-U3ZH-1526-SM-4DXV1	Testis	Testis	31	3	1
SRR1080879	GTEX-X4XY	GTEX-X4XY-1726-SM-46MVO	Esophagus	Esophagus - Mucosa	62	3	1
SRR1080903	GTEX-RTLS	GTEX-RTLS-1126-SM-46MUQ	Esophagus	Esophagus - Mucosa	62	3	2
SRR1080927	GTEX-X4XX	GTEX-X4XX-0011-R11A-SM-46MWQ	Brain	Brain - Cerebellar Hemisphere	69	3	1
SRR1080951	GTEX-XUJ4	GTEX-XUJ4-2026-SM-4BOOW	Colon	Colon - Transverse	64	3	2
SRR1080977	GTEX-XBEC	GTEX-XBEC-1326-SM-4AT69	Heart	Heart - Left Ventricle	57	3	1
SRR1080998	GTEX-XMK1	GTEX-XMK1-0005-SM-4B665	Blood	Whole Blood	44	3	1
SRR1081023	GTEX-XGQ4	GTEX-XGQ4-0926-SM-4AT4U	Breast	Breast - Mammary Tissue	50	3	1
SRR1081068	GTEX-XXEK	GTEX-XXEK-1826-SM-4BRVC	Colon	Colon - Sigmoid	53	3	1
SRR1081092	GTEX-WFG7	GTEX-WFG7-1326-SM-4LMK1	Stomach	Stomach	25	3	1
SRR1081116	GTEX-XBED	GTEX-XBED-1526-SM-4AT5W	Colon	Colon - Transverse	60	3	1
SRR1081137	GTEX-UPJH	GTEX-UPJH-0926-SM-4IHKA	Blood Vessel	Artery - Aorta	59	3	1
SRR1081160	GTEX-R55G	GTEX-R55G-0926-SM-48FDN	Esophagus	Esophagus - Muscularis	43	3	2
SRR1081184	GTEX-SJXC	GTEX-SJXC-1226-SM-4DM78	Liver	Liver	64	3	1
SRR1081209	GTEX-XUJ4	GTEX-XUJ4-1726-SM-4BONW	Adipose Tissue	Adipose - Visceral (Omentum)	64	3	2
SRR1081235	GTEX-S4Z8	GTEX-S4Z8-1226-SM-4AD6W	Stomach	Stomach	63	3	1
SRR1081259	GTEX-SNOS	GTEX-SNOS-0926-SM-4DM7A	Pancreas	Pancreas	49	2	1
SRR1081283	GTEX-QDVN	GTEX-QDVN-0726-SM-4B64L	Lung	Lung	56	3	1
SRR1081332	GTEX-PWCY	GTEX-PWCY-1026-SM-48TD4	Colon	Colon - Transverse	22	3	2
SRR1081357	GTEX-T5JC	GTEX-T5JC-0726-SM-4DM55	Testis	Testis	27	3	1
SRR1081381	GTEX-U3ZN	GTEX-U3ZN-1826-SM-4DXUY	Esophagus	Esophagus - Muscularis	33	3	2
SRR1081401	GTEX-R55D	GTEX-R55D-0126-SM-48FEL	Testis	Testis	58	3	1
SRR1081425	GTEX-XUZC	GTEX-XUZC-1726-SM-4BRWS	Skin	Skin - Sun Exposed (Lower leg)	31	3	2
SRR1081473	GTEX-U3ZN	GTEX-U3ZN-0426-SM-4DXSH	Blood Vessel	Artery - Coronary	33	3	2
SRR1081493	GTEX-WFG7	GTEX-WFG7-1526-SM-4LVMG	Colon	Colon - Transverse	25	3	1
SRR1081519	GTEX-XYKS	GTEX-XYKS-0426-SM-4BRW4	Blood Vessel	Artery - Aorta	65	2	2
SRR1081543	GTEX-RTLS	GTEX-RTLS-0726-SM-46MV4	Blood Vessel	Artery - Coronary	62	3	2
SRR1081567	GTEX-XBED	GTEX-XBED-2326-SM-47JYR	Adipose Tissue	Adipose - Subcutaneous	60	3	1
SRR1081614	GTEX-X5EB	GTEX-X5EB-2026-SM-4E3KA	Testis	Testis	49	3	1
SRR1081663	GTEX-XMK1	GTEX-XMK1-2026-SM-4B65K	Testis	Testis	44	3	1
SRR1081688	GTEX-PW2O	GTEX-PW2O-1426-SM-48TCD	Testis	Testis	23	3	1
SRR1081712	GTEX-TSE9	GTEX-TSE9-0005-SM-4DXUF	Blood	Whole Blood	60	3	2
SRR1081717	GTEX-QDVN	GTEX-QDVN-1226-SM-48TZ5	Stomach	Stomach	56	3	1
SRR1081741	GTEX-X585	GTEX-X585-3026-SM-46MWF	Brain	Brain - Cortex	56	2	1
SRR1081765	GTEX-S4Q7	GTEX-S4Q7-0926-SM-4AD5D	Bladder	Bladder	22	3	1
SRR1081813	GTEX-XYKS	GTEX-XYKS-2226-SM-4E3IU	Colon	Colon - Transverse	65	2	2
SRR1081838	GTEX-XMK1	GTEX-XMK1-0008-SM-4GICF	FIBRBLS	Cells - Transformed fibroblasts	44	3	1
SRR1081864	GTEX-XAJ8	GTEX-XAJ8-0826-SM-47JY6	Skin	Skin - Sun Exposed (Lower leg)	45	3	1
SRR1081886	GTEX-XV7Q	GTEX-XV7Q-2526-SM-4BRV9	Skin	Skin - Sun Exposed (Lower leg)	49	3	2
SRR1081910	GTEX-XPT6	GTEX-XPT6-0326-SM-4B66V	Blood Vessel	Artery - Aorta	22	3	1
SRR1081935	GTEX-WFG8	GTEX-WFG8-1326-SM-4LVN3	Stomach	Stomach	28	3	1
SRR1081987	GTEX-XV7Q	GTEX-XV7Q-1426-SM-4BRWA	Ovary	Ovary	49	3	2
SRR1082011	GTEX-XV7Q	GTEX-XV7Q-0008-SM-4BRWL	FIBRBLS	Cells - Transformed fibroblasts	49	3	2
SRR1082035	GTEX-V1D1	GTEX-V1D1-0226-SM-4JBHG	Adrenal Gland	Adrenal Gland	51	3	1
SRR1082059	GTEX-XMD1	GTEX-XMD1-0526-SM-4AT4Z	Nerve	Nerve - Tibial	67	3	1
SRR1082080	GTEX-QV31	GTEX-QV31-0226-SM-447BO	Pancreas	Pancreas	32	3	1
SRR1082128	GTEX-UPIC	GTEX-UPIC-1526-SM-4IHLU	Uterus	Uterus	21	3	2
SRR1082151	GTEX-RWSA	GTEX-RWSA-1426-SM-47JXA	Liver	Liver	42	3	1
SRR1082173	GTEX-VUSG	GTEX-VUSG-2426-SM-4KKZG	Adipose Tissue	Adipose - Subcutaneous	59	3	1
SRR1082197	GTEX-TML8	GTEX-TML8-0008-SM-4DXUI	FIBRBLS	Cells - Transformed fibroblasts	49	2	2
SRR1082217	GTEX-XMD1	GTEX-XMD1-0008-SM-4AT41	FIBRBLS	Cells - Transformed fibroblasts	67	3	1
SRR1082238	GTEX-S4P3	GTEX-S4P3-1226-SM-4AD4Y	Colon	Colon - Transverse	51	3	2
SRR1082262	GTEX-XLM4	GTEX-XLM4-3026-SM-4AT6L	Brain	Brain - Cortex	64	3	1
SRR1082283	GTEX-REY6	GTEX-REY6-1126-SM-48FDU	Blood Vessel	Artery - Aorta	62	3	1
SRR1082307	GTEX-S7SE	GTEX-S7SE-0326-SM-4AT5Q	Testis	Testis	58	3	1
SRR1082328	GTEX-X585	GTEX-X585-0011-R5A-SM-46MVI	Brain	Brain - Caudate (basal ganglia)	56	2	1
SRR1082376	GTEX-X5EB	GTEX-X5EB-2426-SM-4E3HX	Adipose Tissue	Adipose - Subcutaneous	49	3	1
SRR1082401	GTEX-XUYS	GTEX-XUYS-0426-SM-47JX3	Blood Vessel	Artery - Tibial	51	2	1
SRR1082423	GTEX-S4UY	GTEX-S4UY-1326-SM-4AD4X	Vagina	Vagina	41	3	2
SRR1082447	GTEX-QDVN	GTEX-QDVN-0526-SM-48TZ4	Spleen	Spleen	56	3	1
SRR1082471	GTEX-XYKS	GTEX-XYKS-1726-SM-4E3IO	Ovary	Ovary	65	2	2
SRR1082520	GTEX-S341	GTEX-S341-0826-SM-4AD73	Fallopian Tube	Fallopian Tube	48	2	2
SRR1082544	GTEX-QEL4	GTEX-QEL4-1326-SM-447AD	Pancreas	Pancreas	56	3	1
SRR1082568	GTEX-R55C	GTEX-R55C-0826-SM-48FCL	Esophagus	Esophagus - Mucosa	47	3	1
SRR1082592	GTEX-SE5C	GTEX-SE5C-1326-SM-4BRUH	Esophagus	Esophagus - Muscularis	45	3	2
SRR1082616	GTEX-S32W	GTEX-S32W-0126-SM-4AD61	Adrenal Gland	Adrenal Gland	58	3	2
SRR1082640	GTEX-PX3G	GTEX-PX3G-0008-SM-48U2L	FIBRBLS	Cells - Transformed fibroblasts	27	3	2
SRR1082664	GTEX-XLM4	GTEX-XLM4-3126-SM-4AT6M	Pituitary	Pituitary	64	3	1
SRR1082685	GTEX-R55E	GTEX-R55E-2726-SM-48FCX	Pituitary	Pituitary	22	3	1
SRR1082709	GTEX-S4P3	GTEX-S4P3-0426-SM-4AD56	Esophagus	Esophagus - Mucosa	51	3	2
SRR1082733	GTEX-XUZC	GTEX-XUZC-0226-SM-4BOO7	Adrenal Gland	Adrenal Gland	31	3	2
SRR1082784	GTEX-NPJ7	GTEX-NPJ7-0008-SM-4E3JS	FIBRBLS	Cells - Transformed fibroblasts	68	3	2
SRR1082809	GTEX-VUSG	GTEX-VUSG-2726-SM-4KKZJ	Nerve	Nerve - Tibial	59	3	1
SRR1082833	GTEX-WFG8	GTEX-WFG8-0001-SM-4LVN8	LCL	Cells - EBV-transformed lymphocytes	28	3	1
SRR1082859	GTEX-Q2AG	GTEX-Q2AG-0326-SM-48U1O	Breast	Breast - Mammary Tissue	42	3	2
SRR1082883	GTEX-X88G	GTEX-X88G-0226-SM-4GIE4	Adipose Tissue	Adipose - Subcutaneous	36	2	1
SRR1082909	GTEX-X5EB	GTEX-X5EB-0726-SM-46MVR	Thyroid	Thyroid	49	3	1
SRR1082933	GTEX-PW2O	GTEX-PW2O-1226-SM-48TCH	Stomach	Stomach	23	3	1
SRR1082957	GTEX-QCQG	GTEX-QCQG-0526-SM-48U2A	Stomach	Stomach	57	3	2
SRR1082981	GTEX-X585	GTEX-X585-1226-SM-46MW7	Esophagus	Esophagus - Mucosa	56	2	1
SRR1083005	GTEX-WFON	GTEX-WFON-0926-SM-4LVMK	Esophagus	Esophagus - Muscularis	43	3	1
SRR1083031	GTEX-XLM4	GTEX-XLM4-0726-SM-4AT64	Thyroid	Thyroid	64	3	1
SRR1083052	GTEX-S32W	GTEX-S32W-2026-SM-4AD6E	Breast	Breast - Mammary Tissue	58	3	2
SRR1083076	GTEX-PSDG	GTEX-PSDG-1026-SM-48TCV	Blood Vessel	Artery - Aorta	50	3	1
SRR1083100	GTEX-XOTO	GTEX-XOTO-0011-R8A-SM-4B65J	Brain	Brain - Hypothalamus	59	3	1
SRR1083125	GTEX-Q2AH	GTEX-Q2AH-1226-SM-48TZL	Colon	Colon - Transverse	40	2	1
SRR1083149	GTEX-RWS6	GTEX-RWS6-0926-SM-47JXE	Stomach	Stomach	69	3	2
SRR1083171	GTEX-TML8	GTEX-TML8-1126-SM-4DXSS	Vagina	Vagina	49	2	2
SRR1083191	GTEX-T8EM	GTEX-T8EM-1226-SM-4DM5J	Stomach	Stomach	48	3	1
SRR1083215	GTEX-XBED	GTEX-XBED-1926-SM-47JYP	Skin	Skin - Not Sun Exposed (Suprapubic)	60	3	1
SRR1083262	GTEX-Q2AI	GTEX-Q2AI-0826-SM-48TZO	Stomach	Stomach	44	3	1
SRR1083286	GTEX-S95S	GTEX-S95S-0226-SM-4B656	Blood Vessel	Artery - Aorta	60	3	1
SRR1083311	GTEX-TKQ1	GTEX-TKQ1-1126-SM-4GIAZ	Adipose Tissue	Adipose - Subcutaneous	33	2	1
SRR1083337	GTEX-UJHI	GTEX-UJHI-1326-SM-4IHJO	Vagina	Vagina	53	2	2
SRR1083360	GTEX-S4P3	GTEX-S4P3-0726-SM-4AD57	Stomach	Stomach	51	3	2
SRR1083384	GTEX-VUSG	GTEX-VUSG-2526-SM-4KL1V	Skin	Skin - Sun Exposed (Lower leg)	59	3	1
SRR1083408	GTEX-XXEK	GTEX-XXEK-0826-SM-4BRWG	Stomach	Stomach	53	3	1
SRR1083432	GTEX-SE5C	GTEX-SE5C-0006-SM-4BRW5	Blood	Whole Blood	45	3	2
SRR1083456	GTEX-T5JW	GTEX-T5JW-1126-SM-4DM5V	Colon	Colon - Transverse	27	3	2
SRR1083480	GTEX-PWCY	GTEX-PWCY-0726-SM-48TCS	Esophagus	Esophagus - Mucosa	22	3	2
SRR1083504	GTEX-WFG8	GTEX-WFG8-1726-SM-4LVM6	Colon	Colon - Sigmoid	28	3	1
SRR1083554	GTEX-S95S	GTEX-S95S-1126-SM-4B64E	Testis	Testis	60	3	1
SRR1083579	GTEX-X4EO	GTEX-X4EO-2926-SM-4E3JH	Skin	Skin - Not Sun Exposed (Suprapubic)	67	3	2
SRR1083604	GTEX-XQ8I	GTEX-XQ8I-1326-SM-4BOPV	Blood Vessel	Artery - Aorta	54	3	1
SRR1083632	GTEX-XOTO	GTEX-XOTO-3026-SM-4B65M	Brain	Brain - Cortex	59	3	1
SRR1083678	GTEX-XBED	GTEX-XBED-1726-SM-47JYO	Colon	Colon - Sigmoid	60	3	1
SRR1083700	GTEX-XQ8I	GTEX-XQ8I-1526-SM-4BOOH	Esophagus	Esophagus - Mucosa	54	3	1
SRR1083732	GTEX-U4B1	GTEX-U4B1-1426-SM-4DXTX	Prostate	Prostate	47	3	1
SRR1083752	GTEX-XXEK	GTEX-XXEK-1426-SM-4BRW1	Adipose Tissue	Adipose - Visceral (Omentum)	53	3	1
SRR1083776	GTEX-T5JW	GTEX-T5JW-0326-SM-4DM6J	Fallopian Tube	Fallopian Tube	27	3	2
SRR1083824	GTEX-S341	GTEX-S341-0126-SM-4AD64	Adrenal Gland	Adrenal Gland	48	2	2
SRR1083848	GTEX-U3ZM	GTEX-U3ZM-0526-SM-4DXTB	Esophagus	Esophagus - Mucosa	41	3	1
SRR1083868	GTEX-W5WG	GTEX-W5WG-2426-SM-4LMI6	Colon	Colon - Transverse	59	3	2
SRR1083892	GTEX-XQ3S	GTEX-XQ3S-1726-SM-4BOOD	Adrenal Gland	Adrenal Gland	26	3	1
SRR1083918	GTEX-XGQ4	GTEX-XGQ4-1026-SM-4AT4L	Adipose Tissue	Adipose - Visceral (Omentum)	50	3	1
SRR1083939	GTEX-TML8	GTEX-TML8-1526-SM-4DXUX	Esophagus	Esophagus - Mucosa	49	2	2
SRR1083959	GTEX-QDT8	GTEX-QDT8-0626-SM-48TYW	Breast	Breast - Mammary Tissue	30	3	2
SRR1083983	GTEX-RTLS	GTEX-RTLS-1326-SM-46MUN	Liver	Liver	62	3	2
SRR1084007	GTEX-XMK1	GTEX-XMK1-0001-SM-4B64F	LCL	Cells - EBV-transformed lymphocytes	44	3	1
SRR1084032	GTEX-UJHI	GTEX-UJHI-0926-SM-4IHKF	Esophagus	Esophagus - Muscularis	53	2	2
SRR1084055	GTEX-UPK5	GTEX-UPK5-1626-SM-4JBHI	Spleen	Spleen	49	3	1
SRR1084079	GTEX-XYKS	GTEX-XYKS-1326-SM-4BRUN	Breast	Breast - Mammary Tissue	65	2	2
SRR1084128	GTEX-XGQ4	GTEX-XGQ4-0226-SM-4GIDS	Pancreas	Pancreas	50	3	1
SRR1084154	GTEX-WFG7	GTEX-WFG7-1726-SM-4LVME	Small Intestine	Small Intestine - Terminal Ileum	25	3	1
SRR1084180	GTEX-XYKS	GTEX-XYKS-0008-SM-4BRW6	FIBRBLS	Cells - Transformed fibroblasts	65	2	2
SRR1084204	GTEX-UJMC	GTEX-UJMC-0008-SM-4IHKK	FIBRBLS	Cells - Transformed fibroblasts	59	2	1
SRR1084228	GTEX-T6MO	GTEX-T6MO-1226-SM-4DM5S	Vagina	Vagina	40	3	2
SRR1084252	GTEX-S7SF	GTEX-S7SF-0626-SM-4AD4V	Stomach	Stomach	22	3	2
SRR1084276	GTEX-UJMC	GTEX-UJMC-0626-SM-4IHJQ	Blood Vessel	Artery - Aorta	59	2	1
SRR1084299	GTEX-XXEK	GTEX-XXEK-1626-SM-4BRUZ	Skin	Skin - Not Sun Exposed (Suprapubic)	53	3	1
SRR1084323	GTEX-X5EB	GTEX-X5EB-0526-SM-46MVP	Pancreas	Pancreas	49	3	1
SRR1084347	GTEX-RWSA	GTEX-RWSA-2426-SM-47JXR	Testis	Testis	42	3	1
SRR1084369	GTEX-XV7Q	GTEX-XV7Q-2926-SM-4BRUL	Muscle	Muscle - Skeletal	49	3	2
SRR1084393	GTEX-QLQW	GTEX-QLQW-0626-SM-447A6	Esophagus	Esophagus - Muscularis	38	2	1
SRR1084417	GTEX-U3ZG	GTEX-U3ZG-0326-SM-47JXN	Muscle	Muscle - Skeletal	51	3	1
SRR1084439	GTEX-XGQ4	GTEX-XGQ4-0008-SM-4AT3Z	FIBRBLS	Cells - Transformed fibroblasts	50	3	1
SRR1084460	GTEX-T8EM	GTEX-T8EM-0426-SM-4DM7E	Blood Vessel	Artery - Aorta	48	3	1
SRR1084484	GTEX-XMD1	GTEX-XMD1-0011-R2B-SM-4AT5N	Brain	Brain - Substantia nigra	67	3	1
SRR1084529	GTEX-R3RS	GTEX-R3RS-1326-SM-48FE7	Esophagus	Esophagus - Mucosa	48	3	2
SRR1084553	GTEX-T5JW	GTEX-T5JW-1526-SM-4DM5E	Uterus	Uterus	27	3	2
SRR1084577	GTEX-XPT6	GTEX-XPT6-0006-SM-4B66Q	Blood	Whole Blood	22	3	1
SRR1084602	GTEX-XV7Q	GTEX-XV7Q-0426-SM-4BRVN	Lung	Lung	49	3	2
SRR1084626	GTEX-UJHI	GTEX-UJHI-0326-SM-4IHJE	Blood Vessel	Artery - Coronary	53	2	2
SRR1084649	GTEX-X261	GTEX-X261-0011-R10B-SM-4E3JT	Brain	Brain - Frontal Cortex (BA9)	56	3	1
SRR1084674	GTEX-S33H	GTEX-S33H-0326-SM-4AD6N	Breast	Breast - Mammary Tissue	39	3	1
SRR1084698	GTEX-RWS6	GTEX-RWS6-0726-SM-47JXI	Esophagus	Esophagus - Muscularis	69	3	2
SRR1084720	GTEX-XBED	GTEX-XBED-0006-SM-47JXO	Blood	Whole Blood	60	3	1
SRR1084742	GTEX-QDVN	GTEX-QDVN-1126-SM-48TZ7	Esophagus	Esophagus - Muscularis	56	3	1
SRR1084766	GTEX-XXEK	GTEX-XXEK-0626-SM-4BRWE	Lung	Lung	53	3	1
SRR1084790	GTEX-TKQ1	GTEX-TKQ1-1026-SM-4GICL	Skin	Skin - Sun Exposed (Lower leg)	33	2	1
SRR1084816	GTEX-XQ8I	GTEX-XQ8I-0826-SM-4BOOE	Blood Vessel	Artery - Tibial	54	3	1
SRR1084842	GTEX-WZTO	GTEX-WZTO-0011-R10B-SM-4E3KB	Brain	Brain - Frontal Cortex (BA9)	44	3	1
SRR1084867	GTEX-O5YU	GTEX-O5YU-0008-SM-4E3I7	FIBRBLS	Cells - Transformed fibroblasts	60	3	1
SRR1084892	GTEX-WRHU	GTEX-WRHU-1026-SM-4E3ID	Heart	Heart - Atrial Appendage	56	3	2
SRR1084917	GTEX-SNOS	GTEX-SNOS-0526-SM-4DM54	Bladder	Bladder	49	2	1
SRR1084941	GTEX-T5JC	GTEX-T5JC-1826-SM-4DM6E	Esophagus	Esophagus - Muscularis	27	3	1
SRR1084965	GTEX-XQ8I	GTEX-XQ8I-0126-SM-4BOPL	Heart	Heart - Left Ventricle	54	3	1
SRR1084991	GTEX-QESD	GTEX-QESD-0008-SM-447B2	FIBRBLS	Cells - Transformed fibroblasts	26	3	1
SRR1085015	GTEX-X585	GTEX-X585-0011-R4B-SM-46MVH	Brain	Brain - Amygdala	56	2	1
SRR1085039	GTEX-P4QS	GTEX-P4QS-0926-SM-48TBS	Spleen	Spleen	68	2	1
SRR1085063	GTEX-SIU7	GTEX-SIU7-1326-SM-4BRWW	Esophagus	Esophagus - Muscularis	51	3	1
SRR1085087	GTEX-UJHI	GTEX-UJHI-0126-SM-4IHLP	Spleen	Spleen	53	2	2
SRR1085110	GTEX-XBED	GTEX-XBED-1126-SM-48TCF	Esophagus	Esophagus - Gastroesophageal Junction	60	3	1
SRR1085134	GTEX-XOTO	GTEX-XOTO-0226-SM-4B66H	Adipose Tissue	Adipose - Subcutaneous	59	3	1
SRR1085159	GTEX-XUJ4	GTEX-XUJ4-0326-SM-4BOP9	Blood Vessel	Artery - Aorta	64	3	2
SRR1085211	GTEX-R53T	GTEX-R53T-1126-SM-48FD4	Esophagus	Esophagus - Mucosa	54	3	2
SRR1085235	GTEX-QDVN	GTEX-QDVN-1326-SM-48TZ3	Colon	Colon - Transverse	56	3	1
SRR1085259	GTEX-WH7G	GTEX-WH7G-1326-SM-4LVMS	Colon	Colon - Transverse	49	3	1
SRR1085285	GTEX-XPVG	GTEX-XPVG-2726-SM-4B66W	Adipose Tissue	Adipose - Subcutaneous	59	3	1
SRR1085310	GTEX-V955	GTEX-V955-0326-SM-4JBGV	Pancreas	Pancreas	60	3	1
SRR1085358	GTEX-U3ZN	GTEX-U3ZN-0726-SM-4DXT5	Uterus	Uterus	33	3	2
SRR1085378	GTEX-XXEK	GTEX-XXEK-1026-SM-4BRUW	Small Intestine	Small Intestine - Terminal Ileum	53	3	1
SRR1085402	GTEX-SNMC	GTEX-SNMC-0826-SM-4DM66	Bladder	Bladder	21	3	1
SRR1085426	GTEX-XXEK	GTEX-XXEK-0004-SM-4BRWO	LCL	Cells - EBV-transformed lymphocytes	53	3	1
SRR1085450	GTEX-XPVG	GTEX-XPVG-1526-SM-4B66C	Stomach	Stomach	59	3	1
SRR1085475	GTEX-TMMY	GTEX-TMMY-0008-SM-4DXU3	FIBRBLS	Cells - Transformed fibroblasts	42	3	2
SRR1085495	GTEX-X4XX	GTEX-X4XX-0011-R10B-SM-46MWO	Brain	Brain - Frontal Cortex (BA9)	69	3	1
SRR1085519	GTEX-X88G	GTEX-X88G-0326-SM-47JZ4	Muscle	Muscle - Skeletal	36	2	1
SRR1085541	GTEX-PLZ4	GTEX-PLZ4-0008-SM-48TE6	FIBRBLS	Cells - Transformed fibroblasts	56	3	2
SRR1085565	GTEX-RU1J	GTEX-RU1J-0826-SM-46MUU	Ovary	Ovary	21	2	2
SRR1085614	GTEX-X585	GTEX-X585-0008-SM-46MU4	FIBRBLS	Cells - Transformed fibroblasts	56	2	1
SRR1085638	GTEX-V1D1	GTEX-V1D1-0008-SM-4JBIJ	FIBRBLS	Cells - Transformed fibroblasts	51	3	1
SRR1085662	GTEX-XOTO	GTEX-XOTO-0011-R7B-SM-4B64R	Brain	Brain - Putamen (basal ganglia)	59	3	1
SRR1085687	GTEX-WRHU	GTEX-WRHU-0926-SM-4E3IG	Thyroid	Thyroid	56	3	2
SRR1085712	GTEX-X62O	GTEX-X62O-1626-SM-46MW9	Blood Vessel	Artery - Tibial	54	3	1
SRR1085736	GTEX-UJHI	GTEX-UJHI-1226-SM-4IHLR	Ovary	Ovary	53	2	2
SRR1085759	GTEX-UPIC	GTEX-UPIC-1126-SM-4IHLO	Kidney	Kidney - Cortex	21	3	2
SRR1085782	GTEX-XMD1	GTEX-XMD1-0011-R9A-SM-4AT49	Brain	Brain - Spinal cord (cervical c-1)	67	3	1
SRR1085803	GTEX-XBED	GTEX-XBED-0008-SM-47JWO	FIBRBLS	Cells - Transformed fibroblasts	60	3	1
SRR1085825	GTEX-XOTO	GTEX-XOTO-0011-R3A-SM-4B64W	Brain	Brain - Anterior cingulate cortex (BA24)	59	3	1
SRR1085850	GTEX-X4XX	GTEX-X4XX-0011-R3B-SM-46MWK	Brain	Brain - Anterior cingulate cortex (BA24)	69	3	1
SRR1085874	GTEX-WFJO	GTEX-WFJO-0008-SM-4LVN7	FIBRBLS	Cells - Transformed fibroblasts	37	3	1
SRR1085900	GTEX-XPVG	GTEX-XPVG-1426-SM-4B668	Esophagus	Esophagus - Gastroesophageal Junction	59	3	1
SRR1085925	GTEX-XUJ4	GTEX-XUJ4-0526-SM-4BOON	Heart	Heart - Left Ventricle	64	3	2
SRR1085951	GTEX-R53T	GTEX-R53T-0226-SM-48FEH	Adrenal Gland	Adrenal Gland	54	3	2
SRR1086020	GTEX-XUJ4	GTEX-XUJ4-2126-SM-4BOOX	Colon	Colon - Sigmoid	64	3	2
SRR1086046	GTEX-QLQW	GTEX-QLQW-0226-SM-447BJ	Adrenal Gland	Adrenal Gland	38	2	1
SRR1086070	GTEX-QCQG	GTEX-QCQG-0426-SM-48U29	Pancreas	Pancreas	57	3	2
SRR1086094	GTEX-XLM4	GTEX-XLM4-0008-SM-4AT4W	FIBRBLS	Cells - Transformed fibroblasts	64	3	1
SRR1086116	GTEX-R55C	GTEX-R55C-0008-SM-48FCF	FIBRBLS	Cells - Transformed fibroblasts	47	3	1
SRR1086164	GTEX-RM2N	GTEX-RM2N-0926-SM-48FD1	Colon	Colon - Transverse	55	3	1
SRR1086188	GTEX-POYW	GTEX-POYW-0008-SM-48TE4	FIBRBLS	Cells - Transformed fibroblasts	62	3	1
SRR1086212	GTEX-Q734	GTEX-Q734-0726-SM-48TZP	Ovary	Ovary	44	3	2
SRR1086236	GTEX-TMMY	GTEX-TMMY-1526-SM-4DXST	Bladder	Bladder	42	3	2
SRR1086256	GTEX-REY6	GTEX-REY6-1226-SM-48FDR	Liver	Liver	62	3	1
SRR1086280	GTEX-PWOO	GTEX-PWOO-0426-SM-48TZF	Blood Vessel	Artery - Coronary	42	3	2
SRR1086304	GTEX-X8HC	GTEX-X8HC-1626-SM-46MWE	Heart	Heart - Left Ventricle	53	3	2
SRR1086328	GTEX-XGQ4	GTEX-XGQ4-0004-SM-4AT5S	LCL	Cells - EBV-transformed lymphocytes	50	3	1
SRR1086349	GTEX-U3ZH	GTEX-U3ZH-0626-SM-4DXT3	Blood Vessel	Artery - Aorta	31	3	1
SRR1086369	GTEX-S7SF	GTEX-S7SF-0826-SM-4AD4W	Uterus	Uterus	22	3	2
SRR1086393	GTEX-QXCU	GTEX-QXCU-0926-SM-48FEP	Blood Vessel	Artery - Aorta	58	3	1
SRR1086441	GTEX-X5EB	GTEX-X5EB-1826-SM-4E3K8	Prostate	Prostate	49	3	1
SRR1086466	GTEX-RN64	GTEX-RN64-1026-SM-48FDX	Esophagus	Esophagus - Mucosa	52	3	1
SRR1086490	GTEX-T2IS	GTEX-T2IS-0926-SM-4DM5B	Esophagus	Esophagus - Muscularis	24	3	2
SRR1086514	GTEX-RM2N	GTEX-RM2N-1126-SM-48FCY	Prostate	Prostate	55	3	1
SRR1086538	GTEX-XMK1	GTEX-XMK1-1126-SM-4IHJ8	Breast	Breast - Mammary Tissue	44	3	1
SRR1086561	GTEX-X4XX	GTEX-X4XX-0011-R5A-SM-46MWN	Brain	Brain - Caudate (basal ganglia)	69	3	1
SRR1086585	GTEX-XUJ4	GTEX-XUJ4-0004-SM-4BOQE	LCL	Cells - EBV-transformed lymphocytes	64	3	2
SRR1086611	GTEX-S4Q7	GTEX-S4Q7-1326-SM-4AD74	Blood Vessel	Artery - Tibial	22	3	1
SRR1086635	GTEX-XMD1	GTEX-XMD1-0011-R8A-SM-4AT48	Brain	Brain - Hypothalamus	67	3	1
SRR1086656	GTEX-S32W	GTEX-S32W-1226-SM-4AD67	Ovary	Ovary	58	3	2
SRR1086680	GTEX-XMD1	GTEX-XMD1-2826-SM-4AT5F	Brain	Brain - Cerebellum	67	3	1
SRR1086702	GTEX-XUZC	GTEX-XUZC-0326-SM-4BOO8	Esophagus	Esophagus - Muscularis	31	3	2
SRR1086728	GTEX-OOBJ	GTEX-OOBJ-0526-SM-48TDK	Lung	Lung	61	2	1
SRR1086752	GTEX-U4B1	GTEX-U4B1-0926-SM-4DXUV	Esophagus	Esophagus - Muscularis	47	3	1
SRR1086772	GTEX-S341	GTEX-S341-1526-SM-4AD6K	Breast	Breast - Mammary Tissue	48	2	2
SRR1086796	GTEX-UJMC	GTEX-UJMC-0926-SM-4IHLK	Esophagus	Esophagus - Mucosa	59	2	1
SRR1086820	GTEX-POYW	GTEX-POYW-1126-SM-48TCI	Blood Vessel	Artery - Aorta	62	3	1
SRR1086844	GTEX-XPVG	GTEX-XPVG-0826-SM-4B654	Heart	Heart - Left Ventricle	59	3	1
SRR1086889	GTEX-XQ3S	GTEX-XQ3S-0526-SM-4BOQA	Heart	Heart - Atrial Appendage	26	3	1
SRR1086915	GTEX-U4B1	GTEX-U4B1-0526-SM-4DXTK	Spleen	Spleen	47	3	1
SRR1086983	GTEX-T5JW	GTEX-T5JW-0126-SM-4DM6K	Spleen	Spleen	27	3	2
SRR1087007	GTEX-S4Z8	GTEX-S4Z8-0526-SM-4AD4T	Liver	Liver	63	3	1
SRR1087031	GTEX-X585	GTEX-X585-0011-R6A-SM-46MVJ	Brain	Brain - Nucleus accumbens (basal ganglia)	56	2	1
SRR1087055	GTEX-RN64	GTEX-RN64-2326-SM-48FDW	Testis	Testis	52	3	1
SRR1087079	GTEX-XBED	GTEX-XBED-2526-SM-47JYD	Nerve	Nerve - Tibial	60	3	1
SRR1087101	GTEX-XQ8I	GTEX-XQ8I-2026-SM-4BOOL	Stomach	Stomach	54	3	1
SRR1087127	GTEX-U8XE	GTEX-U8XE-1326-SM-4E3JK	Esophagus	Esophagus - Gastroesophageal Junction	38	3	1
SRR1087152	GTEX-XLM4	GTEX-XLM4-0011-R7A-SM-4AT5L	Brain	Brain - Putamen (basal ganglia)	64	3	1
SRR1087173	GTEX-WFG7	GTEX-WFG7-0926-SM-4LMK7	Blood Vessel	Artery - Aorta	25	3	1
SRR1087221	GTEX-T2YK	GTEX-T2YK-0008-SM-4DM6M	FIBRBLS	Cells - Transformed fibroblasts	51	2	1
SRR1087245	GTEX-TKQ1	GTEX-TKQ1-1426-SM-4GICK	Muscle	Muscle - Skeletal	33	2	1
SRR1087271	GTEX-XQ8I	GTEX-XQ8I-2326-SM-4BOQC	Colon	Colon - Sigmoid	54	3	1
SRR1087297	GTEX-UJMC	GTEX-UJMC-0226-SM-4IHLH	Adrenal Gland	Adrenal Gland	59	2	1
SRR1087321	GTEX-RM2N	GTEX-RM2N-1926-SM-48FCU	Liver	Liver	55	3	1
SRR1087345	GTEX-PVOW	GTEX-PVOW-0008-SM-48TE8	FIBRBLS	Cells - Transformed fibroblasts	40	3	1
SRR1087369	GTEX-P4PQ	GTEX-P4PQ-0008-SM-48TDX	FIBRBLS	Cells - Transformed fibroblasts	60	3	1
SRR1087393	GTEX-VUSH	GTEX-VUSH-0008-SM-47JWK	FIBRBLS	Cells - Transformed fibroblasts	36	2	1
SRR1087415	GTEX-QEG5	GTEX-QEG5-1226-SM-447AR	Blood Vessel	Artery - Aorta	28	3	1
SRR1087439	GTEX-P4QR	GTEX-P4QR-0008-SM-48TE2	FIBRBLS	Cells - Transformed fibroblasts	68	3	1
SRR1087463	GTEX-PX3G	GTEX-PX3G-2526-SM-48TZV	Vagina	Vagina	27	3	2
SRR1087487	GTEX-SUCS	GTEX-SUCS-0006-SM-4DM59	Blood	Whole Blood	70	3	1
SRR1087511	GTEX-PWOO	GTEX-PWOO-0326-SM-48TDB	Adrenal Gland	Adrenal Gland	42	3	2
SRR1087535	GTEX-T8EM	GTEX-T8EM-0126-SM-4DM5R	Testis	Testis	48	3	1
SRR1087559	GTEX-XQ3S	GTEX-XQ3S-0926-SM-4BOPI	Lung	Lung	26	3	1
SRR1087585	GTEX-XLM4	GTEX-XLM4-0004-SM-4AT5I	LCL	Cells - EBV-transformed lymphocytes	64	3	1
SRR1087606	GTEX-S33H	GTEX-S33H-1326-SM-4AD6A	Adrenal Gland	Adrenal Gland	39	3	1
SRR1087630	GTEX-T6MO	GTEX-T6MO-0008-SM-4DM6T	FIBRBLS	Cells - Transformed fibroblasts	40	3	2
SRR1087654	GTEX-XQ8I	GTEX-XQ8I-0006-SM-4BOQ5	Blood	Whole Blood	54	3	1
SRR1087680	GTEX-UPK5	GTEX-UPK5-2026-SM-4JBIM	Small Intestine	Small Intestine - Terminal Ileum	49	3	1
SRR1087704	GTEX-S4Q7	GTEX-S4Q7-0826-SM-4AD5E	Colon	Colon - Transverse	22	3	1
SRR1087728	GTEX-XV7Q	GTEX-XV7Q-0926-SM-4BRVQ	Pancreas	Pancreas	49	3	2
SRR1087752	GTEX-SNMC	GTEX-SNMC-1126-SM-4DM5M	Colon	Colon - Transverse	21	3	1
SRR1087776	GTEX-OIZG	GTEX-OIZG-0008-SM-4E3J2	FIBRBLS	Cells - Transformed fibroblasts	59	3	1
SRR1087801	GTEX-XYKS	GTEX-XYKS-1426-SM-4BRUO	Skin	Skin - Not Sun Exposed (Suprapubic)	65	2	2
SRR1087825	GTEX-X4XY	GTEX-X4XY-0626-SM-4E3IN	Muscle	Muscle - Skeletal	62	3	1
SRR1087850	GTEX-X8HC	GTEX-X8HC-0126-SM-4E3JW	Skin	Skin - Sun Exposed (Lower leg)	53	3	2
SRR1087875	GTEX-R55E	GTEX-R55E-1126-SM-48FDZ	Blood Vessel	Artery - Aorta	22	3	1
SRR1087942	GTEX-XUZC	GTEX-XUZC-0526-SM-4BOPF	Esophagus	Esophagus - Gastroesophageal Junction	31	3	2
SRR1087968	GTEX-SUCS	GTEX-SUCS-0008-SM-4DM53	FIBRBLS	Cells - Transformed fibroblasts	70	3	1
SRR1087992	GTEX-V1D1	GTEX-V1D1-0526-SM-4JBGW	Heart	Heart - Left Ventricle	51	3	1
SRR1088016	GTEX-Q2AG	GTEX-Q2AG-0008-SM-48U2K	FIBRBLS	Cells - Transformed fibroblasts	42	3	2
SRR1088068	GTEX-U8T8	GTEX-U8T8-1226-SM-4E3IH	Stomach	Stomach	60	3	1
SRR1088093	GTEX-S341	GTEX-S341-0526-SM-4AD5U	Esophagus	Esophagus - Mucosa	48	2	2
SRR1088117	GTEX-S95S	GTEX-S95S-0826-SM-4B64N	Stomach	Stomach	60	3	1
SRR1088142	GTEX-XQ3S	GTEX-XQ3S-0626-SM-4BOOB	Heart	Heart - Left Ventricle	26	3	1
SRR1088168	GTEX-XAJ8	GTEX-XAJ8-0006-SM-46MVM	Blood	Whole Blood	45	3	1
SRR1088192	GTEX-N7MS	GTEX-N7MS-0008-SM-4E3JI	FIBRBLS	Cells - Transformed fibroblasts	61	3	1
SRR1088217	GTEX-Q2AH	GTEX-Q2AH-0326-SM-48U1K	Blood Vessel	Artery - Aorta	40	2	1
SRR1088241	GTEX-WH7G	GTEX-WH7G-1926-SM-4LVMM	Testis	Testis	49	3	1
SRR1088267	GTEX-T2IS	GTEX-T2IS-0826-SM-4DM6L	Esophagus	Esophagus - Mucosa	24	3	2
SRR1088291	GTEX-S95S	GTEX-S95S-0726-SM-4B64H	Pancreas	Pancreas	60	3	1
SRR1088340	GTEX-XPT6	GTEX-XPT6-0226-SM-4B65L	Heart	Heart - Atrial Appendage	22	3	1
SRR1088365	GTEX-SUCS	GTEX-SUCS-0526-SM-4DM56	Adrenal Gland	Adrenal Gland	70	3	1
SRR1088389	GTEX-X585	GTEX-X585-0011-R1B-SM-46MVE	Brain	Brain - Hippocampus	56	2	1
SRR1088413	GTEX-SE5C	GTEX-SE5C-0326-SM-4BRWX	Pancreas	Pancreas	45	3	2
SRR1088437	GTEX-QV44	GTEX-QV44-2226-SM-447A3	Blood Vessel	Artery - Tibial	54	3	1
SRR1088461	GTEX-XUJ4	GTEX-XUJ4-0126-SM-4BOP7	Adrenal Gland	Adrenal Gland	64	3	2
SRR1088487	GTEX-T8EM	GTEX-T8EM-0626-SM-4DM62	Esophagus	Esophagus - Muscularis	48	3	1
SRR1088511	GTEX-WH7G	GTEX-WH7G-1026-SM-4LVML	Esophagus	Esophagus - Muscularis	49	3	1
SRR1088537	GTEX-TMMY	GTEX-TMMY-1326-SM-4DXU9	Pancreas	Pancreas	42	3	2
SRR1088557	GTEX-RM2N	GTEX-RM2N-0726-SM-48FD5	Esophagus	Esophagus - Mucosa	55	3	1
SRR1088581	GTEX-X8HC	GTEX-X8HC-0526-SM-4E3JA	Muscle	Muscle - Skeletal	53	3	2
SRR1088606	GTEX-U8XE	GTEX-U8XE-1026-SM-4E3HM	Blood Vessel	Artery - Coronary	38	3	1
SRR1088631	GTEX-U8XE	GTEX-U8XE-0008-SM-4E3K4	FIBRBLS	Cells - Transformed fibroblasts	38	3	1
SRR1088656	GTEX-R55E	GTEX-R55E-0008-SM-48FCG	FIBRBLS	Cells - Transformed fibroblasts	22	3	1
SRR1088680	GTEX-WH7G	GTEX-WH7G-1526-SM-4LVMX	Stomach	Stomach	49	3	1
SRR1088706	GTEX-XQ8I	GTEX-XQ8I-0726-SM-4BOPU	Nerve	Nerve - Tibial	54	3	1
SRR1088734	GTEX-XV7Q	GTEX-XV7Q-0726-SM-4BRV6	Heart	Heart - Atrial Appendage	49	3	2
SRR1088758	GTEX-S32W	GTEX-S32W-0926-SM-4AD5X	Esophagus	Esophagus - Mucosa	58	3	2
SRR1088782	GTEX-XUJ4	GTEX-XUJ4-1226-SM-4BOPD	Stomach	Stomach	64	3	2
SRR1088808	GTEX-W5WG	GTEX-W5WG-1426-SM-4KKZP	Thyroid	Thyroid	59	3	2
SRR1088832	GTEX-S341	GTEX-S341-1126-SM-4AD6T	Cervix Uteri	Cervix - Ectocervix	48	2	2
SRR1088856	GTEX-RWS6	GTEX-RWS6-1026-SM-47JXD	Ovary	Ovary	69	3	2
SRR1088878	GTEX-XUZC	GTEX-XUZC-0726-SM-4BOPH	Stomach	Stomach	31	3	2
SRR1088904	GTEX-X4XY	GTEX-X4XY-0226-SM-4E3IZ	Skin	Skin - Sun Exposed (Lower leg)	62	3	1
SRR1088934	GTEX-V1D1	GTEX-V1D1-1226-SM-4JBI5	Esophagus	Esophagus - Gastroesophageal Junction	51	3	1
SRR1088958	GTEX-T5JC	GTEX-T5JC-0326-SM-4DM5C	Blood Vessel	Artery - Aorta	27	3	1
SRR1088982	GTEX-P4QT	GTEX-P4QT-0008-SM-48TDZ	FIBRBLS	Cells - Transformed fibroblasts	50	3	2
SRR1089006	GTEX-Q2AG	GTEX-Q2AG-0926-SM-48U1Q	Blood Vessel	Artery - Aorta	42	3	2
SRR1089030	GTEX-S341	GTEX-S341-0426-SM-4AD5L	Esophagus	Esophagus - Muscularis	48	2	2
SRR1089078	GTEX-XQ3S	GTEX-XQ3S-1226-SM-4BOPP	Esophagus	Esophagus - Muscularis	26	3	1
SRR1089106	GTEX-TSE9	GTEX-TSE9-2526-SM-4DXUS	Vagina	Vagina	60	3	2
SRR1089183	GTEX-X4XX	GTEX-X4XX-0008-SM-46MVK	FIBRBLS	Cells - Transformed fibroblasts	69	3	1
SRR1089207	GTEX-UJMC	GTEX-UJMC-1326-SM-4IHLS	Colon	Colon - Transverse	59	2	1
SRR1089349	GTEX-XQ8I	GTEX-XQ8I-0426-SM-4BOPO	Skin	Skin - Sun Exposed (Lower leg)	54	3	1
SRR1089375	GTEX-SNMC	GTEX-SNMC-0226-SM-4DM6F	Blood Vessel	Artery - Coronary	21	3	1
SRR1089399	GTEX-XOTO	GTEX-XOTO-0006-SM-4B64T	Blood	Whole Blood	59	3	1
SRR1089446	GTEX-UPIC	GTEX-UPIC-0926-SM-4IHLV	Liver	Liver	21	3	2
SRR1089479	GTEX-REY6	GTEX-REY6-1726-SM-48FDL	Adrenal Gland	Adrenal Gland	62	3	1
SRR1089504	GTEX-RN64	GTEX-RN64-1626-SM-48FD7	Kidney	Kidney - Cortex	52	3	1
SRR1089537	GTEX-S33H	GTEX-S33H-1226-SM-4AD69	Pancreas	Pancreas	39	3	1
SRR1089562	GTEX-S4UY	GTEX-S4UY-1426-SM-4AD6Y	Cervix Uteri	Cervix - Ectocervix	41	3	2
SRR1089595	GTEX-Q734	GTEX-Q734-0008-SM-48U2I	FIBRBLS	Cells - Transformed fibroblasts	44	3	2
SRR1089619	GTEX-XV7Q	GTEX-XV7Q-1726-SM-4BRUU	Adipose Tissue	Adipose - Visceral (Omentum)	49	3	2
SRR1089643	GTEX-XBED	GTEX-XBED-2026-SM-4AT5D	Testis	Testis	60	3	1
SRR1089664	GTEX-N7MT	GTEX-N7MT-0326-SM-48TDP	Esophagus	Esophagus - Mucosa	68	3	2
SRR1089688	GTEX-R53T	GTEX-R53T-0426-SM-48FEM	Pancreas	Pancreas	54	3	2
SRR1089713	GTEX-S3XE	GTEX-S3XE-0226-SM-4AD6I	Blood Vessel	Artery - Coronary	51	3	1
SRR1089737	GTEX-V955	GTEX-V955-1326-SM-4JBHR	Stomach	Stomach	60	3	1
SRR1089761	GTEX-X8HC	GTEX-X8HC-2826-SM-46MWJ	Vagina	Vagina	53	3	2
SRR1089833	GTEX-TSE9	GTEX-TSE9-2726-SM-4DXSQ	Cervix Uteri	Cervix - Endocervix	60	3	2
SRR1089853	GTEX-S4P3	GTEX-S4P3-0526-SM-4AD58	Esophagus	Esophagus - Muscularis	51	3	2
SRR1089901	GTEX-XPT6	GTEX-XPT6-2026-SM-4B64V	Muscle	Muscle - Skeletal	22	3	1
SRR1089926	GTEX-XXEK	GTEX-XXEK-1326-SM-4BRV1	Thyroid	Thyroid	53	3	1
SRR1089950	GTEX-VUSG	GTEX-VUSG-1526-SM-4KKZH	Adrenal Gland	Adrenal Gland	59	3	1
SRR1089974	GTEX-X4XY	GTEX-X4XY-0526-SM-46MW1	Blood Vessel	Artery - Tibial	62	3	1
SRR1089998	GTEX-QCQG	GTEX-QCQG-0626-SM-48U21	Esophagus	Esophagus - Mucosa	57	3	2
SRR1090022	GTEX-WEY5	GTEX-WEY5-1526-SM-4LMJF	Small Intestine	Small Intestine - Terminal Ileum	44	3	2
SRR1090046	GTEX-R53T	GTEX-R53T-1526-SM-48FEK	Breast	Breast - Mammary Tissue	54	3	2
SRR1090070	GTEX-XOT4	GTEX-XOT4-0326-SM-4B66S	Nerve	Nerve - Tibial	68	3	2
SRR1090095	GTEX-RNOR	GTEX-RNOR-1426-SM-48FDJ	Liver	Liver	52	3	2
SRR1090119	GTEX-XUW1	GTEX-XUW1-1926-SM-4BOP1	Colon	Colon - Transverse	56	3	2
SRR1090145	GTEX-RWS6	GTEX-RWS6-0426-SM-47JXH	Blood Vessel	Artery - Coronary	69	3	2
SRR1090167	GTEX-WFJO	GTEX-WFJO-0726-SM-4LVM8	Esophagus	Esophagus - Muscularis	37	3	1
SRR1090217	GTEX-V1D1	GTEX-V1D1-2626-SM-4JBJH	Blood Vessel	Artery - Tibial	51	3	1
SRR1090241	GTEX-SNMC	GTEX-SNMC-0426-SM-4DM5Y	Esophagus	Esophagus - Muscularis	21	3	1
SRR1090265	GTEX-XOT4	GTEX-XOT4-0526-SM-4B66O	Muscle	Muscle - Skeletal	68	3	2
SRR1090290	GTEX-TSE9	GTEX-TSE9-1226-SM-4DXTM	Esophagus	Esophagus - Mucosa	60	3	2
SRR1090310	GTEX-RU72	GTEX-RU72-0826-SM-46MUS	Esophagus	Esophagus - Muscularis	59	1	2
SRR1090334	GTEX-S341	GTEX-S341-1426-SM-4AD6U	Colon	Colon - Transverse	48	2	2
SRR1090383	GTEX-XUZC	GTEX-XUZC-1326-SM-4BRV2	Colon	Colon - Transverse	31	3	2
SRR1090407	GTEX-R55C	GTEX-R55C-1626-SM-48FEG	Adipose Tissue	Adipose - Subcutaneous	47	3	1
SRR1090431	GTEX-XUW1	GTEX-XUW1-1826-SM-4BOQD	Colon	Colon - Sigmoid	56	3	2
SRR1090457	GTEX-WFJO	GTEX-WFJO-0926-SM-4LVM2	Small Intestine	Small Intestine - Terminal Ileum	37	3	1
SRR1090483	GTEX-XPVG	GTEX-XPVG-0726-SM-4B658	Heart	Heart - Atrial Appendage	59	3	1
SRR1090508	GTEX-U3ZG	GTEX-U3ZG-0006-SM-47JWX	Blood	Whole Blood	51	3	1
SRR1090530	GTEX-XQ3S	GTEX-XQ3S-1526-SM-4BOOC	Skin	Skin - Sun Exposed (Lower leg)	26	3	1
SRR1090556	GTEX-RU72	GTEX-RU72-1426-SM-46MUF	Liver	Liver	59	1	2
SRR1090580	GTEX-VJYA	GTEX-VJYA-0226-SM-4KL1Q	Blood Vessel	Artery - Aorta	67	2	1
SRR1090604	GTEX-RUSQ	GTEX-RUSQ-2126-SM-47JXK	Testis	Testis	59	3	1
SRR1090626	GTEX-RU1J	GTEX-RU1J-1326-SM-46MUL	Colon	Colon - Transverse	21	2	2
SRR1090674	GTEX-R55D	GTEX-R55D-0826-SM-48FEA	Breast	Breast - Mammary Tissue	58	3	1
SRR1090698	GTEX-S341	GTEX-S341-0726-SM-4AD5R	Ovary	Ovary	48	2	2
SRR1090722	GTEX-REY6	GTEX-REY6-0126-SM-48FDT	Testis	Testis	62	3	1
SRR1090770	GTEX-XGQ4	GTEX-XGQ4-0426-SM-4AT4I	Thyroid	Thyroid	50	3	1
SRR1090815	GTEX-XBED	GTEX-XBED-0126-SM-47JY7	Thyroid	Thyroid	60	3	1
SRR1090837	GTEX-T6MN	GTEX-T6MN-1526-SM-4DM5P	Esophagus	Esophagus - Muscularis	51	3	1
SRR1090861	GTEX-TMMY	GTEX-TMMY-1026-SM-4DXTI	Blood Vessel	Artery - Aorta	42	3	2
SRR1090881	GTEX-XUJ4	GTEX-XUJ4-2826-SM-4BOQ2	Blood Vessel	Artery - Tibial	64	3	2
SRR1090907	GTEX-XLM4	GTEX-XLM4-0005-SM-4AT4P	Blood	Whole Blood	64	3	1
SRR1090928	GTEX-RTLS	GTEX-RTLS-2326-SM-46MUH	Ovary	Ovary	62	3	2
SRR1090952	GTEX-S341	GTEX-S341-0008-SM-4AD6D	FIBRBLS	Cells - Transformed fibroblasts	48	2	2
SRR1090984	GTEX-R55G	GTEX-R55G-0226-SM-48FEI	Spleen	Spleen	43	3	2
SRR1091032	GTEX-RWS6	GTEX-RWS6-1126-SM-47JXC	Pancreas	Pancreas	69	3	2
SRR1091054	GTEX-QLQW	GTEX-QLQW-0426-SM-447A7	Colon	Colon - Transverse	38	2	1
SRR1091097	GTEX-RWS6	GTEX-RWS6-1926-SM-47JXY	Breast	Breast - Mammary Tissue	69	3	2
SRR1091119	GTEX-WRHU	GTEX-WRHU-1126-SM-4E3I1	Blood Vessel	Artery - Coronary	56	3	2
SRR1091144	GTEX-TKQ2	GTEX-TKQ2-0426-SM-4DXUO	Pancreas	Pancreas	50	3	1
SRR1091164	GTEX-TSE9	GTEX-TSE9-2226-SM-4DXUR	Ovary	Ovary	60	3	2
SRR1091184	GTEX-XAJ8	GTEX-XAJ8-1126-SM-47JYA	Nerve	Nerve - Tibial	45	3	1
SRR1091206	GTEX-QMRM	GTEX-QMRM-0008-SM-447B1	FIBRBLS	Cells - Transformed fibroblasts	53	3	1
SRR1091230	GTEX-QV44	GTEX-QV44-1026-SM-447CG	Esophagus	Esophagus - Muscularis	54	3	1
SRR1091254	GTEX-XXEK	GTEX-XXEK-0726-SM-4BRWF	Blood Vessel	Artery - Aorta	53	3	1
SRR1091278	GTEX-R3RS	GTEX-R3RS-0008-SM-48FF1	FIBRBLS	Cells - Transformed fibroblasts	48	3	2
SRR1091302	GTEX-XQ8I	GTEX-XQ8I-1426-SM-4BOPW	Adipose Tissue	Adipose - Visceral (Omentum)	54	3	1
SRR1091328	GTEX-XQ3S	GTEX-XQ3S-1126-SM-4BOPK	Esophagus	Esophagus - Mucosa	26	3	1
SRR1091356	GTEX-VJYA	GTEX-VJYA-1026-SM-4KL21	Stomach	Stomach	67	2	1
SRR1091428	GTEX-T6MO	GTEX-T6MO-0526-SM-4DM6R	Esophagus	Esophagus - Mucosa	40	3	2
SRR1091452	GTEX-X62O	GTEX-X62O-0005-SM-46MV1	Blood	Whole Blood	54	3	1
SRR1091500	GTEX-Q734	GTEX-Q734-0226-SM-48U1A	Spleen	Spleen	44	3	2
SRR1091548	GTEX-S3XE	GTEX-S3XE-1026-SM-4AD4O	Stomach	Stomach	51	3	1
SRR1091572	GTEX-XYKS	GTEX-XYKS-2726-SM-4E3IC	Adipose Tissue	Adipose - Subcutaneous	65	2	2
SRR1091597	GTEX-XOTO	GTEX-XOTO-0726-SM-4B659	Skin	Skin - Not Sun Exposed (Suprapubic)	59	3	1
SRR1091645	GTEX-U8XE	GTEX-U8XE-2526-SM-4E3IT	Prostate	Prostate	38	3	1
SRR1091670	GTEX-XPVG	GTEX-XPVG-1026-SM-4B64Y	Lung	Lung	59	3	1
SRR1091695	GTEX-TKQ2	GTEX-TKQ2-0008-SM-4DM5L	FIBRBLS	Cells - Transformed fibroblasts	50	3	1
SRR1091719	GTEX-W5WG	GTEX-W5WG-1826-SM-4KL2Y	Skin	Skin - Sun Exposed (Lower leg)	59	3	2
SRR1091743	GTEX-VJYA	GTEX-VJYA-0626-SM-4KL1S	Esophagus	Esophagus - Muscularis	67	2	1
SRR1091767	GTEX-V955	GTEX-V955-1226-SM-4JBI9	Esophagus	Esophagus - Gastroesophageal Junction	60	3	1
SRR1091791	GTEX-XUW1	GTEX-XUW1-2326-SM-4BOO5	Breast	Breast - Mammary Tissue	56	3	2
SRR1091817	GTEX-T5JC	GTEX-T5JC-0005-SM-4DM7B	Blood	Whole Blood	27	3	1
SRR1091841	GTEX-X5EB	GTEX-X5EB-2226-SM-46MW4	Skin	Skin - Sun Exposed (Lower leg)	49	3	1
SRR1091865	GTEX-XOTO	GTEX-XOTO-0826-SM-4B65O	Liver	Liver	59	3	1
SRR1091890	GTEX-XQ8I	GTEX-XQ8I-0326-SM-4BOPN	Blood Vessel	Artery - Coronary	54	3	1
SRR1091918	GTEX-X5EB	GTEX-X5EB-0004-SM-46MWA	LCL	Cells - EBV-transformed lymphocytes	49	3	1
SRR1091942	GTEX-RU1J	GTEX-RU1J-0008-SM-46MV9	FIBRBLS	Cells - Transformed fibroblasts	21	2	2
SRR1091966	GTEX-SNMC	GTEX-SNMC-0008-SM-4DM5A	FIBRBLS	Cells - Transformed fibroblasts	21	3	1
SRR1091990	GTEX-SNMC	GTEX-SNMC-0926-SM-4DM5U	Prostate	Prostate	21	3	1
SRR1092014	GTEX-V1D1	GTEX-V1D1-1126-SM-4JBHT	Esophagus	Esophagus - Muscularis	51	3	1
SRR1092038	GTEX-S4P3	GTEX-S4P3-0926-SM-4AD54	Ovary	Ovary	51	3	2
SRR1092062	GTEX-XPVG	GTEX-XPVG-2826-SM-4B66J	Nerve	Nerve - Tibial	59	3	1
SRR1092112	GTEX-QVUS	GTEX-QVUS-0426-SM-48FE3	Blood Vessel	Artery - Aorta	69	3	2
SRR1092136	GTEX-SNOS	GTEX-SNOS-0826-SM-4DM5N	Stomach	Stomach	49	2	1
SRR1092160	GTEX-T6MO	GTEX-T6MO-0126-SM-4DM6X	Adrenal Gland	Adrenal Gland	40	3	2
SRR1092184	GTEX-T5JC	GTEX-T5JC-1926-SM-4DM6Q	Stomach	Stomach	27	3	1
SRR1092208	GTEX-SE5C	GTEX-SE5C-1026-SM-4BRUG	Bladder	Bladder	45	3	2
SRR1092232	GTEX-X62O	GTEX-X62O-0126-SM-4E3JN	Skin	Skin - Sun Exposed (Lower leg)	54	3	1
SRR1092257	GTEX-POMQ	GTEX-POMQ-0126-SM-48TD6	Spleen	Spleen	23	2	2
SRR1092281	GTEX-T6MO	GTEX-T6MO-0726-SM-4DM58	Stomach	Stomach	40	3	2
SRR1092305	GTEX-T2IS	GTEX-T2IS-0008-SM-4DM75	FIBRBLS	Cells - Transformed fibroblasts	24	3	2
SRR1092329	GTEX-U4B1	GTEX-U4B1-0126-SM-4DXSN	Adrenal Gland	Adrenal Gland	47	3	1
SRR1092349	GTEX-UPJH	GTEX-UPJH-0526-SM-4IHK8	Muscle	Muscle - Skeletal	59	3	1
SRR1092372	GTEX-U8XE	GTEX-U8XE-1226-SM-4E3HN	Blood Vessel	Artery - Aorta	38	3	1
SRR1092397	GTEX-XPVG	GTEX-XPVG-1826-SM-4B64X	Colon	Colon - Transverse	59	3	1
SRR1092422	GTEX-Y8E5	GTEX-Y8E5-0006-SM-47JWQ	Blood	Whole Blood	63	2	1
SRR1092444	GTEX-Q2AI	GTEX-Q2AI-1126-SM-48U19	Prostate	Prostate	44	3	1
SRR1092468	GTEX-S95S	GTEX-S95S-1026-SM-4B64M	Prostate	Prostate	60	3	1
SRR1092493	GTEX-XUZC	GTEX-XUZC-1526-SM-4BRV4	Colon	Colon - Sigmoid	31	3	2
SRR1092517	GTEX-S4P3	GTEX-S4P3-1326-SM-4AD6V	Breast	Breast - Mammary Tissue	51	3	2
SRR1092541	GTEX-XUJ4	GTEX-XUJ4-0005-SM-4BOQ6	Blood	Whole Blood	64	3	2
SRR1092567	GTEX-X8HC	GTEX-X8HC-0726-SM-46MWG	Thyroid	Thyroid	53	3	2
SRR1092591	GTEX-XBED	GTEX-XBED-1426-SM-4AT4G	Small Intestine	Small Intestine - Terminal Ileum	60	3	1
SRR1092612	GTEX-SUCS	GTEX-SUCS-1326-SM-4DM5T	Testis	Testis	70	3	1
SRR1092636	GTEX-WFON	GTEX-WFON-1626-SM-4LVMV	Prostate	Prostate	43	3	1
SRR1092662	GTEX-R55D	GTEX-R55D-1226-SM-48FE9	Esophagus	Esophagus - Muscularis	58	3	1
SRR1092686	GTEX-U3ZM	GTEX-U3ZM-0226-SM-4DXTA	Adrenal Gland	Adrenal Gland	41	3	1
SRR1092727	GTEX-XAJ8	GTEX-XAJ8-1226-SM-47JYS	Blood Vessel	Artery - Tibial	45	3	1
SRR1092749	GTEX-R55G	GTEX-R55G-1226-SM-48FDC	Colon	Colon - Transverse	43	3	2
SRR1092773	GTEX-WEY5	GTEX-WEY5-0008-SM-4LMKC	FIBRBLS	Cells - Transformed fibroblasts	44	3	2
SRR1092842	GTEX-UPK5	GTEX-UPK5-0008-SM-4IHJD	FIBRBLS	Cells - Transformed fibroblasts	49	3	1
SRR1092865	GTEX-XYKS	GTEX-XYKS-1026-SM-4BRVH	Esophagus	Esophagus - Gastroesophageal Junction	65	2	2
SRR1092913	GTEX-S3XE	GTEX-S3XE-1326-SM-4AD4H	Prostate	Prostate	51	3	1
SRR1092937	GTEX-SUCS	GTEX-SUCS-1426-SM-4DM5W	Pancreas	Pancreas	70	3	1
SRR1093031	GTEX-WCDI	GTEX-WCDI-0008-SM-47JYE	FIBRBLS	Cells - Transformed fibroblasts	56	2	1
SRR1093053	GTEX-X88G	GTEX-X88G-0426-SM-47JZ5	Blood Vessel	Artery - Tibial	36	2	1
SRR1093075	GTEX-XOTO	GTEX-XOTO-2826-SM-4B65I	Prostate	Prostate	59	3	1
SRR1093124	GTEX-Q734	GTEX-Q734-1426-SM-48TZQ	Vagina	Vagina	44	3	2
SRR1093148	GTEX-OHPN	GTEX-OHPN-0226-SM-48TBV	Adipose Tissue	Adipose - Subcutaneous	61	3	2
SRR1093172	GTEX-R55D	GTEX-R55D-1126-SM-48FEB	Esophagus	Esophagus - Mucosa	58	3	1
SRR1093196	GTEX-XAJ8	GTEX-XAJ8-0126-SM-47JYG	Spleen	Spleen	45	3	1
SRR1093218	GTEX-R53T	GTEX-R53T-0726-SM-48FCS	Blood Vessel	Artery - Coronary	54	3	2
SRR1093243	GTEX-XUJ4	GTEX-XUJ4-0626-SM-4BOOO	Heart	Heart - Atrial Appendage	64	3	2
SRR1093269	GTEX-XBEC	GTEX-XBEC-1226-SM-4AT65	Heart	Heart - Atrial Appendage	57	3	1
SRR1093290	GTEX-SNOS	GTEX-SNOS-1126-SM-4DM67	Testis	Testis	49	2	1
SRR1093314	GTEX-WFG8	GTEX-WFG8-1626-SM-4LVMB	Small Intestine	Small Intestine - Terminal Ileum	28	3	1
SRR1093340	GTEX-XUW1	GTEX-XUW1-1726-SM-4BOOZ	Pancreas	Pancreas	56	3	2
SRR1093366	GTEX-XV7Q	GTEX-XV7Q-2226-SM-4BRVY	Colon	Colon - Sigmoid	49	3	2
SRR1093390	GTEX-TKQ1	GTEX-TKQ1-0526-SM-4DXTG	Stomach	Stomach	33	2	1
SRR1093410	GTEX-WEY5	GTEX-WEY5-0826-SM-4LMIH	Vagina	Vagina	44	3	2
SRR1093434	GTEX-QDVJ	GTEX-QDVJ-1226-SM-48U1V	Pancreas	Pancreas	51	3	1
SRR1093458	GTEX-XPVG	GTEX-XPVG-2926-SM-4B66G	Blood Vessel	Artery - Tibial	59	3	1
SRR1093483	GTEX-XBEW	GTEX-XBEW-0002-SM-4AT5O	LCL	Cells - EBV-transformed lymphocytes	47	3	1
SRR1093504	GTEX-UJMC	GTEX-UJMC-1226-SM-4IHLI	Stomach	Stomach	59	2	1
SRR1093527	GTEX-XOTO	GTEX-XOTO-2926-SM-4B65G	Brain	Brain - Cerebellum	59	3	1
SRR1093552	GTEX-XOTO	GTEX-XOTO-2126-SM-4B64U	Esophagus	Esophagus - Mucosa	59	3	1
SRR1093577	GTEX-PSDG	GTEX-PSDG-1526-SM-48TCY	Pancreas	Pancreas	50	3	1
SRR1093601	GTEX-T2IS	GTEX-T2IS-2026-SM-4DM6W	Ovary	Ovary	24	3	2
SRR1093673	GTEX-S3XE	GTEX-S3XE-0326-SM-4AD6L	Blood Vessel	Artery - Aorta	51	3	1
SRR1093721	GTEX-WFG8	GTEX-WFG8-0126-SM-4LVMH	Adrenal Gland	Adrenal Gland	28	3	1
SRR1093747	GTEX-XUZC	GTEX-XUZC-1026-SM-4BOPY	Ovary	Ovary	31	3	2
SRR1093773	GTEX-XMD1	GTEX-XMD1-0011-R1A-SM-4AT4C	Brain	Brain - Hippocampus	67	3	1
SRR1093794	GTEX-U8T8	GTEX-U8T8-0008-SM-4DXSP	FIBRBLS	Cells - Transformed fibroblasts	60	3	1
SRR1093814	GTEX-UPIC	GTEX-UPIC-1426-SM-4IHLQ	Vagina	Vagina	21	3	2
SRR1093837	GTEX-SIU8	GTEX-SIU8-0008-SM-4BRUC	FIBRBLS	Cells - Transformed fibroblasts	55	3	1
SRR1093885	GTEX-XLM4	GTEX-XLM4-1526-SM-4AT6D	Testis	Testis	64	3	1
SRR1093906	GTEX-WEY5	GTEX-WEY5-0326-SM-4LMI7	Blood Vessel	Artery - Coronary	44	3	2
SRR1093930	GTEX-S4UY	GTEX-S4UY-0926-SM-4AD6O	Bladder	Bladder	41	3	2
SRR1093954	GTEX-TKQ2	GTEX-TKQ2-0226-SM-4DM6V	Adrenal Gland	Adrenal Gland	50	3	1
SRR1094003	GTEX-R53T	GTEX-R53T-0008-SM-48FEW	FIBRBLS	Cells - Transformed fibroblasts	54	3	2
SRR1094027	GTEX-S4P3	GTEX-S4P3-0326-SM-4AD6P	Blood Vessel	Artery - Aorta	51	3	2
SRR1094051	GTEX-XUYS	GTEX-XUYS-0326-SM-47JX2	Muscle	Muscle - Skeletal	51	2	1
SRR1094073	GTEX-PX3G	GTEX-PX3G-0926-SM-48U12	Spleen	Spleen	27	3	2
SRR1094097	GTEX-RTLS	GTEX-RTLS-2426-SM-46MUO	Uterus	Uterus	62	3	2
SRR1094123	GTEX-XBEW	GTEX-XBEW-1426-SM-4AT4J	Esophagus	Esophagus - Muscularis	47	3	1
SRR1094144	GTEX-XYKS	GTEX-XYKS-0926-SM-4BRVG	Adrenal Gland	Adrenal Gland	65	2	2
SRR1094168	GTEX-SNOS	GTEX-SNOS-0008-SM-4DM6I	FIBRBLS	Cells - Transformed fibroblasts	49	2	1
SRR1094192	GTEX-XYKS	GTEX-XYKS-0226-SM-4BRW3	Heart	Heart - Atrial Appendage	65	2	2
SRR1094216	GTEX-U8XE	GTEX-U8XE-0226-SM-4E3J3	Skin	Skin - Not Sun Exposed (Suprapubic)	38	3	1
SRR1094265	GTEX-XUYS	GTEX-XUYS-0126-SM-47JWZ	Skin	Skin - Sun Exposed (Lower leg)	51	2	1
SRR1094287	GTEX-S3XE	GTEX-S3XE-1526-SM-4AD5A	Testis	Testis	51	3	1
SRR1094312	GTEX-PW2O	GTEX-PW2O-0126-SM-48TC8	Spleen	Spleen	23	3	1
SRR1094336	GTEX-XLM4	GTEX-XLM4-0426-SM-4AT54	Blood Vessel	Artery - Tibial	64	3	1
SRR1094357	GTEX-UPIC	GTEX-UPIC-1026-SM-4IHLT	Esophagus	Esophagus - Mucosa	21	3	2
SRR1094380	GTEX-S95S	GTEX-S95S-0426-SM-4B64I	Esophagus	Esophagus - Mucosa	60	3	1
SRR1094430	GTEX-WH7G	GTEX-WH7G-0626-SM-4LVMO	Blood Vessel	Artery - Aorta	49	3	1
SRR1094457	GTEX-XOT4	GTEX-XOT4-0826-SM-4B66Y	Adipose Tissue	Adipose - Visceral (Omentum)	68	3	2
SRR1094506	GTEX-WRHU	GTEX-WRHU-1226-SM-4E3IJ	Heart	Heart - Left Ventricle	56	3	2
SRR1094531	GTEX-VUSG	GTEX-VUSG-1726-SM-4KKZL	Small Intestine	Small Intestine - Terminal Ileum	59	3	1
SRR1094555	GTEX-UPK5	GTEX-UPK5-2126-SM-4JBJK	Stomach	Stomach	49	3	1
SRR1094601	GTEX-X88G	GTEX-X88G-0004-SM-47JZ6	LCL	Cells - EBV-transformed lymphocytes	36	2	1
SRR1095188	GTEX-XPVG	GTEX-XPVG-1326-SM-4B65P	Esophagus	Esophagus - Muscularis	59	3	1
SRR1095237	GTEX-S32W	GTEX-S32W-1026-SM-4AD5W	Esophagus	Esophagus - Muscularis	58	3	2
SRR1095261	GTEX-XYKS	GTEX-XYKS-1626-SM-4BRUQ	Uterus	Uterus	65	2	2
SRR1095285	GTEX-Q734	GTEX-Q734-0826-SM-48U1G	Esophagus	Esophagus - Muscularis	44	3	2
SRR1095309	GTEX-XQ3S	GTEX-XQ3S-0001-SM-4B64K	LCL	Cells - EBV-transformed lymphocytes	26	3	1
SRR1095334	GTEX-XXEK	GTEX-XXEK-2526-SM-4BRUR	Nerve	Nerve - Tibial	53	3	1
SRR1095358	GTEX-XXEK	GTEX-XXEK-0426-SM-4BRVW	Esophagus	Esophagus - Muscularis	53	3	1
SRR1095383	GTEX-QDVN	GTEX-QDVN-0826-SM-48TZ2	Liver	Liver	56	3	1
SRR1095407	GTEX-XXEK	GTEX-XXEK-1726-SM-4BRVB	Pancreas	Pancreas	53	3	1
SRR1095431	GTEX-QV31	GTEX-QV31-0008-SM-447AT	FIBRBLS	Cells - Transformed fibroblasts	32	3	1
SRR1095455	GTEX-X4XY	GTEX-X4XY-0326-SM-46MVZ	Adipose Tissue	Adipose - Subcutaneous	62	3	1
SRR1095479	GTEX-S32W	GTEX-S32W-0826-SM-4AD5Z	Pancreas	Pancreas	58	3	2
SRR1095503	GTEX-VUSG	GTEX-VUSG-2326-SM-4KL1U	Skin	Skin - Not Sun Exposed (Suprapubic)	59	3	1
SRR1095527	GTEX-X88G	GTEX-X88G-0008-SM-47JWN	FIBRBLS	Cells - Transformed fibroblasts	36	2	1
SRR1095549	GTEX-XUJ4	GTEX-XUJ4-0226-SM-4BOP8	Spleen	Spleen	64	3	2
SRR1095575	GTEX-XXEK	GTEX-XXEK-2426-SM-4BRUS	Adipose Tissue	Adipose - Subcutaneous	53	3	1
SRR1095599	GTEX-XUJ4	GTEX-XUJ4-1626-SM-4BONV	Vagina	Vagina	64	3	2
SRR1095627	GTEX-PLZ6	GTEX-PLZ6-0008-SM-48TD5	FIBRBLS	Cells - Transformed fibroblasts	36	3	1
SRR1095675	GTEX-U3ZM	GTEX-U3ZM-1126-SM-4DXUB	Colon	Colon - Transverse	41	3	1
SRR1095695	GTEX-X585	GTEX-X585-1026-SM-46MW6	Lung	Lung	56	2	1
SRR1095720	GTEX-VUSG	GTEX-VUSG-2626-SM-4KKZI	Muscle	Muscle - Skeletal	59	3	1
SRR1095744	GTEX-S3XE	GTEX-S3XE-0826-SM-4AD4U	Esophagus	Esophagus - Muscularis	51	3	1
SRR1095768	GTEX-WEY5	GTEX-WEY5-0926-SM-4LMI4	Esophagus	Esophagus - Mucosa	44	3	2
SRR1095792	GTEX-OXRO	GTEX-OXRO-1226-SM-48TDL	Thyroid	Thyroid	62	3	2
SRR1095816	GTEX-S4UY	GTEX-S4UY-0726-SM-4AD6X	Breast	Breast - Mammary Tissue	41	3	2
SRR1095840	GTEX-QV31	GTEX-QV31-0326-SM-447BM	Blood Vessel	Artery - Aorta	32	3	1
SRR1095913	GTEX-VUSG	GTEX-VUSG-0126-SM-4KL1X	Liver	Liver	59	3	1
SRR1095961	GTEX-QDT8	GTEX-QDT8-1326-SM-48TYY	Esophagus	Esophagus - Muscularis	30	3	2
SRR1095985	GTEX-RUSQ	GTEX-RUSQ-0426-SM-47JWR	Blood Vessel	Artery - Coronary	59	3	1
SRR1096007	GTEX-XUJ4	GTEX-XUJ4-2726-SM-4BOQ1	Nerve	Nerve - Tibial	64	3	2
SRR1096033	GTEX-R55G	GTEX-R55G-0008-SM-48FEX	FIBRBLS	Cells - Transformed fibroblasts	43	3	2
SRR1096057	GTEX-S32W	GTEX-S32W-1626-SM-4AD6G	Cervix Uteri	Cervix - Endocervix	58	3	2
SRR1096081	GTEX-U412	GTEX-U412-2026-SM-4DXSI	Prostate	Prostate	61	2	1
SRR1096101	GTEX-RU72	GTEX-RU72-3126-SM-46MUB	Pituitary	Pituitary	59	1	2
SRR1096125	GTEX-T5JW	GTEX-T5JW-2026-SM-4DM63	Breast	Breast - Mammary Tissue	27	3	2
SRR1096149	GTEX-WRHU	GTEX-WRHU-1326-SM-4E3K7	Blood Vessel	Artery - Aorta	56	3	2
SRR1096174	GTEX-X5EB	GTEX-X5EB-2326-SM-46MW5	Muscle	Muscle - Skeletal	49	3	1
SRR1096198	GTEX-W5WG	GTEX-W5WG-1326-SM-4LMI9	Uterus	Uterus	59	3	2
SRR1096222	GTEX-XMK1	GTEX-XMK1-2426-SM-4B66I	Nerve	Nerve - Tibial	44	3	1
SRR1096247	GTEX-U3ZN	GTEX-U3ZN-2026-SM-4DXUC	Stomach	Stomach	33	3	2
SRR1096267	GTEX-T8EM	GTEX-T8EM-0526-SM-4DM64	Esophagus	Esophagus - Mucosa	48	3	1
SRR1096291	GTEX-QV31	GTEX-QV31-0126-SM-447BP	Spleen	Spleen	32	3	1
SRR1096315	GTEX-QCQG	GTEX-QCQG-1326-SM-48U24	Uterus	Uterus	57	3	2
SRR1096339	GTEX-T6MN	GTEX-T6MN-2726-SM-4DM77	Pituitary	Pituitary	51	3	1
SRR1096363	GTEX-TSE9	GTEX-TSE9-0008-SM-4DXT8	FIBRBLS	Cells - Transformed fibroblasts	60	3	2
SRR1096383	GTEX-XMK1	GTEX-XMK1-2226-SM-4B673	Adipose Tissue	Adipose - Subcutaneous	44	3	1
SRR1096408	GTEX-XV7Q	GTEX-XV7Q-1826-SM-4BRUV	Skin	Skin - Not Sun Exposed (Suprapubic)	49	3	2
SRR1096432	GTEX-WFON	GTEX-WFON-1026-SM-4LVMD	Esophagus	Esophagus - Gastroesophageal Junction	43	3	1
SRR1096458	GTEX-TML8	GTEX-TML8-0926-SM-4DXSJ	Ovary	Ovary	49	2	2
SRR1096478	GTEX-X638	GTEX-X638-0426-SM-47JY2	Nerve	Nerve - Tibial	70	2	2
SRR1096500	GTEX-X5EB	GTEX-X5EB-2526-SM-4E3HY	Nerve	Nerve - Tibial	49	3	1
SRR1096525	GTEX-RUSQ	GTEX-RUSQ-0826-SM-47JWW	Esophagus	Esophagus - Mucosa	59	3	1
SRR1096595	GTEX-XBEW	GTEX-XBEW-1526-SM-4AT4K	Esophagus	Esophagus - Gastroesophageal Junction	47	3	1
SRR1096616	GTEX-U3ZG	GTEX-U3ZG-0008-SM-47JWL	FIBRBLS	Cells - Transformed fibroblasts	51	3	1
SRR1096638	GTEX-VUSG	GTEX-VUSG-0526-SM-4KL22	Blood Vessel	Artery - Aorta	59	3	1
SRR1096662	GTEX-XBED	GTEX-XBED-2626-SM-4E3J5	Muscle	Muscle - Skeletal	60	3	1
SRR1096687	GTEX-XMK1	GTEX-XMK1-1326-SM-4B65Q	Esophagus	Esophagus - Mucosa	44	3	1
SRR1096712	GTEX-O5YV	GTEX-O5YV-0226-SM-48TBY	Adipose Tissue	Adipose - Subcutaneous	67	3	2
SRR1096736	GTEX-RN64	GTEX-RN64-0726-SM-48FCV	Blood Vessel	Artery - Coronary	52	3	1
SRR1096760	GTEX-RWSA	GTEX-RWSA-1326-SM-47JX9	Esophagus	Esophagus - Muscularis	42	3	1
SRR1096782	GTEX-RNOR	GTEX-RNOR-0008-SM-48FEY	FIBRBLS	Cells - Transformed fibroblasts	52	3	2
SRR1096806	GTEX-PWCY	GTEX-PWCY-2126-SM-48TEC	Nerve	Nerve - Tibial	22	3	2
SRR1096830	GTEX-XGQ4	GTEX-XGQ4-1526-SM-4AT6H	Esophagus	Esophagus - Mucosa	50	3	1
SRR1096851	GTEX-XOTO	GTEX-XOTO-0011-R1B-SM-4B65C	Brain	Brain - Hippocampus	59	3	1
SRR1096876	GTEX-S32W	GTEX-S32W-1526-SM-4AD6Z	Cervix Uteri	Cervix - Ectocervix	58	3	2
SRR1096900	GTEX-QEG4	GTEX-QEG4-0126-SM-48TZE	Testis	Testis	39	3	1
SRR1096924	GTEX-XAJ8	GTEX-XAJ8-0426-SM-47JYJ	Colon	Colon - Transverse	45	3	1
SRR1096946	GTEX-U3ZM	GTEX-U3ZM-1626-SM-4DXSK	Testis	Testis	41	3	1
SRR1096966	GTEX-XLM4	GTEX-XLM4-0011-R6A-SM-4AT4B	Brain	Brain - Nucleus accumbens (basal ganglia)	64	3	1
SRR1096987	GTEX-XUJ4	GTEX-XUJ4-1926-SM-4BOOV	Breast	Breast - Mammary Tissue	64	3	2
SRR1097013	GTEX-XLM4	GTEX-XLM4-0226-SM-4AT4N	Adipose Tissue	Adipose - Subcutaneous	64	3	1
SRR1097035	GTEX-TSE9	GTEX-TSE9-2826-SM-4DXTF	Cervix Uteri	Cervix - Ectocervix	60	3	2
SRR1097076	GTEX-SNOS	GTEX-SNOS-0726-SM-4DM5Z	Esophagus	Esophagus - Muscularis	49	2	1
SRR1097100	GTEX-T5JW	GTEX-T5JW-1426-SM-4DM5Q	Esophagus	Esophagus - Muscularis	27	3	2
SRR1097124	GTEX-X8HC	GTEX-X8HC-2726-SM-46MUA	Ovary	Ovary	53	3	2
SRR1097172	GTEX-NFK9	GTEX-NFK9-0008-SM-4E3JE	FIBRBLS	Cells - Transformed fibroblasts	49	2	1
SRR1097197	GTEX-S3XE	GTEX-S3XE-0926-SM-4AD4S	Esophagus	Esophagus - Mucosa	51	3	1
SRR1097221	GTEX-QDT8	GTEX-QDT8-0008-SM-48U2F	FIBRBLS	Cells - Transformed fibroblasts	30	3	2
SRR1097245	GTEX-XMK1	GTEX-XMK1-2626-SM-4B65R	Salivary Gland	Minor Salivary Gland	44	3	1
SRR1097296	GTEX-S32W	GTEX-S32W-1126-SM-4AD5V	Bladder	Bladder	58	3	2
SRR1097320	GTEX-PX3G	GTEX-PX3G-1526-SM-48U11	Stomach	Stomach	27	3	2
SRR1097368	GTEX-RN64	GTEX-RN64-0008-SM-48FEZ	FIBRBLS	Cells - Transformed fibroblasts	52	3	1
SRR1097392	GTEX-WZTO	GTEX-WZTO-0011-R11A-SM-4E3K9	Brain	Brain - Cerebellar Hemisphere	44	3	1
SRR1097417	GTEX-XQ8I	GTEX-XQ8I-1726-SM-4BOQB	Spleen	Spleen	54	3	1
SRR1097501	GTEX-QMRM	GTEX-QMRM-0626-SM-447BQ	Blood Vessel	Artery - Aorta	53	3	1
SRR1097525	GTEX-R55C	GTEX-R55C-1126-SM-48FCJ	Colon	Colon - Transverse	47	3	1
SRR1097549	GTEX-U8XE	GTEX-U8XE-0126-SM-4E3I3	Testis	Testis	38	3	1
SRR1097574	GTEX-U3ZN	GTEX-U3ZN-1626-SM-4DXTZ	Cervix Uteri	Cervix - Ectocervix	33	3	2
SRR1097594	GTEX-XYKS	GTEX-XYKS-0002-SM-4BRWN	LCL	Cells - EBV-transformed lymphocytes	65	2	2
SRR1097618	GTEX-Q734	GTEX-Q734-1026-SM-48U16	Stomach	Stomach	44	3	2
SRR1097642	GTEX-QEL4	GTEX-QEL4-0008-SM-447AZ	FIBRBLS	Cells - Transformed fibroblasts	56	3	1
SRR1097666	GTEX-SSA3	GTEX-SSA3-0008-SM-47JWJ	FIBRBLS	Cells - Transformed fibroblasts	61	2	1
SRR1097688	GTEX-U3ZH	GTEX-U3ZH-0008-SM-4DXT2	FIBRBLS	Cells - Transformed fibroblasts	31	3	1
SRR1097708	GTEX-TKQ2	GTEX-TKQ2-1326-SM-4DXT9	Colon	Colon - Transverse	50	3	1
SRR1097728	GTEX-PWOO	GTEX-PWOO-2026-SM-48TDE	Vagina	Vagina	42	3	2
SRR1097752	GTEX-X261	GTEX-X261-0011-R11A-SM-4E3JY	Brain	Brain - Cerebellar Hemisphere	56	3	1
SRR1097777	GTEX-R55G	GTEX-R55G-0326-SM-48FDM	Pancreas	Pancreas	43	3	2
SRR1097811	GTEX-QMRM	GTEX-QMRM-1226-SM-447C6	Colon	Colon - Transverse	53	3	1
SRR1097857	GTEX-XUZC	GTEX-XUZC-0426-SM-4BOPE	Esophagus	Esophagus - Mucosa	31	3	2
SRR1097883	GTEX-XBED	GTEX-XBED-0226-SM-47JY8	Pancreas	Pancreas	60	3	1
SRR1097905	GTEX-SNOS	GTEX-SNOS-1026-SM-4DM4Y	Prostate	Prostate	49	2	1
SRR1097954	GTEX-XYKS	GTEX-XYKS-1526-SM-4BRUP	Esophagus	Esophagus - Mucosa	65	2	2
SRR1097978	GTEX-NL3H	GTEX-NL3H-0011-R1a-SM-48TDJ	Brain	Brain - Hippocampus	60	2	1
SRR1098002	GTEX-PX3G	GTEX-PX3G-1426-SM-48U1J	Colon	Colon - Transverse	27	3	2
SRR1098026	GTEX-RM2N	GTEX-RM2N-1326-SM-48FCW	Testis	Testis	55	3	1
SRR1098050	GTEX-PWOO	GTEX-PWOO-1026-SM-48TCN	Esophagus	Esophagus - Muscularis	42	3	2
SRR1098074	GTEX-X5EB	GTEX-X5EB-0426-SM-46MVY	Lung	Lung	49	3	1
SRR1098098	GTEX-WEY5	GTEX-WEY5-1426-SM-4LMJ3	Colon	Colon - Transverse	44	3	2
SRR1098122	GTEX-R55D	GTEX-R55D-1526-SM-48FEJ	Stomach	Stomach	58	3	1
SRR1098146	GTEX-UJHI	GTEX-UJHI-1026-SM-4IHJP	Stomach	Stomach	53	2	2
SRR1098169	GTEX-UJMC	GTEX-UJMC-1026-SM-4IHKN	Esophagus	Esophagus - Muscularis	59	2	1
SRR1098192	GTEX-R55D	GTEX-R55D-1426-SM-48FEN	Pancreas	Pancreas	58	3	1
SRR1098216	GTEX-X585	GTEX-X585-2426-SM-46MW2	Skin	Skin - Not Sun Exposed (Suprapubic)	56	2	1
SRR1098240	GTEX-XUZC	GTEX-XUZC-2026-SM-4BRW9	Blood Vessel	Artery - Tibial	31	3	2
SRR1098264	GTEX-XUZC	GTEX-XUZC-1626-SM-4BRVP	Breast	Breast - Mammary Tissue	31	3	2
SRR1098288	GTEX-X62O	GTEX-X62O-0826-SM-46MW8	Heart	Heart - Atrial Appendage	54	3	1
SRR1098312	GTEX-PSDG	GTEX-PSDG-0826-SM-48TCZ	Blood Vessel	Artery - Coronary	50	3	1
SRR1098385	GTEX-TKQ1	GTEX-TKQ1-1326-SM-4DXU7	Nerve	Nerve - Tibial	33	2	1
SRR1098405	GTEX-XGQ4	GTEX-XGQ4-0626-SM-4AT56	Blood Vessel	Artery - Coronary	50	3	1
SRR1098426	GTEX-T5JC	GTEX-T5JC-1726-SM-4DM6U	Esophagus	Esophagus - Mucosa	27	3	1
SRR1098495	GTEX-QXCU	GTEX-QXCU-1926-SM-48FE4	Stomach	Stomach	58	3	1
SRR1098519	GTEX-X585	GTEX-X585-0011-R11B-SM-46MUZ	Brain	Brain - Cerebellar Hemisphere	56	2	1
SRR1098543	GTEX-SIU7	GTEX-SIU7-0926-SM-4BRX1	Pancreas	Pancreas	51	3	1
SRR1098567	GTEX-XBED	GTEX-XBED-1326-SM-4AT4F	Adipose Tissue	Adipose - Visceral (Omentum)	60	3	1
SRR1098588	GTEX-S4Q7	GTEX-S4Q7-0726-SM-4AD5F	Stomach	Stomach	22	3	1
SRR1098612	GTEX-S341	GTEX-S341-1326-SM-4AD72	Cervix Uteri	Cervix - Endocervix	48	2	2
SRR1098660	GTEX-WFON	GTEX-WFON-1426-SM-4LVMT	Colon	Colon - Transverse	43	3	1
SRR1098686	GTEX-WH7G	GTEX-WH7G-1726-SM-4LVKY	Prostate	Prostate	49	3	1
SRR1098712	GTEX-XMK1	GTEX-XMK1-0926-SM-4B66X	Adipose Tissue	Adipose - Visceral (Omentum)	44	3	1
SRR1098737	GTEX-Q2AG	GTEX-Q2AG-1126-SM-48U1P	Liver	Liver	42	3	2
SRR1098761	GTEX-QDVJ	GTEX-QDVJ-0008-SM-48U2E	FIBRBLS	Cells - Transformed fibroblasts	51	3	1
SRR1098785	GTEX-XBED	GTEX-XBED-0826-SM-47JYC	Lung	Lung	60	3	1
SRR1098831	GTEX-PWCY	GTEX-PWCY-0826-SM-48TCR	Esophagus	Esophagus - Muscularis	22	3	2
SRR1098855	GTEX-R53T	GTEX-R53T-1226-SM-48FCT	Stomach	Stomach	54	3	2
SRR1098903	GTEX-XOTO	GTEX-XOTO-0126-SM-4B66N	Skin	Skin - Sun Exposed (Lower leg)	59	3	1
SRR1098928	GTEX-V1D1	GTEX-V1D1-0726-SM-4JBH7	Pancreas	Pancreas	51	3	1
SRR1098952	GTEX-X638	GTEX-X638-0003-SM-47JZ1	LCL	Cells - EBV-transformed lymphocytes	70	2	2
SRR1098974	GTEX-V1D1	GTEX-V1D1-1026-SM-4JBHE	Esophagus	Esophagus - Mucosa	51	3	1
SRR1098998	GTEX-XOT4	GTEX-XOT4-1426-SM-4B65T	Lung	Lung	68	3	2
SRR1099023	GTEX-X261	GTEX-X261-0011-R7A-SM-4E3JJ	Brain	Brain - Putamen (basal ganglia)	56	3	1
SRR1099120	GTEX-W5WG	GTEX-W5WG-0008-SM-4KL25	FIBRBLS	Cells - Transformed fibroblasts	59	3	2
SRR1099144	GTEX-PVOW	GTEX-PVOW-1626-SM-48TC9	Esophagus	Esophagus - Mucosa	40	3	1
SRR1099168	GTEX-XMD1	GTEX-XMD1-0011-R6A-SM-4AT5K	Brain	Brain - Nucleus accumbens (basal ganglia)	67	3	1
SRR1099189	GTEX-UPJH	GTEX-UPJH-0726-SM-4IHJW	Blood Vessel	Artery - Tibial	59	3	1
SRR1099212	GTEX-X5EB	GTEX-X5EB-0008-SM-46MU3	FIBRBLS	Cells - Transformed fibroblasts	49	3	1
SRR1099236	GTEX-T2IS	GTEX-T2IS-0126-SM-4DM6O	Skin	Skin - Sun Exposed (Lower leg)	24	3	2
SRR1099260	GTEX-XUZC	GTEX-XUZC-0005-SM-4BOQ8	Blood	Whole Blood	31	3	2
SRR1099310	GTEX-U3ZN	GTEX-U3ZN-1026-SM-4DXTC	Ovary	Ovary	33	3	2
SRR1099330	GTEX-XV7Q	GTEX-XV7Q-1026-SM-4BRVR	Esophagus	Esophagus - Muscularis	49	3	2
SRR1099354	GTEX-Q2AI	GTEX-Q2AI-0926-SM-48U1F	Colon	Colon - Transverse	44	3	1
SRR1099378	GTEX-Q734	GTEX-Q734-0126-SM-48U1E	Adrenal Gland	Adrenal Gland	44	3	2
SRR1099402	GTEX-XMK1	GTEX-XMK1-1026-SM-4B65H	Prostate	Prostate	44	3	1
SRR1099427	GTEX-VJYA	GTEX-VJYA-0526-SM-4KL1R	Adrenal Gland	Adrenal Gland	67	2	1
SRR1099451	GTEX-V955	GTEX-V955-1626-SM-4JBHJ	Colon	Colon - Transverse	60	3	1
SRR1099475	GTEX-W5WG	GTEX-W5WG-2726-SM-4LMIC	Esophagus	Esophagus - Gastroesophageal Junction	59	3	2
SRR1099499	GTEX-XLM4	GTEX-XLM4-0011-R10A-SM-4AT5P	Brain	Brain - Frontal Cortex (BA9)	64	3	1
SRR1099520	GTEX-XUW1	GTEX-XUW1-1026-SM-4BONY	Thyroid	Thyroid	56	3	2
SRR1099546	GTEX-QEG4	GTEX-QEG4-0526-SM-48TZD	Lung	Lung	39	3	1
SRR1099570	GTEX-XQ3S	GTEX-XQ3S-1026-SM-4BOPJ	Esophagus	Esophagus - Gastroesophageal Junction	26	3	1
SRR1099598	GTEX-Q2AH	GTEX-Q2AH-0126-SM-48U2B	Adrenal Gland	Adrenal Gland	40	2	1
SRR1099622	GTEX-XAJ8	GTEX-XAJ8-0226-SM-4GIB2	Adipose Tissue	Adipose - Visceral (Omentum)	45	3	1
SRR1099648	GTEX-XGQ4	GTEX-XGQ4-0005-SM-4AT5U	Blood	Whole Blood	50	3	1
SRR1099694	GTEX-PWCY	GTEX-PWCY-0226-SM-48TD8	Adrenal Gland	Adrenal Gland	22	3	2
SRR1099720	GTEX-S33H	GTEX-S33H-0008-SM-4AD6C	FIBRBLS	Cells - Transformed fibroblasts	39	3	1
SRR1099744	GTEX-XBEC	GTEX-XBEC-0006-SM-4AT5T	Blood	Whole Blood	57	3	1
SRR1099765	GTEX-R55D	GTEX-R55D-1826-SM-48FEF	Colon	Colon - Transverse	58	3	1
SRR1099789	GTEX-U4B1	GTEX-U4B1-0826-SM-4DXTW	Esophagus	Esophagus - Mucosa	47	3	1
SRR1099809	GTEX-R55G	GTEX-R55G-0626-SM-48FDB	Blood Vessel	Artery - Aorta	43	3	2
SRR1099833	GTEX-PW2O	GTEX-PW2O-0826-SM-48TC5	Pancreas	Pancreas	23	3	1
SRR1099857	GTEX-Q734	GTEX-Q734-1626-SM-48U1B	Uterus	Uterus	44	3	2
SRR1099881	GTEX-XUZC	GTEX-XUZC-1426-SM-4BRV3	Small Intestine	Small Intestine - Terminal Ileum	31	3	2
SRR1099905	GTEX-WFJO	GTEX-WFJO-1126-SM-4LVLZ	Stomach	Stomach	37	3	1
SRR1099931	GTEX-XQ8I	GTEX-XQ8I-2126-SM-4BOOM	Colon	Colon - Transverse	54	3	1
SRR1099957	GTEX-S3XE	GTEX-S3XE-1226-SM-4AD4L	Bladder	Bladder	51	3	1
SRR1099981	GTEX-QEL4	GTEX-QEL4-2126-SM-447AE	Breast	Breast - Mammary Tissue	56	3	1
SRR1100005	GTEX-X5EB	GTEX-X5EB-1026-SM-46MVU	Esophagus	Esophagus - Gastroesophageal Junction	49	3	1
SRR1100029	GTEX-QLQ7	GTEX-QLQ7-0926-SM-447BC	Esophagus	Esophagus - Mucosa	64	1	1
SRR1100346	GTEX-XYKS	GTEX-XYKS-2626-SM-4BRUT	Blood Vessel	Artery - Tibial	65	2	2
SRR1100370	GTEX-QVJO	GTEX-QVJO-0526-SM-447CE	Blood Vessel	Artery - Aorta	64	3	2
SRR1100395	GTEX-XV7Q	GTEX-XV7Q-2126-SM-4BRVX	Colon	Colon - Transverse	49	3	2
SRR1100419	GTEX-XGQ4	GTEX-XGQ4-2226-SM-4AT4Y	Adipose Tissue	Adipose - Subcutaneous	50	3	1
SRR1100440	GTEX-QLQW	GTEX-QLQW-1026-SM-447A9	Testis	Testis	38	2	1
SRR1100472	GTEX-SIU7	GTEX-SIU7-1626-SM-4BRUK	Breast	Breast - Mammary Tissue	51	3	1
SRR1100496	GTEX-U3ZN	GTEX-U3ZN-0826-SM-4DXSZ	Adrenal Gland	Adrenal Gland	33	3	2
SRR1100516	GTEX-RM2N	GTEX-RM2N-0626-SM-48FD6	Esophagus	Esophagus - Muscularis	55	3	1
SRR1100540	GTEX-QLQ7	GTEX-QLQ7-0008-SM-447AW	FIBRBLS	Cells - Transformed fibroblasts	64	1	1
SRR1100564	GTEX-SNOS	GTEX-SNOS-0326-SM-4DM6C	Blood Vessel	Artery - Aorta	49	2	1
SRR1100588	GTEX-U3ZH	GTEX-U3ZH-1926-SM-4DXTR	Muscle	Muscle - Skeletal	31	3	1
SRR1100608	GTEX-XV7Q	GTEX-XV7Q-2426-SM-4BRV8	Salivary Gland	Minor Salivary Gland	49	3	2
SRR1100632	GTEX-V1D1	GTEX-V1D1-1726-SM-4JBHB	Stomach	Stomach	51	3	1
SRR1100656	GTEX-S95S	GTEX-S95S-0008-SM-4AT5M	FIBRBLS	Cells - Transformed fibroblasts	60	3	1
SRR1100677	GTEX-XUW1	GTEX-XUW1-0526-SM-4BOP3	Adipose Tissue	Adipose - Subcutaneous	56	3	2
SRR1100703	GTEX-X5EB	GTEX-X5EB-1926-SM-4E3IW	Skin	Skin - Not Sun Exposed (Suprapubic)	49	3	1
SRR1100728	GTEX-W5WG	GTEX-W5WG-1126-SM-4LMK4	Adrenal Gland	Adrenal Gland	59	3	2
SRR1100752	GTEX-PX3G	GTEX-PX3G-1326-SM-48U18	Adrenal Gland	Adrenal Gland	27	3	2
SRR1100776	GTEX-PWCY	GTEX-PWCY-0926-SM-48TD7	Stomach	Stomach	22	3	2
SRR1100800	GTEX-WFG7	GTEX-WFG7-0426-SM-4LMK5	Pancreas	Pancreas	25	3	1
SRR1100824	GTEX-PW2O	GTEX-PW2O-0226-SM-48TC7	Adrenal Gland	Adrenal Gland	23	3	1
SRR1100848	GTEX-S3XE	GTEX-S3XE-0126-SM-4AD4R	Adrenal Gland	Adrenal Gland	51	3	1
SRR1100872	GTEX-XMD1	GTEX-XMD1-0011-R11A-SM-4AT5J	Brain	Brain - Cerebellar Hemisphere	67	3	1
SRR1100893	GTEX-S4Q7	GTEX-S4Q7-1126-SM-4AD6R	Breast	Breast - Mammary Tissue	22	3	1
SRR1100917	GTEX-XV7Q	GTEX-XV7Q-1226-SM-4BRVT	Esophagus	Esophagus - Gastroesophageal Junction	49	3	2
SRR1100941	GTEX-S32W	GTEX-S32W-1426-SM-4AD66	Uterus	Uterus	58	3	2
SRR1100965	GTEX-XUJ4	GTEX-XUJ4-1126-SM-4BOPC	Esophagus	Esophagus - Gastroesophageal Junction	64	3	2
SRR1100991	GTEX-PX3G	GTEX-PX3G-0826-SM-48TZS	Liver	Liver	27	3	2
SRR1101015	GTEX-U3ZM	GTEX-U3ZM-0008-SM-4DXTQ	FIBRBLS	Cells - Transformed fibroblasts	41	3	1
SRR1101037	GTEX-RU1J	GTEX-RU1J-0326-SM-46MUM	Esophagus	Esophagus - Mucosa	21	2	2
SRR1101061	GTEX-RU1J	GTEX-RU1J-1426-SM-46MUV	Vagina	Vagina	21	2	2
SRR1101085	GTEX-XLM4	GTEX-XLM4-1026-SM-4AT51	Adipose Tissue	Adipose - Visceral (Omentum)	64	3	1
SRR1101106	GTEX-U3ZG	GTEX-U3ZG-0001-SM-47JYF	LCL	Cells - EBV-transformed lymphocytes	51	3	1
SRR1101128	GTEX-QCQG	GTEX-QCQG-1526-SM-48U25	Blood Vessel	Artery - Aorta	57	3	2
SRR1101175	GTEX-XPT6	GTEX-XPT6-0001-SM-4B64G	LCL	Cells - EBV-transformed lymphocytes	22	3	1
SRR1101200	GTEX-XUJ4	GTEX-XUJ4-2426-SM-4BOO3	Skin	Skin - Sun Exposed (Lower leg)	64	3	2
SRR1101256	GTEX-XXEK	GTEX-XXEK-0008-SM-4BRW7	FIBRBLS	Cells - Transformed fibroblasts	53	3	1
SRR1101280	GTEX-X5EB	GTEX-X5EB-0926-SM-46MVT	Colon	Colon - Transverse	49	3	1
SRR1101304	GTEX-U4B1	GTEX-U4B1-1526-SM-4DXSL	Testis	Testis	47	3	1
SRR1101324	GTEX-XUYS	GTEX-XUYS-0005-SM-47JZ2	Blood	Whole Blood	51	2	1
SRR1101348	GTEX-S33H	GTEX-S33H-0126-SM-4AD62	Testis	Testis	39	3	1
SRR1101373	GTEX-RWSA	GTEX-RWSA-0926-SM-47JXW	Blood Vessel	Artery - Aorta	42	3	1
SRR1101397	GTEX-S33H	GTEX-S33H-0726-SM-4AD6M	Blood Vessel	Artery - Aorta	39	3	1
SRR1101421	GTEX-XLM4	GTEX-XLM4-0011-R3B-SM-4AT6E	Brain	Brain - Anterior cingulate cortex (BA24)	64	3	1
SRR1101453	GTEX-XUW1	GTEX-XUW1-0126-SM-4BOOQ	Ovary	Ovary	56	3	2
SRR1101483	GTEX-XOT4	GTEX-XOT4-0005-SM-4B64S	Blood	Whole Blood	68	3	2
SRR1101513	GTEX-WFON	GTEX-WFON-0826-SM-4LVMI	Esophagus	Esophagus - Mucosa	43	3	1
SRR1101542	GTEX-Q734	GTEX-Q734-0426-SM-48TZX	Pancreas	Pancreas	44	3	2
SRR1101566	GTEX-QDVJ	GTEX-QDVJ-1126-SM-48U1U	Adrenal Gland	Adrenal Gland	51	3	1
SRR1101591	GTEX-U3ZN	GTEX-U3ZN-0526-SM-4DXTH	Blood Vessel	Artery - Aorta	33	3	2
SRR1101612	GTEX-PVOW	GTEX-PVOW-2726-SM-48TCA	Pituitary	Pituitary	40	3	1
SRR1101669	GTEX-QDVN	GTEX-QDVN-0226-SM-48TZ9	Blood Vessel	Artery - Aorta	56	3	1
SRR1101693	GTEX-SE5C	GTEX-SE5C-0926-SM-4BRUF	Fallopian Tube	Fallopian Tube	45	3	2
SRR1101717	GTEX-WEY5	GTEX-WEY5-1126-SM-4LMIE	Esophagus	Esophagus - Gastroesophageal Junction	44	3	2
SRR1101741	GTEX-S4UY	GTEX-S4UY-0826-SM-4AD4Z	Colon	Colon - Transverse	41	3	2
SRR1101765	GTEX-RUSQ	GTEX-RUSQ-0126-SM-47JWV	Spleen	Spleen	59	3	1
SRR1101787	GTEX-XMD3	GTEX-XMD3-0006-SM-4AT5X	Blood	Whole Blood	51	3	2
SRR1101808	GTEX-XUW1	GTEX-XUW1-0726-SM-4BOP5	Blood Vessel	Artery - Tibial	56	3	2
SRR1101834	GTEX-X5EB	GTEX-X5EB-1426-SM-46MVW	Esophagus	Esophagus - Muscularis	49	3	1
SRR1101859	GTEX-PX3G	GTEX-PX3G-2426-SM-48TZZ	Ovary	Ovary	27	3	2
SRR1101883	GTEX-UPK5	GTEX-UPK5-1426-SM-4JBHH	Liver	Liver	49	3	1
SRR1101907	GTEX-S4P3	GTEX-S4P3-1126-SM-4AD52	Vagina	Vagina	51	3	2
SRR1101931	GTEX-WFON	GTEX-WFON-2026-SM-4LVMW	Testis	Testis	43	3	1
SRR1101957	GTEX-PW2O	GTEX-PW2O-0426-SM-48TCC	Blood Vessel	Artery - Aorta	23	3	1
SRR1101981	GTEX-RTLS	GTEX-RTLS-2626-SM-46MUJ	Stomach	Stomach	62	3	2
SRR1102005	GTEX-XUJ4	GTEX-XUJ4-1326-SM-4BOQ9	Ovary	Ovary	64	3	2
SRR1102031	GTEX-X8HC	GTEX-X8HC-0006-SM-46MV6	Blood	Whole Blood	53	3	2
SRR1102055	GTEX-X585	GTEX-X585-0011-R10A-SM-46MUY	Brain	Brain - Frontal Cortex (BA9)	56	2	1
SRR1102079	GTEX-X4XY	GTEX-X4XY-1026-SM-46MVX	Lung	Lung	62	3	1
SRR1102103	GTEX-NL3H	GTEX-NL3H-0008-SM-4E3HU	FIBRBLS	Cells - Transformed fibroblasts	60	2	1
SRR1102128	GTEX-WFG7	GTEX-WFG7-1126-SM-4LMK3	Esophagus	Esophagus - Mucosa	25	3	1
SRR1102152	GTEX-QESD	GTEX-QESD-2026-SM-447BI	Liver	Liver	26	3	1
SRR1102176	GTEX-RWS6	GTEX-RWS6-1826-SM-47JXX	Colon	Colon - Transverse	69	3	2
SRR1102224	GTEX-V955	GTEX-V955-1726-SM-4JBHF	Colon	Colon - Sigmoid	60	3	1
SRR1102248	GTEX-RM2N	GTEX-RM2N-0008-SM-48FF3	FIBRBLS	Cells - Transformed fibroblasts	55	3	1
SRR1102272	GTEX-R55C	GTEX-R55C-1026-SM-48FCM	Stomach	Stomach	47	3	1
SRR1102296	GTEX-P4PP	GTEX-P4PP-0926-SM-48TBZ	Spleen	Spleen	33	3	2
SRR1102320	GTEX-QEL4	GTEX-QEL4-1426-SM-447AC	Esophagus	Esophagus - Mucosa	56	3	1
SRR1102369	GTEX-WEY5	GTEX-WEY5-1226-SM-4LMIQ	Stomach	Stomach	44	3	2
SRR1102393	GTEX-XPT6	GTEX-XPT6-2226-SM-4B66R	Blood Vessel	Artery - Tibial	22	3	1
SRR1102418	GTEX-X5EB	GTEX-X5EB-2626-SM-4E3HZ	Blood Vessel	Artery - Tibial	49	3	1
SRR1102443	GTEX-QDT8	GTEX-QDT8-1026-SM-43V6X	Blood Vessel	Artery - Aorta	30	3	2
SRR1102467	GTEX-X88G	GTEX-X88G-0126-SM-47JZ3	Skin	Skin - Sun Exposed (Lower leg)	36	2	1
SRR1102489	GTEX-WFG8	GTEX-WFG8-0008-SM-4LVN6	FIBRBLS	Cells - Transformed fibroblasts	28	3	1
SRR1102515	GTEX-UPK5	GTEX-UPK5-1326-SM-4IHLE	Esophagus	Esophagus - Muscularis	49	3	1
SRR1102562	GTEX-XBEC	GTEX-XBEC-0008-SM-4AT3X	FIBRBLS	Cells - Transformed fibroblasts	57	3	1
SRR1102583	GTEX-UJHI	GTEX-UJHI-0826-SM-4IHLM	Esophagus	Esophagus - Mucosa	53	2	2
SRR1102606	GTEX-O5YV	GTEX-O5YV-0008-SM-4E3HP	FIBRBLS	Cells - Transformed fibroblasts	67	3	2
SRR1102631	GTEX-N7MS	GTEX-N7MS-0326-SM-4E3K2	Adipose Tissue	Adipose - Subcutaneous	61	3	1
SRR1102656	GTEX-Q2AH	GTEX-Q2AH-1026-SM-48TZI	Esophagus	Esophagus - Muscularis	40	2	1
SRR1102680	GTEX-XPT6	GTEX-XPT6-0426-SM-4B672	Blood Vessel	Artery - Coronary	22	3	1
SRR1102705	GTEX-X8HC	GTEX-X8HC-1526-SM-46MWD	Esophagus	Esophagus - Muscularis	53	3	2
SRR1102729	GTEX-WH7G	GTEX-WH7G-0926-SM-4LVMJ	Esophagus	Esophagus - Mucosa	49	3	1
SRR1102780	GTEX-S7SF	GTEX-S7SF-1326-SM-4AD4P	Ovary	Ovary	22	3	2
SRR1102804	GTEX-XUJ4	GTEX-XUJ4-1426-SM-4BONT	Lung	Lung	64	3	2
SRR1102830	GTEX-X638	GTEX-X638-0326-SM-47JY1	Muscle	Muscle - Skeletal	70	2	2
SRR1102852	GTEX-UPJH	GTEX-UPJH-0126-SM-4IHLL	Testis	Testis	59	3	1
SRR1102875	GTEX-RM2N	GTEX-RM2N-0126-SM-48FDD	Adrenal Gland	Adrenal Gland	55	3	1
SRR1102923	GTEX-WFJO	GTEX-WFJO-0426-SM-4LVM7	Esophagus	Esophagus - Gastroesophageal Junction	37	3	1
SRR1102949	GTEX-PSDG	GTEX-PSDG-1626-SM-48TCQ	Breast	Breast - Mammary Tissue	50	3	1
SRR1102973	GTEX-REY6	GTEX-REY6-1326-SM-48FDO	Esophagus	Esophagus - Mucosa	62	3	1
SRR1102998	GTEX-WFG7	GTEX-WFG7-1626-SM-4LVMF	Colon	Colon - Sigmoid	25	3	1
SRR1103072	GTEX-U3ZH	GTEX-U3ZH-1326-SM-4DXSF	Colon	Colon - Transverse	31	3	1
SRR1103092	GTEX-XUZC	GTEX-XUZC-0626-SM-4BOPG	Blood Vessel	Artery - Aorta	31	3	2
SRR1103118	GTEX-XPVG	GTEX-XPVG-2226-SM-4B65U	Testis	Testis	59	3	1
SRR1103143	GTEX-XUW1	GTEX-XUW1-1326-SM-4BOO1	Esophagus	Esophagus - Gastroesophageal Junction	56	3	2
SRR1104987	GTEX-RWS6	GTEX-RWS6-0826-SM-47JXF	Esophagus	Esophagus - Mucosa	69	3	2
SRR1105009	GTEX-R3RS	GTEX-R3RS-0626-SM-48FE1	Breast	Breast - Mammary Tissue	48	3	2
SRR1105033	GTEX-S3XE	GTEX-S3XE-1126-SM-4AD4N	Colon	Colon - Transverse	51	3	1
SRR1105057	GTEX-W5WG	GTEX-W5WG-1926-SM-4KKZK	Muscle	Muscle - Skeletal	59	3	2
SRR1105081	GTEX-OHPN	GTEX-OHPN-0008-SM-4E3HW	FIBRBLS	Cells - Transformed fibroblasts	61	3	2
SRR1105106	GTEX-PWOO	GTEX-PWOO-1526-SM-48TCK	Uterus	Uterus	42	3	2
SRR1105130	GTEX-RU1J	GTEX-RU1J-1026-SM-46MUR	Uterus	Uterus	21	2	2
SRR1105154	GTEX-U412	GTEX-U412-0008-SM-4DXTE	FIBRBLS	Cells - Transformed fibroblasts	61	2	1
SRR1105174	GTEX-S3XE	GTEX-S3XE-0626-SM-4AD6B	Spleen	Spleen	51	3	1
SRR1105198	GTEX-XUJ4	GTEX-XUJ4-2526-SM-4BOO4	Adipose Tissue	Adipose - Subcutaneous	64	3	2
SRR1105224	GTEX-QDVN	GTEX-QDVN-0008-SM-48U2D	FIBRBLS	Cells - Transformed fibroblasts	56	3	1
SRR1105248	GTEX-Q734	GTEX-Q734-0326-SM-48U15	Liver	Liver	44	3	2
SRR1105272	GTEX-QDVN	GTEX-QDVN-1626-SM-48TZC	Kidney	Kidney - Cortex	56	3	1
SRR1105296	GTEX-S7SF	GTEX-S7SF-0926-SM-4AD4M	Esophagus	Esophagus - Mucosa	22	3	2
SRR1105320	GTEX-S4Z8	GTEX-S4Z8-0926-SM-4AD6Q	Blood Vessel	Artery - Coronary	63	3	1
SRR1105344	GTEX-XMK1	GTEX-XMK1-2526-SM-4B666	Blood Vessel	Artery - Tibial	44	3	1
SRR1105369	GTEX-XUYS	GTEX-XUYS-0002-SM-47JXL	LCL	Cells - EBV-transformed lymphocytes	51	2	1
SRR1105391	GTEX-XUJ4	GTEX-XUJ4-1026-SM-4BOPB	Esophagus	Esophagus - Mucosa	64	3	2
SRR1105417	GTEX-SNOS	GTEX-SNOS-0626-SM-4DM5F	Esophagus	Esophagus - Mucosa	49	2	1
SRR1105441	GTEX-XAJ8	GTEX-XAJ8-0626-SM-47JY4	Prostate	Prostate	45	3	1
SRR1105463	GTEX-XBED	GTEX-XBED-0726-SM-4GIAR	Blood Vessel	Artery - Aorta	60	3	1
SRR1105489	GTEX-VJYA	GTEX-VJYA-1426-SM-4KL1Y	Testis	Testis	67	2	1
SRR1105513	GTEX-UPIC	GTEX-UPIC-1826-SM-4IHKC	Stomach	Stomach	21	3	2
SRR1105536	GTEX-QVUS	GTEX-QVUS-0008-SM-447AY	FIBRBLS	Cells - Transformed fibroblasts	69	3	2
SRR1120276	GTEX-TMMY	GTEX-TMMY-1726-SM-4DXTD	Ovary	Ovary	42	3	2
SRR1120296	GTEX-U3ZN	GTEX-U3ZN-1226-SM-4DXUD	Bladder	Bladder	33	3	2
SRR1120318	GTEX-U3ZM	GTEX-U3ZM-0326-SM-4DXUJ	Blood Vessel	Artery - Aorta	41	3	1
SRR1120340	GTEX-U3ZM	GTEX-U3ZM-0626-SM-4DXTV	Esophagus	Esophagus - Muscularis	41	3	1
SRR1120363	GTEX-U4B1	GTEX-U4B1-0726-SM-4DXUA	Pancreas	Pancreas	47	3	1
SRR1120384	GTEX-U4B1	GTEX-U4B1-0226-SM-4DXU8	Blood Vessel	Artery - Coronary	47	3	1
SRR1120711	GTEX-U4B1	GTEX-U4B1-1026-SM-4DXT1	Stomach	Stomach	47	3	1
SRR1120733	GTEX-U4B1	GTEX-U4B1-1126-SM-4DXV3	Colon	Colon - Transverse	47	3	1
SRR1120755	GTEX-XOTO	GTEX-XOTO-0011-R9A-SM-4GICI	Brain	Brain - Spinal cord (cervical c-1)	59	3	1
SRR1120781	GTEX-U3ZN	GTEX-U3ZN-1726-SM-4DXUQ	Esophagus	Esophagus - Mucosa	33	3	2
SRR1120803	GTEX-TKQ1	GTEX-TKQ1-0008-SM-4DXSO	FIBRBLS	Cells - Transformed fibroblasts	33	2	1
SRR1120825	GTEX-TMMY	GTEX-TMMY-1626-SM-4DXTY	Stomach	Stomach	42	3	2
SRR1120847	GTEX-TKQ1	GTEX-TKQ1-0926-SM-4DXU2	Testis	Testis	33	2	1
SRR1120869	GTEX-TMMY	GTEX-TMMY-0126-SM-4DXTP	Adrenal Gland	Adrenal Gland	42	3	2
SRR1120891	GTEX-U3ZN	GTEX-U3ZN-2126-SM-4DXU1	Colon	Colon - Transverse	33	3	2
SRR1120913	GTEX-S4Z8	GTEX-S4Z8-0126-SM-4GICC	Adrenal Gland	Adrenal Gland	63	3	1
SRR1120939	GTEX-TKQ2	GTEX-TKQ2-1726-SM-4DXUP	Liver	Liver	50	3	1
SRR1120961	GTEX-XBEC	GTEX-XBEC-0126-SM-4GIDT	Testis	Testis	57	3	1
SRR1120987	GTEX-U3ZN	GTEX-U3ZN-0126-SM-4DXUM	Spleen	Spleen	33	3	2
SRR1121031	GTEX-TMMY	GTEX-TMMY-1126-SM-4DXSX	Esophagus	Esophagus - Mucosa	42	3	2
SRR1307677	GTEX-111YS	GTEX-111YS-2326-SM-5987L	Muscle	Muscle - Skeletal	62	3	1
SRR1307699	GTEX-111YS	GTEX-111YS-0426-SM-5987O	Heart	Heart - Left Ventricle	62	3	1
SRR1307808	GTEX-111CU	GTEX-111CU-0526-SM-5EGHK	Pancreas	Pancreas	57	3	1
SRR1307997	GTEX-111YS	GTEX-111YS-2226-SM-5987P	Blood Vessel	Artery - Tibial	62	3	1
SRR1308035	GTEX-11DXX	GTEX-11DXX-0126-SM-5EGH7	Adrenal Gland	Adrenal Gland	66	3	2
SRR1308200	GTEX-11DYG	GTEX-11DYG-1026-SM-5A5JQ	Heart	Heart - Atrial Appendage	63	2	1
SRR1308269	GTEX-111CU	GTEX-111CU-1226-SM-5EGIN	Colon	Colon - Sigmoid	57	3	1
SRR1308288	GTEX-11DXZ	GTEX-11DXZ-2126-SM-59881	Testis	Testis	56	2	1
SRR1308357	GTEX-11DXY	GTEX-11DXY-1326-SM-5987Z	Esophagus	Esophagus - Gastroesophageal Junction	62	3	1
SRR1308504	GTEX-117YW	GTEX-117YW-0526-SM-5H11C	Lung	Lung	58	3	1
SRR1308590	GTEX-11DXX	GTEX-11DXX-1026-SM-5H11E	Esophagus	Esophagus - Muscularis	66	3	2
SRR1308612	GTEX-11DXX	GTEX-11DXX-2426-SM-5GZZW	Skin	Skin - Sun Exposed (Lower leg)	66	3	2
SRR1308650	GTEX-11DXX	GTEX-11DXX-2026-SM-5EGJL	Adipose Tissue	Adipose - Visceral (Omentum)	66	3	2
SRR1308674	GTEX-117XS	GTEX-117XS-0726-SM-5H131	Heart	Heart - Atrial Appendage	64	3	1
SRR1308696	GTEX-11DXY	GTEX-11DXY-0826-SM-5EGGR	Heart	Heart - Left Ventricle	62	3	1
SRR1308715	GTEX-117YW	GTEX-117YW-0126-SM-5EGGN	Thyroid	Thyroid	58	3	1
SRR1308756	GTEX-117YX	GTEX-117YX-2326-SM-5H12W	Skin	Skin - Sun Exposed (Lower leg)	55	1	1
SRR1308778	GTEX-111YS	GTEX-111YS-0126-SM-5987T	Adrenal Gland	Adrenal Gland	62	3	1
SRR1308800	GTEX-1128S	GTEX-1128S-2326-SM-5GZZY	Skin	Skin - Sun Exposed (Lower leg)	66	3	2
SRR1308822	GTEX-11DYG	GTEX-11DYG-0126-SM-59883	Skin	Skin - Sun Exposed (Lower leg)	63	2	1
SRR1308860	GTEX-117YX	GTEX-117YX-1526-SM-5H12T	Prostate	Prostate	55	1	1
SRR1308882	GTEX-117YW	GTEX-117YW-0826-SM-5H11O	Adipose Tissue	Adipose - Visceral (Omentum)	58	3	1
SRR1308920	GTEX-11DXZ	GTEX-11DXZ-2326-SM-5EGGV	Skin	Skin - Sun Exposed (Lower leg)	56	2	1
SRR1309032	GTEX-111CU	GTEX-111CU-1026-SM-5EGIL	Adipose Tissue	Adipose - Visceral (Omentum)	57	3	1
SRR1309070	GTEX-1117F	GTEX-1117F-0426-SM-5EGHI	Muscle	Muscle - Skeletal	66	2	2
SRR1309119	GTEX-11DXW	GTEX-11DXW-1226-SM-5H133	Pituitary	Pituitary	43	3	1
SRR1309141	GTEX-11DXZ	GTEX-11DXZ-0226-SM-5EGGZ	Adrenal Gland	Adrenal Gland	56	2	1
SRR1309160	GTEX-111YS	GTEX-111YS-2426-SM-5GZZQ	Adipose Tissue	Adipose - Subcutaneous	62	3	1
SRR1309182	GTEX-111YS	GTEX-111YS-0926-SM-5EGGI	Esophagus	Esophagus - Mucosa	62	3	1
SRR1309382	GTEX-11DXX	GTEX-11DXX-0426-SM-5EQ5F	Blood Vessel	Artery - Aorta	66	3	2
SRR1309512	GTEX-11P81	GTEX-11P81-0926-SM-59874	Esophagus	Esophagus - Muscularis	31	3	2
SRR1309534	GTEX-11O72	GTEX-11O72-0126-SM-59887	Skin	Skin - Sun Exposed (Lower leg)	48	3	1
SRR1309556	GTEX-11EMC	GTEX-11EMC-2626-SM-59864	Muscle	Muscle - Skeletal	66	3	2
SRR1309578	GTEX-1192W	GTEX-1192W-0126-SM-5EGGS	Thyroid	Thyroid	68	3	1
SRR1309619	GTEX-111CU	GTEX-111CU-0626-SM-5EGHL	Esophagus	Esophagus - Muscularis	57	3	1
SRR1309638	GTEX-113JC	GTEX-113JC-2826-SM-5EGIT	Pituitary	Pituitary	53	3	2
SRR1309657	GTEX-11EQ9	GTEX-11EQ9-0626-SM-5A5K1	Thyroid	Thyroid	33	3	1
SRR1309680	GTEX-11P7K	GTEX-11P7K-0826-SM-5BC5F	Adipose Tissue	Adipose - Visceral (Omentum)	37	2	1
SRR1309702	GTEX-11DXX	GTEX-11DXX-2726-SM-5PNXO	Muscle	Muscle - Skeletal	66	3	2
SRR1309723	GTEX-11EQ9	GTEX-11EQ9-1226-SM-5987E	Stomach	Stomach	33	3	1
SRR1309745	GTEX-11EM3	GTEX-11EM3-1926-SM-5987U	Uterus	Uterus	21	3	2
SRR1309767	GTEX-117XS	GTEX-117XS-2726-SM-5N9BL	Skin	Skin - Sun Exposed (Lower leg)	64	3	1
SRR1309856	GTEX-1192W	GTEX-1192W-0226-SM-5EGGT	Heart	Heart - Atrial Appendage	68	3	1
SRR1309875	GTEX-11I78	GTEX-11I78-0626-SM-5A5LZ	Pancreas	Pancreas	51	3	2
SRR1309898	GTEX-117XS	GTEX-117XS-0426-SM-5GZZN	Blood Vessel	Artery - Aorta	64	3	1
SRR1309920	GTEX-11DXY	GTEX-11DXY-0126-SM-5H11Q	Skin	Skin - Not Sun Exposed (Suprapubic)	62	3	1
SRR1309963	GTEX-11OF3	GTEX-11OF3-0826-SM-5BC51	Adipose Tissue	Adipose - Visceral (Omentum)	63	3	1
SRR1309985	GTEX-11NUK	GTEX-11NUK-2726-SM-5A5MC	Skin	Skin - Not Sun Exposed (Suprapubic)	53	3	1
SRR1310008	GTEX-11NUK	GTEX-11NUK-2926-SM-5A5MD	Brain	Brain - Cortex	53	3	1
SRR1310031	GTEX-11P82	GTEX-11P82-1626-SM-59879	Skin	Skin - Sun Exposed (Lower leg)	21	3	1
SRR1310075	GTEX-111FC	GTEX-111FC-0126-SM-5N9DL	Skin	Skin - Sun Exposed (Lower leg)	61	3	1
SRR1310094	GTEX-111FC	GTEX-111FC-0426-SM-5N9CV	Blood Vessel	Artery - Tibial	61	3	1
SRR1310113	GTEX-11GSO	GTEX-11GSO-0011-R2a-SM-57WDF	Brain	Brain - Substantia nigra	61	3	1
SRR1310136	GTEX-11O72	GTEX-11O72-2926-SM-5BC4V	Brain	Brain - Cortex	48	3	1
SRR1310158	GTEX-11OF3	GTEX-11OF3-1926-SM-59889	Breast	Breast - Mammary Tissue	63	3	1
SRR1310210	GTEX-11DXX	GTEX-11DXX-0008-SM-5Q5B8	FIBRBLS	Cells - Transformed fibroblasts	66	3	2
SRR1310231	GTEX-11EQ9	GTEX-11EQ9-0126-SM-5986I	Adrenal Gland	Adrenal Gland	33	3	1
SRR1310253	GTEX-11NUK	GTEX-11NUK-2426-SM-5BC4U	Stomach	Stomach	53	3	1
SRR1310275	GTEX-111CU	GTEX-111CU-1826-SM-5GZYN	Adipose Tissue	Adipose - Subcutaneous	57	3	1
SRR1310334	GTEX-11NSD	GTEX-11NSD-1126-SM-5N9BQ	Esophagus	Esophagus - Mucosa	27	3	1
SRR1310353	GTEX-11OC5	GTEX-11OC5-0126-SM-5HL6A	Skin	Skin - Sun Exposed (Lower leg)	62	3	1
SRR1310373	GTEX-11GSP	GTEX-11GSP-1326-SM-5A5KY	Heart	Heart - Left Ventricle	66	3	2
SRR1310412	GTEX-11DXZ	GTEX-11DXZ-0006-SM-5LZZH	Blood	Whole Blood	56	2	1
SRR1310476	GTEX-117YW	GTEX-117YW-2426-SM-5Q5AE	Muscle	Muscle - Skeletal	58	3	1
SRR1310497	GTEX-11P7K	GTEX-11P7K-1626-SM-5GU63	Small Intestine	Small Intestine - Terminal Ileum	37	2	1
SRR1310520	GTEX-111CU	GTEX-111CU-0326-SM-5GZXO	Lung	Lung	57	3	1
SRR1310542	GTEX-11DXX	GTEX-11DXX-2326-SM-5Q5A2	Adipose Tissue	Adipose - Subcutaneous	66	3	2
SRR1310584	GTEX-113IC	GTEX-113IC-0226-SM-5HL5C	Adipose Tissue	Adipose - Subcutaneous	66	2	1
SRR1310604	GTEX-11NSD	GTEX-11NSD-0426-SM-5N9CR	Spleen	Spleen	27	3	1
SRR1310623	GTEX-11ONC	GTEX-11ONC-0011-R9b-SM-5NQ8J	Brain	Brain - Spinal cord (cervical c-1)	69	3	1
SRR1310645	GTEX-117YX	GTEX-117YX-2426-SM-5GZZJ	Nerve	Nerve - Tibial	55	1	1
SRR1310667	GTEX-11GS4	GTEX-11GS4-2126-SM-5A5KR	Breast	Breast - Mammary Tissue	61	3	1
SRR1310690	GTEX-11EQ9	GTEX-11EQ9-1026-SM-5H134	Pancreas	Pancreas	33	3	1
SRR1310712	GTEX-11NUK	GTEX-11NUK-0126-SM-5A5L3	Skin	Skin - Sun Exposed (Lower leg)	53	3	1
SRR1310735	GTEX-11GS4	GTEX-11GS4-2526-SM-5A5KT	Muscle	Muscle - Skeletal	61	3	1
SRR1310758	GTEX-1192X	GTEX-1192X-1126-SM-5EGGU	Thyroid	Thyroid	55	3	1
SRR1310777	GTEX-11EQ9	GTEX-11EQ9-0926-SM-5HL6I	Esophagus	Esophagus - Gastroesophageal Junction	33	3	1
SRR1310797	GTEX-11I78	GTEX-11I78-0126-SM-5HL6F	Lung	Lung	51	3	2
SRR1310817	GTEX-1192X	GTEX-1192X-3026-SM-5N9BM	Pituitary	Pituitary	55	3	1
SRR1310836	GTEX-113JC	GTEX-113JC-2726-SM-5EGIS	Muscle	Muscle - Skeletal	53	3	2
SRR1310855	GTEX-11EMC	GTEX-11EMC-2926-SM-5EQ4F	Skin	Skin - Sun Exposed (Lower leg)	66	3	2
SRR1310876	GTEX-11P81	GTEX-11P81-1126-SM-5GU5G	Colon	Colon - Transverse	31	3	2
SRR1310898	GTEX-111YS	GTEX-111YS-1626-SM-5GZZ9	Colon	Colon - Transverse	62	3	1
SRR1310920	GTEX-117YW	GTEX-117YW-2226-SM-5N9DB	Stomach	Stomach	58	3	1
SRR1310939	GTEX-11O72	GTEX-11O72-2726-SM-5HL6K	Prostate	Prostate	48	3	1
SRR1310975	GTEX-111YS	GTEX-111YS-0626-SM-5GZXV	Lung	Lung	62	3	1
SRR1310997	GTEX-11DXX	GTEX-11DXX-1226-SM-5GICD	Esophagus	Esophagus - Gastroesophageal Junction	66	3	2
SRR1311018	GTEX-11DXW	GTEX-11DXW-0326-SM-5H11W	Adipose Tissue	Adipose - Subcutaneous	43	3	1
SRR1311086	GTEX-11GSO	GTEX-11GSO-0011-R3b-SM-57WB2	Brain	Brain - Anterior cingulate cortex (BA24)	61	3	1
SRR1311109	GTEX-111YS	GTEX-111YS-0326-SM-5GZZ3	Heart	Heart - Atrial Appendage	62	3	1
SRR1311131	GTEX-111VG	GTEX-111VG-2526-SM-5GZXP	Nerve	Nerve - Tibial	63	3	1
SRR1311153	GTEX-11DXX	GTEX-11DXX-2126-SM-5PNYR	Skin	Skin - Not Sun Exposed (Suprapubic)	66	3	2
SRR1311182	GTEX-11OF3	GTEX-11OF3-0011-R8b-SM-57WCS	Brain	Brain - Hypothalamus	63	3	1
SRR1311224	GTEX-111CU	GTEX-111CU-1126-SM-5EGIM	Skin	Skin - Not Sun Exposed (Suprapubic)	57	3	1
SRR1311243	GTEX-11LCK	GTEX-11LCK-0926-SM-5A5KA	Heart	Heart - Left Ventricle	38	3	1
SRR1311285	GTEX-11OF3	GTEX-11OF3-0011-R6b-SM-57WBG	Brain	Brain - Nucleus accumbens (basal ganglia)	63	3	1
SRR1311329	GTEX-11GS4	GTEX-11GS4-2026-SM-5N9CP	Testis	Testis	61	3	1
SRR1311348	GTEX-11EM3	GTEX-11EM3-2226-SM-5H11Y	Blood Vessel	Artery - Tibial	21	3	2
SRR1311400	GTEX-117XS	GTEX-117XS-3026-SM-5N9CA	Brain	Brain - Cortex	64	3	1
SRR1311419	GTEX-11DXX	GTEX-11DXX-0005-SM-5NQ8B	Blood	Whole Blood	66	3	2
SRR1311441	GTEX-11GSP	GTEX-11GSP-1126-SM-5A5LM	Blood Vessel	Artery - Aorta	66	3	2
SRR1311464	GTEX-117YX	GTEX-117YX-0826-SM-5H11J	Colon	Colon - Transverse	55	1	1
SRR1311486	GTEX-11LCK	GTEX-11LCK-0326-SM-5A5M7	Adipose Tissue	Adipose - Visceral (Omentum)	38	3	1
SRR1311509	GTEX-11EM3	GTEX-11EM3-0626-SM-5H12Z	Heart	Heart - Left Ventricle	21	3	2
SRR1311531	GTEX-111CU	GTEX-111CU-0126-SM-5GZWZ	Adrenal Gland	Adrenal Gland	57	3	1
SRR1311553	GTEX-111FC	GTEX-111FC-0326-SM-5GZZ1	Muscle	Muscle - Skeletal	61	3	1
SRR1311575	GTEX-11EMC	GTEX-11EMC-3226-SM-5EGKW	Brain	Brain - Cortex	66	3	2
SRR1311599	GTEX-11GS4	GTEX-11GS4-3026-SM-5A5LG	Pituitary	Pituitary	61	3	1
SRR1311622	GTEX-11ONC	GTEX-11ONC-1126-SM-5GU6G	Blood Vessel	Artery - Coronary	69	3	1
SRR1311644	GTEX-113IC	GTEX-113IC-0006-SM-5NQ9C	Blood	Whole Blood	66	2	1
SRR1311666	GTEX-11EQ9	GTEX-11EQ9-2226-SM-5987H	Blood Vessel	Artery - Tibial	33	3	1
SRR1311688	GTEX-111VG	GTEX-111VG-0008-SM-5Q5BG	FIBRBLS	Cells - Transformed fibroblasts	63	3	1
SRR1311709	GTEX-11NV4	GTEX-11NV4-2326-SM-5BC4X	Pituitary	Pituitary	64	2	1
SRR1311731	GTEX-117YX	GTEX-117YX-0326-SM-5GICL	Small Intestine	Small Intestine - Terminal Ileum	55	1	1
SRR1311752	GTEX-111YS	GTEX-111YS-1226-SM-5EGGJ	Pancreas	Pancreas	62	3	1
SRR1311771	GTEX-11DZ1	GTEX-11DZ1-2926-SM-5A5KI	Brain	Brain - Cerebellum	58	3	1
SRR1311794	GTEX-11GS4	GTEX-11GS4-3126-SM-5A5LH	Brain	Brain - Cortex	61	3	1
SRR1311833	GTEX-11LCK	GTEX-11LCK-1426-SM-5HL5R	Blood Vessel	Artery - Tibial	38	3	1
SRR1311853	GTEX-11P7K	GTEX-11P7K-1426-SM-5EGKY	Esophagus	Esophagus - Gastroesophageal Junction	37	2	1
SRR1311877	GTEX-11P81	GTEX-11P81-0326-SM-5HL6B	Blood Vessel	Artery - Aorta	31	3	2
SRR1311916	GTEX-11EM3	GTEX-11EM3-1226-SM-5N9DD	Skin	Skin - Not Sun Exposed (Suprapubic)	21	3	2
SRR1311935	GTEX-11NUK	GTEX-11NUK-0726-SM-5A5ME	Blood Vessel	Artery - Aorta	53	3	1
SRR1311958	GTEX-11OF3	GTEX-11OF3-3026-SM-5GU52	Pituitary	Pituitary	63	3	1
SRR1312002	GTEX-11NSD	GTEX-11NSD-0826-SM-5986S	Prostate	Prostate	27	3	1
SRR1312024	GTEX-11O72	GTEX-11O72-2326-SM-5BC7H	Thyroid	Thyroid	48	3	1
SRR1312082	GTEX-113JC	GTEX-113JC-0008-SM-5QGR6	FIBRBLS	Cells - Transformed fibroblasts	53	3	2
SRR1312103	GTEX-12WSM	GTEX-12WSM-0011-R5a-SM-5EQ4Y	Brain	Brain - Caudate (basal ganglia)	63	3	1
SRR1312147	GTEX-13O3Q	GTEX-13O3Q-0826-SM-5IFGF	Esophagus	Esophagus - Mucosa	53	3	1
SRR1312169	GTEX-13111	GTEX-13111-0826-SM-5LZV3	Esophagus	Esophagus - Mucosa	51	3	1
SRR1312187	GTEX-11DXW	GTEX-11DXW-0006-SM-5NQ7Y	Blood	Whole Blood	43	3	1
SRR1312209	GTEX-11TUW	GTEX-11TUW-0526-SM-5LU9A	Lung	Lung	66	3	1
SRR1312226	GTEX-132QS	GTEX-132QS-1526-SM-5J2MV	Esophagus	Esophagus - Muscularis	67	4	1
SRR1312244	GTEX-12WSM	GTEX-12WSM-1926-SM-5BC65	Skin	Skin - Not Sun Exposed (Suprapubic)	63	3	1
SRR1312266	GTEX-11GSP	GTEX-11GSP-0626-SM-5986T	Liver	Liver	66	3	2
SRR1312288	GTEX-11P82	GTEX-11P82-1526-SM-5BC5M	Testis	Testis	21	3	1
SRR1312310	GTEX-12C56	GTEX-12C56-0826-SM-5EGJ5	Adipose Tissue	Adipose - Visceral (Omentum)	23	3	1
SRR1312370	GTEX-12WSM	GTEX-12WSM-0426-SM-5LZVU	Nerve	Nerve - Tibial	63	3	1
SRR1312406	GTEX-12584	GTEX-12584-0526-SM-5FQTS	Muscle	Muscle - Skeletal	42	3	1
SRR1312428	GTEX-139T8	GTEX-139T8-1026-SM-5J2MC	Brain	Brain - Cortex	62	3	1
SRR1312446	GTEX-12ZZX	GTEX-12ZZX-2026-SM-5LZV9	Ovary	Ovary	49	3	2
SRR1312482	GTEX-1399T	GTEX-1399T-0726-SM-5J1MH	Heart	Heart - Atrial Appendage	67	3	1
SRR1312522	GTEX-12ZZW	GTEX-12ZZW-0926-SM-5LZUD	Lung	Lung	57	3	1
SRR1312540	GTEX-13OVL	GTEX-13OVL-0526-SM-5KLZQ	Heart	Heart - Left Ventricle	50	3	1
SRR1312558	GTEX-12WSA	GTEX-12WSA-1026-SM-5EGHN	Lung	Lung	67	3	1
SRR1312577	GTEX-139T6	GTEX-139T6-1426-SM-5P9J7	Colon	Colon - Sigmoid	50	3	1
SRR1312598	GTEX-13FTZ	GTEX-13FTZ-0005-SM-5NQ9N	Blood	Whole Blood	67	3	1
SRR1312622	GTEX-11XUK	GTEX-11XUK-2326-SM-5CVLM	Nerve	Nerve - Tibial	48	3	2
SRR1312645	GTEX-13N1W	GTEX-13N1W-2426-SM-5IJD1	Skin	Skin - Not Sun Exposed (Suprapubic)	70	3	1
SRR1312666	GTEX-139TS	GTEX-139TS-2226-SM-5J2N1	Colon	Colon - Sigmoid	61	3	1
SRR1312684	GTEX-139UW	GTEX-139UW-2626-SM-5K7W1	Muscle	Muscle - Skeletal	62	3	1
SRR1312702	GTEX-12WSD	GTEX-12WSD-1926-SM-5GCOV	Esophagus	Esophagus - Muscularis	64	2	2
SRR1312725	GTEX-1399S	GTEX-1399S-1026-SM-5KLZ9	Heart	Heart - Left Ventricle	33	3	2
SRR1312743	GTEX-11GSO	GTEX-11GSO-0011-R1b-SM-57WD3	Brain	Brain - Hippocampus	61	3	1
SRR1312766	GTEX-13D11	GTEX-13D11-2426-SM-5KM1V	Skin	Skin - Sun Exposed (Lower leg)	58	3	2
SRR1312784	GTEX-13FTW	GTEX-13FTW-2126-SM-5K7YG	Colon	Colon - Sigmoid	44	3	1
SRR1312822	GTEX-11ZTT	GTEX-11ZTT-2326-SM-5EQLG	Breast	Breast - Mammary Tissue	67	3	2
SRR1312844	GTEX-11NSD	GTEX-11NSD-0008-SM-5Q5BC	FIBRBLS	Cells - Transformed fibroblasts	27	3	1
SRR1312865	GTEX-12696	GTEX-12696-1026-SM-5FQUV	Lung	Lung	68	3	1
SRR1312906	GTEX-11P7K	GTEX-11P7K-1726-SM-5GU6F	Stomach	Stomach	37	2	1
SRR1312934	GTEX-11NSD	GTEX-11NSD-0626-SM-5A5LU	Skin	Skin - Not Sun Exposed (Suprapubic)	27	3	1
SRR1313343	GTEX-13FHO	GTEX-13FHO-1826-SM-5K7Y6	Esophagus	Esophagus - Muscularis	61	3	1
SRR1313361	GTEX-12WSH	GTEX-12WSH-0011-R6b-SM-5P9F4	Brain	Brain - Nucleus accumbens (basal ganglia)	59	3	1
SRR1313384	GTEX-11DXZ	GTEX-11DXZ-1226-SM-5H11L	Esophagus	Esophagus - Mucosa	56	2	1
SRR1313406	GTEX-11TT1	GTEX-11TT1-0008-SM-5S2P8	FIBRBLS	Cells - Transformed fibroblasts	22	3	1
SRR1313426	GTEX-11ZTS	GTEX-11ZTS-0011-R8a-SM-57WDI	Brain	Brain - Hypothalamus	67	3	2
SRR1313449	GTEX-145LT	GTEX-145LT-1426-SM-5O9B3	Stomach	Stomach	44	3	1
SRR1313473	GTEX-131XE	GTEX-131XE-2326-SM-5PNZ2	Skin	Skin - Sun Exposed (Lower leg)	50	2	1
SRR1313494	GTEX-11GSP	GTEX-11GSP-2326-SM-5HL63	Skin	Skin - Not Sun Exposed (Suprapubic)	66	3	2
SRR1313536	GTEX-13S86	GTEX-13S86-2526-SM-5S2V5	Blood Vessel	Artery - Tibial	44	3	1
SRR1313560	GTEX-131XG	GTEX-131XG-0626-SM-5GCMP	Heart	Heart - Left Ventricle	55	3	2
SRR1313583	GTEX-13OW7	GTEX-13OW7-1126-SM-5K7V6	Adipose Tissue	Adipose - Visceral (Omentum)	53	3	1
SRR1313601	GTEX-146FQ	GTEX-146FQ-1126-SM-5NQBM	Esophagus	Esophagus - Muscularis	37	3	1
SRR1313625	GTEX-13OVJ	GTEX-13OVJ-1726-SM-5IJDZ	Colon	Colon - Transverse	55	3	2
SRR1313642	GTEX-13SLW	GTEX-13SLW-0011-R6a-SM-5O9BH	Brain	Brain - Nucleus accumbens (basal ganglia)	70	3	1
SRR1313664	GTEX-131XF	GTEX-131XF-1326-SM-5GCMQ	Small Intestine	Small Intestine - Terminal Ileum	60	3	1
SRR1313687	GTEX-145MN	GTEX-145MN-2426-SM-5NQA5	Muscle	Muscle - Skeletal	34	2	1
SRR1313711	GTEX-11DXW	GTEX-11DXW-0008-SM-5Q59V	FIBRBLS	Cells - Transformed fibroblasts	43	3	1
SRR1313747	GTEX-1117F	GTEX-1117F-2526-SM-5GZY6	Vagina	Vagina	66	2	2
SRR1313789	GTEX-13FLW	GTEX-13FLW-0326-SM-5J2M4	Thyroid	Thyroid	57	2	1
SRR1313807	GTEX-146FH	GTEX-146FH-1526-SM-5NQBU	Liver	Liver	55	3	2
SRR1313831	GTEX-111YS	GTEX-111YS-0526-SM-5GZXJ	Blood Vessel	Artery - Aorta	62	3	1
SRR1313853	GTEX-13CF2	GTEX-13CF2-0226-SM-5L3DV	Heart	Heart - Atrial Appendage	61	3	1
SRR1313872	GTEX-117YX	GTEX-117YX-0126-SM-5EGH5	Adrenal Gland	Adrenal Gland	55	1	1
SRR1313891	GTEX-13D11	GTEX-13D11-1826-SM-5J2NM	Esophagus	Esophagus - Muscularis	58	3	2
SRR1313910	GTEX-13FTY	GTEX-13FTY-0005-SM-5NQ78	Blood	Whole Blood	49	3	2
SRR1313932	GTEX-13O3Q	GTEX-13O3Q-0011-R7a-SM-5KM38	Brain	Brain - Putamen (basal ganglia)	53	3	1
SRR1313951	GTEX-1399T	GTEX-1399T-0011-R6b-SM-5K7YL	Brain	Brain - Nucleus accumbens (basal ganglia)	67	3	1
SRR1313991	GTEX-11EMC	GTEX-11EMC-1826-SM-5A5JT	Uterus	Uterus	66	3	2
SRR1314014	GTEX-1339X	GTEX-1339X-1926-SM-5PNVP	Testis	Testis	42	3	1
SRR1314036	GTEX-13QBU	GTEX-13QBU-1226-SM-5LU4G	Skin	Skin - Not Sun Exposed (Suprapubic)	40	3	2
SRR1314071	GTEX-139YR	GTEX-139YR-1226-SM-5IFEU	Thyroid	Thyroid	53	3	1
SRR1314092	GTEX-13NZ8	GTEX-13NZ8-0126-SM-5IJCT	Breast	Breast - Mammary Tissue	69	3	2
SRR1314113	GTEX-14AS3	GTEX-14AS3-0006-SM-5NQC2	Blood	Whole Blood	48	1	2
SRR1314137	GTEX-13O61	GTEX-13O61-1426-SM-5KM3D	Skin	Skin - Not Sun Exposed (Suprapubic)	68	99	1
SRR1314163	GTEX-13QJC	GTEX-13QJC-0011-R10a-SM-5SI63	Brain	Brain - Frontal Cortex (BA9)	68	3	2
SRR1314187	GTEX-145LS	GTEX-145LS-3026-SM-5O99S	Brain	Brain - Cerebellum	61	3	2
SRR1314707	GTEX-13CF2	GTEX-13CF2-2526-SM-5LZYX	Skin	Skin - Sun Exposed (Lower leg)	61	3	1
SRR1314728	GTEX-12WSA	GTEX-12WSA-0426-SM-5EQ5X	Skin	Skin - Not Sun Exposed (Suprapubic)	67	3	1
SRR1314767	GTEX-13RTJ	GTEX-13RTJ-0011-R5a-SM-5P9HR	Brain	Brain - Caudate (basal ganglia)	60	3	1
SRR1314832	GTEX-13PLJ	GTEX-13PLJ-0326-SM-5L3I7	Muscle	Muscle - Skeletal	60	3	2
SRR1314851	GTEX-11P81	GTEX-11P81-0526-SM-59873	Heart	Heart - Atrial Appendage	31	3	2
SRR1314873	GTEX-139D8	GTEX-139D8-0326-SM-5IJCJ	Adipose Tissue	Adipose - Subcutaneous	34	3	2
SRR1314894	GTEX-14E7W	GTEX-14E7W-0426-SM-5S2O4	Nerve	Nerve - Tibial	70	3	1
SRR1314940	GTEX-13OVI	GTEX-13OVI-1126-SM-5KLZF	Kidney	Kidney - Cortex	66	2	2
SRR1314958	GTEX-131XW	GTEX-131XW-3126-SM-5LZUC	Brain	Brain - Cortex	51	3	2
SRR1314976	GTEX-12KS4	GTEX-12KS4-0726-SM-5FQSX	Lung	Lung	36	3	1
SRR1315041	GTEX-11GSP	GTEX-11GSP-2926-SM-5N9C2	Blood Vessel	Artery - Tibial	66	3	2
SRR1315060	GTEX-11TT1	GTEX-11TT1-1226-SM-5Q5AV	Blood Vessel	Artery - Aorta	22	3	1
SRR1315081	GTEX-11EM3	GTEX-11EM3-2326-SM-5H12B	Adipose Tissue	Adipose - Subcutaneous	21	3	2
SRR1315103	GTEX-11UD2	GTEX-11UD2-0726-SM-5EQ69	Lung	Lung	59	3	1
SRR1315124	GTEX-13FHO	GTEX-13FHO-0226-SM-5IFGY	Skin	Skin - Sun Exposed (Lower leg)	61	3	1
SRR1315145	GTEX-14BIN	GTEX-14BIN-0011-R2a-SM-5S2RJ	Brain	Brain - Substantia nigra	56	3	2
SRR1315165	GTEX-131XH	GTEX-131XH-0826-SM-5GCN8	Adipose Tissue	Adipose - Visceral (Omentum)	53	2	1
SRR1315225	GTEX-11ONC	GTEX-11ONC-2526-SM-5986W	Adipose Tissue	Adipose - Subcutaneous	69	3	1
SRR1315269	GTEX-147GR	GTEX-147GR-3026-SM-5S2ML	Brain	Brain - Cortex	65	3	1
SRR1315309	GTEX-117YX	GTEX-117YX-1026-SM-5H11V	Stomach	Stomach	55	1	1
SRR1315331	GTEX-11XUK	GTEX-11XUK-0826-SM-5GU6P	Esophagus	Esophagus - Mucosa	48	3	2
SRR1315353	GTEX-13NYS	GTEX-13NYS-1026-SM-5KLZT	Prostate	Prostate	63	3	1
SRR1315371	GTEX-12WSH	GTEX-12WSH-0011-R4a-SM-5GU6K	Brain	Brain - Amygdala	59	3	1
SRR1315434	GTEX-1399R	GTEX-1399R-1826-SM-5J2M9	Blood Vessel	Artery - Coronary	38	3	1
SRR1315495	GTEX-12WSD	GTEX-12WSD-2726-SM-59HLR	Ovary	Ovary	64	2	2
SRR1315517	GTEX-11TTK	GTEX-11TTK-0005-SM-5O9BX	Blood	Whole Blood	69	3	2
SRR1315721	GTEX-13N1W	GTEX-13N1W-0011-R8a-SM-5MR56	Brain	Brain - Hypothalamus	70	3	1
SRR1315739	GTEX-131XF	GTEX-131XF-0526-SM-5HL87	Blood Vessel	Artery - Coronary	60	3	1
SRR1315761	GTEX-13OW8	GTEX-13OW8-0011-R5b-SM-5L3FQ	Brain	Brain - Caudate (basal ganglia)	66	3	1
SRR1315799	GTEX-13PVQ	GTEX-13PVQ-0011-R11a-SM-5O9DU	Brain	Brain - Cerebellar Hemisphere	59	3	1
SRR1315842	GTEX-12ZZZ	GTEX-12ZZZ-0011-R11a-SM-5EGLC	Brain	Brain - Cerebellar Hemisphere	64	3	1
SRR1315890	GTEX-11PRG	GTEX-11PRG-0126-SM-5BC55	Nerve	Nerve - Tibial	54	2	1
SRR1315912	GTEX-131XG	GTEX-131XG-0326-SM-5L3DX	Skin	Skin - Not Sun Exposed (Suprapubic)	55	3	2
SRR1315931	GTEX-13N11	GTEX-13N11-2626-SM-5K7UQ	Adipose Tissue	Adipose - Subcutaneous	50	2	2
SRR1315949	GTEX-145LU	GTEX-145LU-0011-R8b-SM-5PNZG	Brain	Brain - Hypothalamus	50	3	1
SRR1315994	GTEX-13X6I	GTEX-13X6I-0011-R9b-SM-5PNZJ	Brain	Brain - Spinal cord (cervical c-1)	65	3	1
SRR1316015	GTEX-14E6E	GTEX-14E6E-0006-SM-5MR5N	Blood	Whole Blood	31	3	1
SRR1316033	GTEX-11O72	GTEX-11O72-1926-SM-5PNW1	Esophagus	Esophagus - Muscularis	48	3	1
SRR1316078	GTEX-13PLJ	GTEX-13PLJ-0526-SM-5K7VW	Blood Vessel	Artery - Tibial	60	3	2
SRR1316127	GTEX-12ZZY	GTEX-12ZZY-0011-R7a-SM-5EGLB	Brain	Brain - Putamen (basal ganglia)	64	3	1
SRR1316151	GTEX-11UD2	GTEX-11UD2-0526-SM-5GU69	Blood Vessel	Artery - Tibial	59	3	1
SRR1316174	GTEX-13FH7	GTEX-13FH7-0126-SM-5KLZ1	Thyroid	Thyroid	55	3	2
SRR1316214	GTEX-13CF3	GTEX-13CF3-1726-SM-5LU9E	Esophagus	Esophagus - Gastroesophageal Junction	62	3	2
SRR1316231	GTEX-12WSK	GTEX-12WSK-1426-SM-5CVNN	Stomach	Stomach	41	3	2
SRR1316277	GTEX-11DXZ	GTEX-11DXZ-1026-SM-5N9D5	Esophagus	Esophagus - Gastroesophageal Junction	56	2	1
SRR1316297	GTEX-13112	GTEX-13112-0011-R3b-SM-5HL9L	Brain	Brain - Anterior cingulate cortex (BA24)	52	3	1
SRR1316320	GTEX-1128S	GTEX-1128S-0926-SM-5GZZU	Adipose Tissue	Adipose - Visceral (Omentum)	66	3	2
SRR1316367	GTEX-145MI	GTEX-145MI-0426-SM-5O99V	Adipose Tissue	Adipose - Subcutaneous	68	3	2
SRR1316392	GTEX-13PVQ	GTEX-13PVQ-0011-R3b-SM-5O9D6	Brain	Brain - Anterior cingulate cortex (BA24)	59	3	1
SRR1316420	GTEX-132NY	GTEX-132NY-2226-SM-5J2LZ	Adrenal Gland	Adrenal Gland	60	3	1
SRR1316438	GTEX-14E6C	GTEX-14E6C-2426-SM-5S2NF	Skin	Skin - Not Sun Exposed (Suprapubic)	48	3	1
SRR1316483	GTEX-12WSD	GTEX-12WSD-1126-SM-5EGJD	Heart	Heart - Left Ventricle	64	2	2
SRR1316513	GTEX-132AR	GTEX-132AR-1426-SM-5IFF1	Ovary	Ovary	56	3	2
SRR1316535	GTEX-13OVH	GTEX-13OVH-0011-R8b-SM-5MR35	Brain	Brain - Hypothalamus	70	3	1
SRR1316553	GTEX-13113	GTEX-13113-0726-SM-5LZUF	Stomach	Stomach	61	2	2
SRR1316624	GTEX-12ZZW	GTEX-12ZZW-0011-R3a-SM-5DUWW	Brain	Brain - Anterior cingulate cortex (BA24)	57	3	1
SRR1316747	GTEX-11EI6	GTEX-11EI6-2826-SM-5H11D	Skin	Skin - Not Sun Exposed (Suprapubic)	62	3	1
SRR1316769	GTEX-1212Z	GTEX-1212Z-2526-SM-5EGKP	Skin	Skin - Sun Exposed (Lower leg)	66	3	1
SRR1316793	GTEX-1128S	GTEX-1128S-0126-SM-5H12S	Thyroid	Thyroid	66	3	2
SRR1316815	GTEX-1399T	GTEX-1399T-3026-SM-5KLZC	Brain	Brain - Cortex	67	3	1
SRR1316833	GTEX-13OVH	GTEX-13OVH-0526-SM-5L3E6	Skin	Skin - Not Sun Exposed (Suprapubic)	70	3	1
SRR1316852	GTEX-132AR	GTEX-132AR-2526-SM-5PNVM	Esophagus	Esophagus - Gastroesophageal Junction	56	3	2
SRR1316874	GTEX-13X6J	GTEX-13X6J-0011-R11a-SM-5P9HE	Brain	Brain - Cerebellar Hemisphere	56	3	1
SRR1316921	GTEX-13FXS	GTEX-13FXS-0011-R8a-SM-5J1MN	Brain	Brain - Hypothalamus	59	2	1
SRR1316940	GTEX-12WSA	GTEX-12WSA-0011-R10b-SM-5P9ET	Brain	Brain - Frontal Cortex (BA9)	67	3	1
SRR1316963	GTEX-13FLW	GTEX-13FLW-0011-R8b-SM-5J1MZ	Brain	Brain - Hypothalamus	57	2	1
SRR1317001	GTEX-131XG	GTEX-131XG-0226-SM-5IFG1	Thyroid	Thyroid	55	3	2
SRR1317022	GTEX-13FH7	GTEX-13FH7-1126-SM-5K7UG	Skin	Skin - Not Sun Exposed (Suprapubic)	55	3	2
SRR1317040	GTEX-146FH	GTEX-146FH-1326-SM-5NQBI	Blood Vessel	Artery - Aorta	55	3	2
SRR1317064	GTEX-13S7M	GTEX-13S7M-0005-SM-5NQ76	Blood	Whole Blood	66	3	2
SRR1317086	GTEX-147F4	GTEX-147F4-2626-SM-5Q5CS	Kidney	Kidney - Cortex	50	3	1
SRR1317110	GTEX-148VJ	GTEX-148VJ-2426-SM-5NQ9Y	Colon	Colon - Sigmoid	70	3	1
SRR1317134	GTEX-144GL	GTEX-144GL-0326-SM-5QGOY	Muscle	Muscle - Skeletal	57	3	1
SRR1317155	GTEX-12584	GTEX-12584-0126-SM-5EGKQ	Skin	Skin - Sun Exposed (Lower leg)	42	3	1
SRR1317179	GTEX-11P7K	GTEX-11P7K-2126-SM-5GU7G	Skin	Skin - Sun Exposed (Lower leg)	37	2	1
SRR1317201	GTEX-11TUW	GTEX-11TUW-0626-SM-5LU9M	Skin	Skin - Not Sun Exposed (Suprapubic)	66	3	1
SRR1317218	GTEX-11NUK	GTEX-11NUK-1026-SM-5HL5J	Thyroid	Thyroid	53	3	1
SRR1317238	GTEX-111YS	GTEX-111YS-2026-SM-5EGGL	Testis	Testis	62	3	1
SRR1317257	GTEX-1117F	GTEX-1117F-0626-SM-5N9CS	Blood Vessel	Artery - Coronary	66	2	2
SRR1317305	GTEX-13NZB	GTEX-13NZB-0226-SM-5KM1T	Heart	Heart - Left Ventricle	35	3	1
SRR1317323	GTEX-13FHO	GTEX-13FHO-0011-R11b-SM-5LZYQ	Brain	Brain - Cerebellar Hemisphere	61	3	1
SRR1317344	GTEX-12ZZX	GTEX-12ZZX-0011-R10b-SM-5DUWK	Brain	Brain - Frontal Cortex (BA9)	49	3	2
SRR1317365	GTEX-11XUK	GTEX-11XUK-2126-SM-5EQLR	Adipose Tissue	Adipose - Subcutaneous	48	3	2
SRR1317410	GTEX-13OW7	GTEX-13OW7-0226-SM-5MR3N	Adipose Tissue	Adipose - Subcutaneous	53	3	1
SRR1317428	GTEX-1339X	GTEX-1339X-0426-SM-5KLZY	Heart	Heart - Left Ventricle	42	3	1
SRR1317446	GTEX-PWN1	GTEX-PWN1-0226-SM-5SI7O	Adipose Tissue	Adipose - Subcutaneous	48	3	2
SRR1317470	GTEX-147F3	GTEX-147F3-0526-SM-5SI98	Skin	Skin - Sun Exposed (Lower leg)	55	3	2
SRR1317494	GTEX-13OW8	GTEX-13OW8-0011-R8a-SM-5L3G5	Brain	Brain - Hypothalamus	66	3	1
SRR1317513	GTEX-13OVG	GTEX-13OVG-0826-SM-5L3D8	Blood Vessel	Artery - Aorta	62	3	1
SRR1317532	GTEX-11WQC	GTEX-11WQC-0726-SM-5EQMR	Liver	Liver	64	2	1
SRR1317596	GTEX-13O3Q	GTEX-13O3Q-0011-R8b-SM-5KM2J	Brain	Brain - Hypothalamus	53	3	1
SRR1317631	GTEX-12ZZX	GTEX-12ZZX-1726-SM-5BC63	Adipose Tissue	Adipose - Visceral (Omentum)	49	3	2
SRR1317653	GTEX-WHWD	GTEX-WHWD-1526-SM-4OORV	Colon	Colon - Sigmoid	54	3	1
SRR1317685	GTEX-11TT1	GTEX-11TT1-1826-SM-5EQLV	Skin	Skin - Not Sun Exposed (Suprapubic)	22	3	1
SRR1317707	GTEX-14A6H	GTEX-14A6H-0326-SM-5NQAN	Heart	Heart - Atrial Appendage	31	3	1
SRR1317731	GTEX-14C5O	GTEX-14C5O-1726-SM-5RQI9	Esophagus	Esophagus - Muscularis	65	3	1
SRR1317751	GTEX-145LV	GTEX-145LV-1226-SM-5S2QH	Prostate	Prostate	53	3	1
SRR1317790	GTEX-13NYB	GTEX-13NYB-2526-SM-5K7Z6	Skin	Skin - Sun Exposed (Lower leg)	49	2	1
SRR1317808	GTEX-14BIN	GTEX-14BIN-0011-R11a-SM-5SI79	Brain	Brain - Cerebellar Hemisphere	56	3	2
SRR1317832	GTEX-14E7W	GTEX-14E7W-0006-SM-5N9GG	Blood	Whole Blood	70	3	1
SRR1317877	GTEX-13X6J	GTEX-13X6J-0011-R3b-SM-5P9K5	Brain	Brain - Anterior cingulate cortex (BA24)	56	3	1
SRR1317898	GTEX-1399S	GTEX-1399S-0006-SM-5NQ7U	Blood	Whole Blood	33	3	2
SRR1317920	GTEX-13O3O	GTEX-13O3O-0526-SM-5J1NL	Muscle	Muscle - Skeletal	68	3	2
SRR1317963	GTEX-11NUK	GTEX-11NUK-3126-SM-5986M	Pituitary	Pituitary	53	3	1
SRR1317985	GTEX-13QJ3	GTEX-13QJ3-0426-SM-5RQHP	Adipose Tissue	Adipose - Subcutaneous	59	3	1
SRR1318026	GTEX-147GR	GTEX-147GR-2926-SM-5RQIN	Pituitary	Pituitary	65	3	1
SRR1318046	GTEX-12C56	GTEX-12C56-1826-SM-5EQ6D	Nerve	Nerve - Tibial	23	3	1
SRR1318067	GTEX-13JUV	GTEX-13JUV-0011-R1a-SM-5LZY4	Brain	Brain - Hippocampus	46	2	2
SRR1318089	GTEX-13NYB	GTEX-13NYB-2426-SM-5IFF4	Salivary Gland	Minor Salivary Gland	49	2	1
SRR1318140	GTEX-11P81	GTEX-11P81-0826-SM-5P9GR	Esophagus	Esophagus - Mucosa	31	3	2
SRR1318184	GTEX-11NUK	GTEX-11NUK-1726-SM-5A5L2	Esophagus	Esophagus - Gastroesophageal Junction	53	3	1
SRR1318208	GTEX-WOFM	GTEX-WOFM-2026-SM-4OOSQ	Colon	Colon - Transverse	24	3	1
SRR1318241	GTEX-13S86	GTEX-13S86-0005-SM-5NQ7I	Blood	Whole Blood	44	3	1
SRR1318331	GTEX-12WSK	GTEX-12WSK-1326-SM-5CVNM	Esophagus	Esophagus - Gastroesophageal Junction	41	3	2
SRR1318354	GTEX-13O1R	GTEX-13O1R-0226-SM-5K7U5	Adipose Tissue	Adipose - Subcutaneous	68	3	1
SRR1318372	GTEX-13FLV	GTEX-13FLV-0011-R6a-SM-5KLZ4	Brain	Brain - Nucleus accumbens (basal ganglia)	50	3	1
SRR1318390	GTEX-QVJO	GTEX-QVJO-2526-SM-4R1KB	Vagina	Vagina	64	3	2
SRR1318407	GTEX-13FHO	GTEX-13FHO-2926-SM-5L3ES	Brain	Brain - Cerebellum	61	3	1
SRR1318444	GTEX-148VJ	GTEX-148VJ-0326-SM-5QGQE	Muscle	Muscle - Skeletal	70	3	1
SRR1318465	GTEX-132Q8	GTEX-132Q8-0626-SM-5L3F3	Muscle	Muscle - Skeletal	68	3	1
SRR1318484	GTEX-13OVG	GTEX-13OVG-0426-SM-5KM2T	Heart	Heart - Atrial Appendage	62	3	1
SRR1318503	GTEX-11LCK	GTEX-11LCK-0226-SM-5A5M6	Pancreas	Pancreas	38	3	1
SRR1318541	GTEX-11DYG	GTEX-11DYG-1226-SM-5N9DC	Blood Vessel	Artery - Aorta	63	2	1
SRR1318560	GTEX-11ZVC	GTEX-11ZVC-2726-SM-5FQSZ	Muscle	Muscle - Skeletal	56	3	2
SRR1318582	GTEX-12WSK	GTEX-12WSK-2726-SM-5CVND	Blood Vessel	Artery - Tibial	41	3	2
SRR1318605	GTEX-1269C	GTEX-1269C-0005-SM-5N9CJ	Blood	Whole Blood	62	3	2
SRR1318624	GTEX-11P7K	GTEX-11P7K-1826-SM-5HL5A	Colon	Colon - Sigmoid	37	2	1
SRR1318644	GTEX-13D11	GTEX-13D11-0926-SM-5J2NC	Skin	Skin - Not Sun Exposed (Suprapubic)	58	3	2
SRR1318662	GTEX-147JS	GTEX-147JS-1326-SM-5SI6D	Heart	Heart - Atrial Appendage	69	3	1
SRR1318686	GTEX-11OF3	GTEX-11OF3-0008-SM-5S2NH	FIBRBLS	Cells - Transformed fibroblasts	63	3	1
SRR1318708	GTEX-WZTO	GTEX-WZTO-0008-SM-4PQZZ	FIBRBLS	Cells - Transformed fibroblasts	44	3	1
SRR1318732	GTEX-13FH7	GTEX-13FH7-1326-SM-5IFG8	Spleen	Spleen	55	3	2
SRR1318753	GTEX-13CF2	GTEX-13CF2-2826-SM-5LZX9	Nerve	Nerve - Tibial	61	3	1
SRR1318774	GTEX-14AS3	GTEX-14AS3-1626-SM-5S2OY	Breast	Breast - Mammary Tissue	48	1	2
SRR1318796	GTEX-13O61	GTEX-13O61-2426-SM-5J1NV	Adipose Tissue	Adipose - Subcutaneous	68	99	1
SRR1318815	GTEX-11ZUS	GTEX-11ZUS-0006-SM-5O9AJ	Blood	Whole Blood	37	3	1
SRR1318839	GTEX-139T4	GTEX-139T4-0326-SM-5K7XN	Muscle	Muscle - Skeletal	51	3	2
SRR1318857	GTEX-11ZTS	GTEX-11ZTS-0005-SM-5NQ8A	Blood	Whole Blood	67	3	2
SRR1318879	GTEX-13O3P	GTEX-13O3P-0226-SM-5KM3Z	Adipose Tissue	Adipose - Subcutaneous	59	3	1
SRR1318898	GTEX-11EM3	GTEX-11EM3-0126-SM-5985K	Thyroid	Thyroid	21	3	2
SRR1318942	GTEX-WOFL	GTEX-WOFL-0008-SM-4OOSZ	FIBRBLS	Cells - Transformed fibroblasts	61	3	1
SRR1318966	GTEX-WI4N	GTEX-WI4N-0008-SM-4OOSV	FIBRBLS	Cells - Transformed fibroblasts	49	3	2
SRR1318998	GTEX-13N1W	GTEX-13N1W-1026-SM-5IJC5	Heart	Heart - Left Ventricle	70	3	1
SRR1319019	GTEX-13CIG	GTEX-13CIG-0011-R5b-SM-5L3F2	Brain	Brain - Caudate (basal ganglia)	59	3	1
SRR1319059	GTEX-1399S	GTEX-1399S-2026-SM-5KM4B	Small Intestine	Small Intestine - Terminal Ileum	33	3	2
SRR1319078	GTEX-1211K	GTEX-1211K-1426-SM-5FQTF	Stomach	Stomach	63	3	2
SRR1319100	GTEX-132AR	GTEX-132AR-2226-SM-5J2NT	Esophagus	Esophagus - Mucosa	56	3	2
SRR1319118	GTEX-13VXT	GTEX-13VXT-1226-SM-5LU3M	Pancreas	Pancreas	24	2	2
SRR1319136	GTEX-144GO	GTEX-144GO-0011-R5a-SM-5PNUR	Brain	Brain - Caudate (basal ganglia)	68	3	1
SRR1319182	GTEX-131XE	GTEX-131XE-1426-SM-5HL7V	Esophagus	Esophagus - Mucosa	50	2	1
SRR1319204	GTEX-144GM	GTEX-144GM-1926-SM-5LUAN	Adipose Tissue	Adipose - Subcutaneous	22	3	1
SRR1319242	GTEX-14BMU	GTEX-14BMU-1826-SM-5RQII	Uterus	Uterus	27	3	2
SRR1319262	GTEX-13FLV	GTEX-13FLV-1226-SM-5IJBZ	Esophagus	Esophagus - Muscularis	50	3	1
SRR1319301	GTEX-13D11	GTEX-13D11-0726-SM-5LZZB	Small Intestine	Small Intestine - Terminal Ileum	58	3	2
SRR1319322	GTEX-11TUW	GTEX-11TUW-2226-SM-5EQL9	Testis	Testis	66	3	1
SRR1319344	GTEX-13O1R	GTEX-13O1R-1226-SM-5J1NU	Heart	Heart - Left Ventricle	68	3	1
SRR1319363	GTEX-WQUQ	GTEX-WQUQ-0126-SM-4OOSS	Adrenal Gland	Adrenal Gland	66	3	1
SRR1319395	GTEX-Y8DK	GTEX-Y8DK-0426-SM-4TT3Q	Nerve	Nerve - Tibial	62	3	1
SRR1319443	GTEX-1339X	GTEX-1339X-0526-SM-5KLYW	Blood Vessel	Artery - Aorta	42	3	1
SRR1319461	GTEX-1314G	GTEX-1314G-0005-SM-5NQ9O	Blood	Whole Blood	33	3	1
SRR1319485	GTEX-QMRM	GTEX-QMRM-0426-SM-4R1K2	Blood Vessel	Artery - Coronary	53	3	1
SRR1319502	GTEX-13D11	GTEX-13D11-0826-SM-5KLZJ	Colon	Colon - Transverse	58	3	2
SRR1319520	GTEX-13OW8	GTEX-13OW8-1826-SM-5L3H1	Blood Vessel	Artery - Aorta	66	3	1
SRR1319539	GTEX-131YS	GTEX-131YS-0011-R1a-SM-5DUXC	Brain	Brain - Hippocampus	67	3	2
SRR1319626	GTEX-12BJ1	GTEX-12BJ1-2526-SM-5FQUE	Muscle	Muscle - Skeletal	61	3	1
SRR1319648	GTEX-147F3	GTEX-147F3-0226-SM-5NQBV	Muscle	Muscle - Skeletal	55	3	2
SRR1319672	GTEX-13QIC	GTEX-13QIC-3026-SM-5LU58	Brain	Brain - Cerebellum	65	3	2
SRR1319690	GTEX-14E6E	GTEX-14E6E-1226-SM-5S2R5	Spleen	Spleen	31	3	1
SRR1319731	GTEX-12WSD	GTEX-12WSD-0226-SM-59HKO	Adipose Tissue	Adipose - Subcutaneous	64	2	2
SRR1319753	GTEX-13N2G	GTEX-13N2G-2326-SM-5J1ON	Muscle	Muscle - Skeletal	60	3	1
SRR1319772	GTEX-11P82	GTEX-11P82-0006-SM-5N9FY	Blood	Whole Blood	21	3	1
SRR1319793	GTEX-11ZTS	GTEX-11ZTS-1926-SM-5CVLA	Ovary	Ovary	67	3	2
SRR1319837	GTEX-1313W	GTEX-1313W-0011-R8a-SM-5DUVM	Brain	Brain - Hypothalamus	54	3	2
SRR1319858	GTEX-Y3I4	GTEX-Y3I4-0226-SM-4TT27	Thyroid	Thyroid	59	3	1
SRR1319882	GTEX-13CF2	GTEX-13CF2-2626-SM-5LZZA	Adipose Tissue	Adipose - Subcutaneous	61	3	1
SRR1319903	GTEX-13FH7	GTEX-13FH7-2226-SM-5IJD4	Adipose Tissue	Adipose - Subcutaneous	55	3	2
SRR1319924	GTEX-12ZZZ	GTEX-12ZZZ-1226-SM-59HK1	Thyroid	Thyroid	64	3	1
SRR1319970	GTEX-1399T	GTEX-1399T-0011-R8b-SM-5IJD8	Brain	Brain - Hypothalamus	67	3	1
SRR1319991	GTEX-1399S	GTEX-1399S-2226-SM-5IFEW	Uterus	Uterus	33	3	2
SRR1320012	GTEX-11WQC	GTEX-11WQC-0011-R7b-SM-5BC7A	Brain	Brain - Putamen (basal ganglia)	64	2	1
SRR1320053	GTEX-144GN	GTEX-144GN-2526-SM-5LU54	Nerve	Nerve - Tibial	51	3	1
SRR1320071	GTEX-12126	GTEX-12126-0011-R9b-SM-5BC6P	Brain	Brain - Spinal cord (cervical c-1)	23	2	1
SRR1320093	GTEX-11OF3	GTEX-11OF3-3126-SM-5GU5E	Brain	Brain - Cerebellum	63	3	1
SRR1320115	GTEX-145LU	GTEX-145LU-0011-R10a-SM-5PNWJ	Brain	Brain - Frontal Cortex (BA9)	50	3	1
SRR1320137	GTEX-12584	GTEX-12584-0005-SM-5N9GM	Blood	Whole Blood	42	3	1
SRR1320158	GTEX-1212Z	GTEX-1212Z-0126-SM-59HK4	Skin	Skin - Not Sun Exposed (Suprapubic)	66	3	1
SRR1320203	GTEX-12C56	GTEX-12C56-0526-SM-5FQST	Stomach	Stomach	23	3	1
SRR1320225	GTEX-13SLX	GTEX-13SLX-0326-SM-5Q5E4	Muscle	Muscle - Skeletal	57	2	2
SRR1320258	GTEX-131YS	GTEX-131YS-2826-SM-5EQ47	Skin	Skin - Not Sun Exposed (Suprapubic)	67	3	2
SRR1320280	GTEX-13O3O	GTEX-13O3O-3126-SM-5KM3H	Brain	Brain - Cortex	68	3	2
SRR1320300	GTEX-145LT	GTEX-145LT-0126-SM-5S2QJ	Adrenal Gland	Adrenal Gland	44	3	1
SRR1320321	GTEX-13RTK	GTEX-13RTK-1626-SM-5QGQS	Muscle	Muscle - Skeletal	29	3	1
SRR1320342	GTEX-12WSM	GTEX-12WSM-0011-R8a-SM-5DUWJ	Brain	Brain - Hypothalamus	63	3	1
SRR1320363	GTEX-11P81	GTEX-11P81-0006-SM-5NQ7A	Blood	Whole Blood	31	3	2
SRR1320385	GTEX-13N2G	GTEX-13N2G-0226-SM-5K7VF	Skin	Skin - Not Sun Exposed (Suprapubic)	60	3	1
SRR1320403	GTEX-14BIL	GTEX-14BIL-0006-SM-5N9F2	Blood	Whole Blood	54	3	1
SRR1320424	GTEX-13OVL	GTEX-13OVL-1326-SM-5IJCZ	Blood Vessel	Artery - Tibial	50	3	1
SRR1320469	GTEX-13FTY	GTEX-13FTY-0226-SM-5IJBW	Muscle	Muscle - Skeletal	49	3	2
SRR1320517	GTEX-13PL6	GTEX-13PL6-0926-SM-5KLYY	Adipose Tissue	Adipose - Visceral (Omentum)	44	3	2
SRR1320536	GTEX-147F4	GTEX-147F4-2526-SM-5NQBB	Adrenal Gland	Adrenal Gland	50	3	1
SRR1320560	GTEX-13NYS	GTEX-13NYS-0011-R5a-SM-5MR4D	Brain	Brain - Caudate (basal ganglia)	63	3	1
SRR1320579	GTEX-132AR	GTEX-132AR-1026-SM-5PNVL	Muscle	Muscle - Skeletal	56	3	2
SRR1320601	GTEX-139T6	GTEX-139T6-0726-SM-5PNVK	Esophagus	Esophagus - Muscularis	50	3	1
SRR1320624	GTEX-145LV	GTEX-145LV-2526-SM-5S2VA	Nerve	Nerve - Tibial	53	3	1
SRR1320650	GTEX-13PL7	GTEX-13PL7-2726-SM-5L3GB	Vagina	Vagina	62	3	2
SRR1320691	GTEX-11DZ1	GTEX-11DZ1-0008-SM-5QGR3	FIBRBLS	Cells - Transformed fibroblasts	58	3	1
SRR1320712	GTEX-12WSC	GTEX-12WSC-0926-SM-5EQ63	Blood Vessel	Artery - Coronary	56	3	1
SRR1320735	GTEX-147JS	GTEX-147JS-0226-SM-5S2U9	Skin	Skin - Not Sun Exposed (Suprapubic)	69	3	1
SRR1320761	GTEX-146FH	GTEX-146FH-1626-SM-5NQ9H	Esophagus	Esophagus - Muscularis	55	3	2
SRR1320785	GTEX-14E1K	GTEX-14E1K-0006-SM-5N9DY	Blood	Whole Blood	55	2	1
SRR1320806	GTEX-146FH	GTEX-146FH-1926-SM-5Q5B2	Esophagus	Esophagus - Gastroesophageal Junction	55	3	2
SRR1320827	GTEX-Y5LM	GTEX-Y5LM-0226-SM-4VBRM	Blood Vessel	Artery - Aorta	42	3	2
SRR1320873	GTEX-13OW6	GTEX-13OW6-0011-R8a-SM-5L3GF	Brain	Brain - Hypothalamus	59	3	1
SRR1320892	GTEX-147GR	GTEX-147GR-0011-R4a-SM-5S2V2	Brain	Brain - Amygdala	65	3	1
SRR1320916	GTEX-11WQC	GTEX-11WQC-0011-R8b-SM-57WCH	Brain	Brain - Hypothalamus	64	2	1
SRR1320987	GTEX-XBEW	GTEX-XBEW-0926-SM-4QASR	Nerve	Nerve - Tibial	47	3	1
SRR1321011	GTEX-13NZB	GTEX-13NZB-2226-SM-5MR5B	Blood Vessel	Artery - Tibial	35	3	1
SRR1321029	GTEX-13N11	GTEX-13N11-0826-SM-5IJFP	Adrenal Gland	Adrenal Gland	50	2	2
SRR1321046	GTEX-13CF2	GTEX-13CF2-0011-R7b-SM-5K7UV	Brain	Brain - Putamen (basal ganglia)	61	3	1
SRR1321064	GTEX-1399U	GTEX-1399U-0008-SM-5S2VE	FIBRBLS	Cells - Transformed fibroblasts	50	3	2
SRR1321088	GTEX-139T4	GTEX-139T4-0008-SM-5S2WF	FIBRBLS	Cells - Transformed fibroblasts	51	3	2
SRR1321112	GTEX-Y9LG	GTEX-Y9LG-1726-SM-4VBQE	Testis	Testis	32	3	1
SRR1321144	GTEX-13OW6	GTEX-13OW6-1626-SM-5IJD5	Esophagus	Esophagus - Gastroesophageal Junction	59	3	1
SRR1321165	GTEX-13N2G	GTEX-13N2G-0526-SM-5MR5L	Blood Vessel	Artery - Aorta	60	3	1
SRR1321244	GTEX-11OF3	GTEX-11OF3-0011-R11a-SM-57WCR	Brain	Brain - Cerebellar Hemisphere	63	3	1
SRR1321307	GTEX-Y8DK	GTEX-Y8DK-0004-SM-4RGM7	LCL	Cells - EBV-transformed lymphocytes	62	3	1
SRR1321333	GTEX-13NYB	GTEX-13NYB-1326-SM-5K7Y1	Esophagus	Esophagus - Gastroesophageal Junction	49	2	1
SRR1321377	GTEX-146FH	GTEX-146FH-2426-SM-5Q5EW	Colon	Colon - Sigmoid	55	3	2
SRR1321401	GTEX-111YS	GTEX-111YS-2126-SM-5EGGM	Nerve	Nerve - Tibial	62	3	1
SRR1321420	GTEX-145MN	GTEX-145MN-0726-SM-5NQBH	Heart	Heart - Atrial Appendage	34	2	1
SRR1321444	GTEX-1313W	GTEX-1313W-0326-SM-5LZU5	Nerve	Nerve - Tibial	54	3	2
SRR1321462	GTEX-1313W	GTEX-1313W-0011-R7b-SM-5DUWL	Brain	Brain - Putamen (basal ganglia)	54	3	2
SRR1321483	GTEX-12BJ1	GTEX-12BJ1-1926-SM-5HL9Z	Small Intestine	Small Intestine - Terminal Ileum	61	3	1
SRR1321528	GTEX-145MO	GTEX-145MO-1326-SM-5Q5EF	Lung	Lung	64	3	1
SRR1321552	GTEX-139TS	GTEX-139TS-0011-R6a-SM-5J2OB	Brain	Brain - Nucleus accumbens (basal ganglia)	61	3	1
SRR1321570	GTEX-147F4	GTEX-147F4-0126-SM-5QGPV	Blood Vessel	Artery - Tibial	50	3	1
SRR1321591	GTEX-13PL7	GTEX-13PL7-0326-SM-5IJEK	Esophagus	Esophagus - Muscularis	62	3	2
SRR1321608	GTEX-13SLX	GTEX-13SLX-0926-SM-5S2NM	Heart	Heart - Atrial Appendage	57	2	2
SRR1321630	GTEX-139T4	GTEX-139T4-0226-SM-5HL5S	Skin	Skin - Sun Exposed (Lower leg)	51	3	2
SRR1321650	GTEX-148VJ	GTEX-148VJ-2926-SM-5Q5DA	Pituitary	Pituitary	70	3	1
SRR1321674	GTEX-12ZZZ	GTEX-12ZZZ-0011-R4b-SM-5DUV7	Brain	Brain - Amygdala	64	3	1
SRR1321696	GTEX-Y114	GTEX-Y114-2126-SM-4TT8B	Skin	Skin - Not Sun Exposed (Suprapubic)	50	2	2
SRR1321765	GTEX-1339X	GTEX-1339X-1026-SM-5IFH5	Pancreas	Pancreas	42	3	1
SRR1321786	GTEX-13OW6	GTEX-13OW6-0011-R5a-SM-5O9BK	Brain	Brain - Caudate (basal ganglia)	59	3	1
SRR1321829	GTEX-Y8E4	GTEX-Y8E4-1926-SM-4VBPW	Esophagus	Esophagus - Gastroesophageal Junction	46	3	1
SRR1321853	GTEX-131YS	GTEX-131YS-0011-R9b-SM-5EQLY	Brain	Brain - Spinal cord (cervical c-1)	67	3	2
SRR1321877	GTEX-13PVR	GTEX-13PVR-0126-SM-5S2PY	Liver	Liver	68	3	2
SRR1321897	GTEX-Y111	GTEX-Y111-2626-SM-4TT24	Salivary Gland	Minor Salivary Gland	50	3	1
SRR1321921	GTEX-131YS	GTEX-131YS-0326-SM-5PNYW	Nerve	Nerve - Tibial	67	3	2
SRR1321942	GTEX-Y3IK	GTEX-Y3IK-1126-SM-51MSV	Esophagus	Esophagus - Mucosa	57	2	2
SRR1321966	GTEX-14ABY	GTEX-14ABY-0011-R9a-SM-5PNZK	Brain	Brain - Spinal cord (cervical c-1)	59	3	1
SRR1321987	GTEX-117YX	GTEX-117YX-2526-SM-5EQ4Q	Muscle	Muscle - Skeletal	55	1	1
SRR1322010	GTEX-12WSD	GTEX-12WSD-3026-SM-5LZU7	Brain	Brain - Cerebellum	64	2	2
SRR1322028	GTEX-13FTW	GTEX-13FTW-0526-SM-5IFIP	Pancreas	Pancreas	44	3	1
SRR1322046	GTEX-14H4A	GTEX-14H4A-0226-SM-5SI6Q	Adrenal Gland	Adrenal Gland	42	3	2
SRR1322070	GTEX-Z93S	GTEX-Z93S-2626-SM-57WBX	Colon	Colon - Sigmoid	52	3	1
SRR1322093	GTEX-12WSB	GTEX-12WSB-2926-SM-59HKL	Skin	Skin - Not Sun Exposed (Suprapubic)	65	3	2
SRR1322115	GTEX-146FR	GTEX-146FR-2426-SM-5NQAU	Vagina	Vagina	68	3	2
SRR1322163	GTEX-12ZZX	GTEX-12ZZX-2826-SM-5BC6K	Brain	Brain - Cerebellum	49	3	2
SRR1322186	GTEX-13CF3	GTEX-13CF3-1426-SM-5K7YY	Colon	Colon - Transverse	62	3	2
SRR1322204	GTEX-YBZK	GTEX-YBZK-0008-SM-59HL6	FIBRBLS	Cells - Transformed fibroblasts	54	2	2
SRR1322249	GTEX-11EQ9	GTEX-11EQ9-1826-SM-5Q5AJ	Breast	Breast - Mammary Tissue	33	3	1
SRR1322270	GTEX-13S7M	GTEX-13S7M-0011-R11b-SM-5P9HU	Brain	Brain - Cerebellar Hemisphere	66	3	2
SRR1322312	GTEX-11ZUS	GTEX-11ZUS-2526-SM-59872	Liver	Liver	37	3	1
SRR1322334	GTEX-14ABY	GTEX-14ABY-0626-SM-5Q5C9	Testis	Testis	59	3	1
SRR1322355	GTEX-144GL	GTEX-144GL-0726-SM-5LU4P	Testis	Testis	57	3	1
SRR1322456	GTEX-13RTL	GTEX-13RTL-0011-R3a-SM-5P9JP	Brain	Brain - Anterior cingulate cortex (BA24)	47	3	1
SRR1322477	GTEX-147F4	GTEX-147F4-1426-SM-5LUA8	Liver	Liver	50	3	1
SRR1322494	GTEX-13X6J	GTEX-13X6J-0826-SM-5LU32	Thyroid	Thyroid	56	3	1
SRR1322512	GTEX-146FH	GTEX-146FH-2126-SM-5SI9U	Stomach	Stomach	55	3	2
SRR1322536	GTEX-132AR	GTEX-132AR-1726-SM-5EGHQ	Adrenal Gland	Adrenal Gland	56	3	2
SRR1322555	GTEX-131XH	GTEX-131XH-0011-R6a-SM-5KM2G	Brain	Brain - Nucleus accumbens (basal ganglia)	53	2	1
SRR1322595	GTEX-12WSI	GTEX-12WSI-0826-SM-5EGKD	Lung	Lung	54	3	1
SRR1322619	GTEX-1313W	GTEX-1313W-0006-SM-5O9B1	Blood	Whole Blood	54	3	2
SRR1322643	GTEX-117YW	GTEX-117YW-0226-SM-5N9CM	Blood Vessel	Artery - Aorta	58	3	1
SRR1322662	GTEX-11OF3	GTEX-11OF3-2526-SM-5P9JL	Muscle	Muscle - Skeletal	63	3	1
SRR1322683	GTEX-WHPG	GTEX-WHPG-1526-SM-4M1ZK	Adrenal Gland	Adrenal Gland	50	3	1
SRR1322711	GTEX-13OW7	GTEX-13OW7-0826-SM-5L3EL	Thyroid	Thyroid	53	3	1
SRR1322730	GTEX-QV44	GTEX-QV44-0426-SM-4R1KF	Pancreas	Pancreas	54	3	1
SRR1322747	GTEX-1399U	GTEX-1399U-0226-SM-5P9J2	Adrenal Gland	Adrenal Gland	50	3	2
SRR1322768	GTEX-11ZVC	GTEX-11ZVC-0011-R1b-SM-5BC6M	Brain	Brain - Hippocampus	56	3	2
SRR1322816	GTEX-YF7O	GTEX-YF7O-1326-SM-4W1ZR	Pancreas	Pancreas	53	3	1
SRR1322840	GTEX-13W46	GTEX-13W46-1226-SM-5SIAS	Adipose Tissue	Adipose - Visceral (Omentum)	57	3	1
SRR1322864	GTEX-YB5K	GTEX-YB5K-2426-SM-5IFHP	Nerve	Nerve - Tibial	45	3	2
SRR1322882	GTEX-13FTW	GTEX-13FTW-2626-SM-5K7WL	Skin	Skin - Sun Exposed (Lower leg)	44	3	1
SRR1322900	GTEX-1314G	GTEX-1314G-1726-SM-5LZUX	Muscle	Muscle - Skeletal	33	3	1
SRR1322918	GTEX-13O61	GTEX-13O61-1226-SM-5KM21	Esophagus	Esophagus - Gastroesophageal Junction	68	99	1
SRR1322936	GTEX-POMQ	GTEX-POMQ-2326-SM-5S2VS	Adipose Tissue	Adipose - Subcutaneous	23	2	2
SRR1322960	GTEX-13O3O	GTEX-13O3O-2326-SM-5IJD6	Skin	Skin - Not Sun Exposed (Suprapubic)	68	3	2
SRR1322981	GTEX-131XF	GTEX-131XF-2126-SM-5DUWS	Skin	Skin - Sun Exposed (Lower leg)	60	3	1
SRR1323002	GTEX-12WSG	GTEX-12WSG-2426-SM-5EQLZ	Colon	Colon - Sigmoid	55	3	2
SRR1323043	GTEX-1128S	GTEX-1128S-2726-SM-5H12C	Brain	Brain - Cortex	66	3	2
SRR1323065	GTEX-111YS	GTEX-111YS-0726-SM-5GZY8	Thyroid	Thyroid	62	3	1
SRR1323130	GTEX-13S7M	GTEX-13S7M-0011-R6b-SM-5O9D8	Brain	Brain - Nucleus accumbens (basal ganglia)	66	3	2
SRR1323152	GTEX-11O72	GTEX-11O72-0326-SM-5986D	Muscle	Muscle - Skeletal	48	3	1
SRR1323196	GTEX-13OVJ	GTEX-13OVJ-0011-R1b-SM-5L3I6	Brain	Brain - Hippocampus	55	3	2
SRR1323234	GTEX-12ZZX	GTEX-12ZZX-2126-SM-5LZVL	Uterus	Uterus	49	3	2
SRR1323252	GTEX-13FTX	GTEX-13FTX-2226-SM-5J1OP	Blood Vessel	Artery - Tibial	28	3	2
SRR1323271	GTEX-13NYB	GTEX-13NYB-2926-SM-5K7VH	Blood Vessel	Artery - Tibial	49	2	1
SRR1323312	GTEX-145ME	GTEX-145ME-0826-SM-5O9AF	Colon	Colon - Transverse	46	2	2
SRR1323382	GTEX-117YX	GTEX-117YX-1326-SM-5H125	Lung	Lung	55	1	1
SRR1323404	GTEX-13CF3	GTEX-13CF3-1926-SM-5K7WF	Stomach	Stomach	62	3	2
SRR1323422	GTEX-Y5V5	GTEX-Y5V5-0001-SM-4V6FZ	LCL	Cells - EBV-transformed lymphocytes	61	3	2
SRR1323446	GTEX-WHWD	GTEX-WHWD-1226-SM-4OOS1	Colon	Colon - Transverse	54	3	1
SRR1323491	GTEX-13OW6	GTEX-13OW6-2626-SM-5IFF2	Liver	Liver	59	3	1
SRR1323512	GTEX-Y5V5	GTEX-Y5V5-0726-SM-4VBPY	Heart	Heart - Atrial Appendage	61	3	2
SRR1323536	GTEX-145LS	GTEX-145LS-0011-R1b-SM-5PNUP	Brain	Brain - Hippocampus	61	3	2
SRR1323558	GTEX-13W3W	GTEX-13W3W-2426-SM-5LU5B	Skin	Skin - Sun Exposed (Lower leg)	65	3	2
SRR1323577	GTEX-Y3I4	GTEX-Y3I4-0726-SM-4TT7M	Adipose Tissue	Adipose - Visceral (Omentum)	59	3	1
SRR1323603	GTEX-YFC4	GTEX-YFC4-0011-R9a-SM-4SOK4	Brain	Brain - Spinal cord (cervical c-1)	47	3	2
SRR1323628	GTEX-11I78	GTEX-11I78-0826-SM-5A5K4	Heart	Heart - Left Ventricle	51	3	2
SRR1323651	GTEX-Y3IK	GTEX-Y3IK-1326-SM-4YCD8	Esophagus	Esophagus - Gastroesophageal Junction	57	2	2
SRR1323675	GTEX-WRHK	GTEX-WRHK-0008-SM-4MVPA	FIBRBLS	Cells - Transformed fibroblasts	21	3	2
SRR1323723	GTEX-131XF	GTEX-131XF-1026-SM-5BC6A	Lung	Lung	60	3	1
SRR1323746	GTEX-13OVH	GTEX-13OVH-3026-SM-5MR4N	Brain	Brain - Cortex	70	3	1
SRR1323764	GTEX-147F4	GTEX-147F4-0011-R6b-SM-5S2UP	Brain	Brain - Nucleus accumbens (basal ganglia)	50	3	1
SRR1323788	GTEX-12BJ1	GTEX-12BJ1-0726-SM-5EGGF	Spleen	Spleen	61	3	1
SRR1323807	GTEX-13S7M	GTEX-13S7M-0011-R9a-SM-5O9DW	Brain	Brain - Spinal cord (cervical c-1)	66	3	2
SRR1323829	GTEX-11PRG	GTEX-11PRG-0826-SM-5EQ6A	Breast	Breast - Mammary Tissue	54	2	1
SRR1323850	GTEX-Y3IK	GTEX-Y3IK-0526-SM-4WWE3	Thyroid	Thyroid	57	2	2
SRR1323873	GTEX-Y8E4	GTEX-Y8E4-2426-SM-4WWDN	Colon	Colon - Transverse	46	3	1
SRR1323896	GTEX-PLZ6	GTEX-PLZ6-0426-SM-5IFK2	Lung	Lung	36	3	1
SRR1323914	GTEX-1212Z	GTEX-1212Z-0426-SM-5FQT6	Thyroid	Thyroid	66	3	1
SRR1323957	GTEX-11GSP	GTEX-11GSP-2226-SM-5HL5Q	Vagina	Vagina	66	3	2
SRR1323977	GTEX-13X6K	GTEX-13X6K-3026-SM-5QGPA	Pituitary	Pituitary	61	3	2
SRR1324025	GTEX-YF7O	GTEX-YF7O-2426-SM-5IFJL	Adipose Tissue	Adipose - Subcutaneous	53	3	1
SRR1324043	GTEX-13OW6	GTEX-13OW6-0011-R7b-SM-5L3H4	Brain	Brain - Putamen (basal ganglia)	59	3	1
SRR1324062	GTEX-11EQ9	GTEX-11EQ9-0426-SM-5A5JY	Spleen	Spleen	33	3	1
SRR1324085	GTEX-139D8	GTEX-139D8-1626-SM-5IJFZ	Adipose Tissue	Adipose - Visceral (Omentum)	34	3	2
SRR1324102	GTEX-13O61	GTEX-13O61-2126-SM-5IJEO	Pancreas	Pancreas	68	99	1
SRR1324119	GTEX-11NSD	GTEX-11NSD-2226-SM-5986V	Skin	Skin - Sun Exposed (Lower leg)	27	3	1
SRR1324141	GTEX-11EMC	GTEX-11EMC-3126-SM-5EGJP	Pituitary	Pituitary	66	3	2
SRR1324165	GTEX-13O3P	GTEX-13O3P-0126-SM-5KM4S	Skin	Skin - Sun Exposed (Lower leg)	59	3	1
SRR1324206	GTEX-XQ8I	GTEX-XQ8I-2426-SM-4WAXY	Breast	Breast - Mammary Tissue	54	3	1
SRR1324226	GTEX-14C5O	GTEX-14C5O-0126-SM-5SI6N	Skin	Skin - Sun Exposed (Lower leg)	65	3	1
SRR1324250	GTEX-11DXZ	GTEX-11DXZ-0726-SM-5N9C4	Lung	Lung	56	2	1
SRR1324314	GTEX-1399R	GTEX-1399R-0526-SM-5IJEF	Prostate	Prostate	38	3	1
SRR1324331	GTEX-13G51	GTEX-13G51-1826-SM-5KLZH	Skin	Skin - Not Sun Exposed (Suprapubic)	69	3	1
SRR1324349	GTEX-12584	GTEX-12584-0426-SM-5FQTT	Blood Vessel	Artery - Tibial	42	3	1
SRR1324371	GTEX-13O3Q	GTEX-13O3Q-2926-SM-5KM45	Brain	Brain - Cortex	53	3	1
SRR1324390	GTEX-11EQ9	GTEX-11EQ9-2126-SM-5PNVW	Muscle	Muscle - Skeletal	33	3	1
SRR1324412	GTEX-11DXZ	GTEX-11DXZ-0126-SM-5EGGY	Liver	Liver	56	2	1
SRR1324431	GTEX-13G51	GTEX-13G51-0011-R6b-SM-5LZX4	Brain	Brain - Nucleus accumbens (basal ganglia)	69	3	1
SRR1324452	GTEX-139TS	GTEX-139TS-3126-SM-5LZWX	Brain	Brain - Cerebellum	61	3	1
SRR1324473	GTEX-ZA64	GTEX-ZA64-1426-SM-5CVMC	Colon	Colon - Sigmoid	26	3	1
SRR1324496	GTEX-11GSP	GTEX-11GSP-2726-SM-5A5LJ	Muscle	Muscle - Skeletal	66	3	2
SRR1324519	GTEX-W5WG	GTEX-W5WG-0826-SM-4RGNE	Pancreas	Pancreas	59	3	2
SRR1324545	GTEX-13O3P	GTEX-13O3P-1426-SM-5L3DT	Heart	Heart - Atrial Appendage	59	3	1
SRR1324564	GTEX-12696	GTEX-12696-2426-SM-5EQ6H	Skin	Skin - Sun Exposed (Lower leg)	68	3	1
SRR1325161	GTEX-13SLW	GTEX-13SLW-2926-SM-5Q5BQ	Pituitary	Pituitary	70	3	1
SRR1325182	GTEX-139T6	GTEX-139T6-0826-SM-5J1O2	Esophagus	Esophagus - Gastroesophageal Junction	50	3	1
SRR1325201	GTEX-ZQG8	GTEX-ZQG8-2126-SM-4YCF1	Salivary Gland	Minor Salivary Gland	65	3	2
SRR1325225	GTEX-11UD2	GTEX-11UD2-0326-SM-5EQLE	Muscle	Muscle - Skeletal	59	3	1
SRR1325247	GTEX-YEC3	GTEX-YEC3-0426-SM-4YCEP	Heart	Heart - Atrial Appendage	56	3	1
SRR1325271	GTEX-13W46	GTEX-13W46-1926-SM-5J2MF	Esophagus	Esophagus - Mucosa	57	3	1
SRR1325290	GTEX-13QJC	GTEX-13QJC-0726-SM-5RQJK	Liver	Liver	68	3	2
SRR1325310	GTEX-12696	GTEX-12696-2726-SM-5FQUL	Blood Vessel	Artery - Tibial	68	3	1
SRR1325332	GTEX-13CF2	GTEX-13CF2-0011-R8b-SM-5IJCX	Brain	Brain - Hypothalamus	61	3	1
SRR1325353	GTEX-Y5V6	GTEX-Y5V6-0526-SM-4VBRV	Thyroid	Thyroid	65	3	1
SRR1325377	GTEX-YFCO	GTEX-YFCO-1926-SM-4W212	Muscle	Muscle - Skeletal	49	3	1
SRR1325401	GTEX-11WQK	GTEX-11WQK-0011-R9b-SM-5BC6N	Brain	Brain - Spinal cord (cervical c-1)	55	3	1
SRR1325446	GTEX-13OVH	GTEX-13OVH-0126-SM-5MR4B	Skin	Skin - Sun Exposed (Lower leg)	70	3	1
SRR1325464	GTEX-13N11	GTEX-13N11-0426-SM-5KM3O	Heart	Heart - Left Ventricle	50	2	2
SRR1325527	GTEX-WOFM	GTEX-WOFM-0001-SM-4OOT2	LCL	Cells - EBV-transformed lymphocytes	24	3	1
SRR1325559	GTEX-13N2G	GTEX-13N2G-2626-SM-5J1OT	Skin	Skin - Sun Exposed (Lower leg)	60	3	1
SRR1325578	GTEX-13OVJ	GTEX-13OVJ-1326-SM-5K7Z9	Esophagus	Esophagus - Muscularis	55	3	2
SRR1325596	GTEX-Y3I4	GTEX-Y3I4-0008-SM-4TT21	FIBRBLS	Cells - Transformed fibroblasts	59	3	1
SRR1325620	GTEX-11DXZ	GTEX-11DXZ-1726-SM-5H12M	Colon	Colon - Transverse	56	2	1
SRR1325642	GTEX-ZGAY	GTEX-ZGAY-1526-SM-4WWEO	Esophagus	Esophagus - Gastroesophageal Junction	43	3	2
SRR1325665	GTEX-Y8DK	GTEX-Y8DK-0011-R11A-SM-4SOK2	Brain	Brain - Cerebellar Hemisphere	62	3	1
SRR1325690	GTEX-YEC3	GTEX-YEC3-1426-101806-SM-5PNXX	Stomach	Stomach	56	3	1
SRR1325711	GTEX-11ONC	GTEX-11ONC-0008-SM-5S2MG	FIBRBLS	Cells - Transformed fibroblasts	69	3	1
SRR1325752	GTEX-13O61	GTEX-13O61-0126-SM-5KM4P	Adrenal Gland	Adrenal Gland	68	99	1
SRR1325771	GTEX-12WSK	GTEX-12WSK-0426-SM-5GCNS	Blood Vessel	Artery - Aorta	41	3	2
SRR1325794	GTEX-WHWD	GTEX-WHWD-1026-SM-4OORZ	Esophagus	Esophagus - Muscularis	54	3	1
SRR1325826	GTEX-13OVG	GTEX-13OVG-0626-SM-5IFEP	Esophagus	Esophagus - Mucosa	62	3	1
SRR1325847	GTEX-WK11	GTEX-WK11-0008-SM-4OOSX	FIBRBLS	Cells - Transformed fibroblasts	53	3	1
SRR1325888	GTEX-13NZ9	GTEX-13NZ9-0926-SM-5KM12	Lung	Lung	54	1	1
SRR1325964	GTEX-1212Z	GTEX-1212Z-0011-R1b-SM-5BC72	Brain	Brain - Hippocampus	66	3	1
SRR1325986	GTEX-13FXS	GTEX-13FXS-0011-R6b-SM-5L3F7	Brain	Brain - Nucleus accumbens (basal ganglia)	59	2	1
SRR1326020	GTEX-11VI4	GTEX-11VI4-0426-SM-5EGHZ	Pancreas	Pancreas	47	3	2
SRR1326040	GTEX-13FLV	GTEX-13FLV-0926-SM-5L3DZ	Heart	Heart - Left Ventricle	50	3	1
SRR1326059	GTEX-13FH7	GTEX-13FH7-0526-SM-5IJF8	Esophagus	Esophagus - Mucosa	55	3	2
SRR1326078	GTEX-111FC	GTEX-111FC-0526-SM-5GZZ8	Nerve	Nerve - Tibial	61	3	1
SRR1326100	GTEX-131XF	GTEX-131XF-1926-SM-5DUW4	Prostate	Prostate	60	3	1
SRR1326143	GTEX-145LU	GTEX-145LU-1226-SM-5LU9B	Adipose Tissue	Adipose - Visceral (Omentum)	50	3	1
SRR1326161	GTEX-13O21	GTEX-13O21-1726-SM-5MR5A	Muscle	Muscle - Skeletal	59	3	1
SRR1326179	GTEX-13X6K	GTEX-13X6K-0011-R10a-SM-5P9JR	Brain	Brain - Frontal Cortex (BA9)	61	3	2
SRR1326205	GTEX-13OW8	GTEX-13OW8-0326-SM-5L3FB	Adipose Tissue	Adipose - Visceral (Omentum)	66	3	1
SRR1326225	GTEX-QV44	GTEX-QV44-0126-SM-4R1KH	Spleen	Spleen	54	3	1
SRR1326249	GTEX-131YS	GTEX-131YS-0926-SM-5IJB9	Lung	Lung	67	3	2
SRR1326270	GTEX-146FR	GTEX-146FR-1826-SM-5QGPF	Adipose Tissue	Adipose - Subcutaneous	68	3	2
SRR1326317	GTEX-X15G	GTEX-X15G-1026-SM-4PQZF	Esophagus	Esophagus - Gastroesophageal Junction	55	3	2
SRR1326343	GTEX-YF7O	GTEX-YF7O-0426-SM-5P9FS	Heart	Heart - Left Ventricle	53	3	1
SRR1326366	GTEX-13N2G	GTEX-13N2G-0011-R4b-SM-5MR54	Brain	Brain - Amygdala	60	3	1
SRR1326408	GTEX-13OVL	GTEX-13OVL-3226-SM-5L3H8	Pituitary	Pituitary	50	3	1
SRR1326449	GTEX-1192X	GTEX-1192X-2526-SM-59868	Small Intestine	Small Intestine - Terminal Ileum	55	3	1
SRR1326471	GTEX-12WSG	GTEX-12WSG-0005-SM-5NQA2	Blood	Whole Blood	55	3	2
SRR1326496	GTEX-PLZ6	GTEX-PLZ6-1426-SM-5S2TR	Skin	Skin - Sun Exposed (Lower leg)	36	3	1
SRR1326560	GTEX-13NYB	GTEX-13NYB-0126-SM-5J1MD	Skin	Skin - Not Sun Exposed (Suprapubic)	49	2	1
SRR1326579	GTEX-146FQ	GTEX-146FQ-0226-SM-5NQAL	Adipose Tissue	Adipose - Subcutaneous	37	3	1
SRR1326604	GTEX-13PVR	GTEX-13PVR-2526-SM-5RQIT	Muscle	Muscle - Skeletal	68	3	2
SRR1326647	GTEX-12ZZY	GTEX-12ZZY-0226-SM-5LZVE	Skin	Skin - Sun Exposed (Lower leg)	64	3	1
SRR1326665	GTEX-11P81	GTEX-11P81-0008-SM-5S2OT	FIBRBLS	Cells - Transformed fibroblasts	31	3	2
SRR1326708	GTEX-1399U	GTEX-1399U-1126-SM-5L3DB	Skin	Skin - Not Sun Exposed (Suprapubic)	50	3	2
SRR1326727	GTEX-ZEX8	GTEX-ZEX8-0008-SM-4E3JU	FIBRBLS	Cells - Transformed fibroblasts	54	3	1
SRR1326752	GTEX-13QJ3	GTEX-13QJ3-1026-SM-5QGQU	Lung	Lung	59	3	1
SRR1326773	GTEX-14BIM	GTEX-14BIM-0006-SM-5O9AA	Blood	Whole Blood	64	3	2
SRR1326821	GTEX-Y5V6	GTEX-Y5V6-2426-SM-4VDSB	Skin	Skin - Sun Exposed (Lower leg)	65	3	1
SRR1326868	GTEX-14AS3	GTEX-14AS3-0726-SM-5S2NY	Esophagus	Esophagus - Muscularis	48	1	2
SRR1327327	GTEX-11WQC	GTEX-11WQC-2326-SM-5EQKE	Testis	Testis	64	2	1
SRR1327366	GTEX-ZDTS	GTEX-ZDTS-0926-SM-4WAXG	Thyroid	Thyroid	66	3	1
SRR1327386	GTEX-12584	GTEX-12584-1426-SM-5EGJ9	Lung	Lung	42	3	1
SRR1327473	GTEX-WHWD	GTEX-WHWD-0226-SM-4OORT	Blood Vessel	Artery - Coronary	54	3	1
SRR1327527	GTEX-13N2G	GTEX-13N2G-2226-SM-5IJCU	Colon	Colon - Sigmoid	60	3	1
SRR1327548	GTEX-131XG	GTEX-131XG-2526-SM-5HL7F	Nerve	Nerve - Tibial	55	3	2
SRR1327570	GTEX-ZV6S	GTEX-ZV6S-1126-SM-57WE9	Colon	Colon - Sigmoid	49	3	2
SRR1327593	GTEX-12126	GTEX-12126-1026-SM-5P9JJ	Brain	Brain - Cortex	23	2	1
SRR1327614	GTEX-13JVG	GTEX-13JVG-0726-SM-5KM16	Skin	Skin - Not Sun Exposed (Suprapubic)	64	3	1
SRR1327632	GTEX-ZGAY	GTEX-ZGAY-1026-SM-4WWBR	Thyroid	Thyroid	43	3	2
SRR1327702	GTEX-13PL6	GTEX-13PL6-0326-SM-5IJCP	Muscle	Muscle - Skeletal	44	3	2
SRR1327723	GTEX-Y114	GTEX-Y114-0526-SM-4TT8V	Adrenal Gland	Adrenal Gland	50	2	2
SRR1327747	GTEX-11XUK	GTEX-11XUK-0426-SM-5EQML	Spleen	Spleen	48	3	2
SRR1327769	GTEX-13X6H	GTEX-13X6H-1426-SM-5SI91	Esophagus	Esophagus - Muscularis	55	3	2
SRR1327793	GTEX-144GL	GTEX-144GL-0526-SM-5LU41	Blood Vessel	Artery - Tibial	57	3	1
SRR1327811	GTEX-ZAB4	GTEX-ZAB4-2926-SM-57WCV	Brain	Brain - Cerebellum	47	3	1
SRR1327834	GTEX-11P82	GTEX-11P82-1726-SM-5Q5AT	Adipose Tissue	Adipose - Subcutaneous	21	3	1
SRR1327855	GTEX-QLQ7	GTEX-QLQ7-0326-SM-4R1JV	Blood Vessel	Artery - Coronary	64	1	1
SRR1327872	GTEX-146FQ	GTEX-146FQ-1526-SM-5Q5CX	Pancreas	Pancreas	37	3	1
SRR1327896	GTEX-133LE	GTEX-133LE-1726-SM-5K7VQ	Breast	Breast - Mammary Tissue	26	3	2
SRR1327914	GTEX-111VG	GTEX-111VG-1626-SM-5EGIO	Skin	Skin - Not Sun Exposed (Suprapubic)	63	3	1
SRR1327933	GTEX-YEC3	GTEX-YEC3-0326-SM-5IFJJ	Blood Vessel	Artery - Coronary	56	3	1
SRR1327975	GTEX-13FXS	GTEX-13FXS-0011-R11a-SM-5L3DM	Brain	Brain - Cerebellar Hemisphere	59	2	1
SRR1327994	GTEX-WHSB	GTEX-WHSB-0002-SM-4M1ZR	LCL	Cells - EBV-transformed lymphocytes	50	3	1
SRR1328035	GTEX-144GO	GTEX-144GO-0011-R1a-SM-5PNWO	Brain	Brain - Hippocampus	68	3	1
SRR1328101	GTEX-P78B	GTEX-P78B-1626-SM-5SI85	Muscle	Muscle - Skeletal	48	3	2
SRR1328143	GTEX-13NYS	GTEX-13NYS-2926-SM-5IFGH	Pituitary	Pituitary	63	3	1
SRR1328339	GTEX-117YX	GTEX-117YX-2126-SM-5GIEL	Spleen	Spleen	55	1	1
SRR1328360	GTEX-Y8E4	GTEX-Y8E4-1526-SM-4WWDI	Stomach	Stomach	46	3	1
SRR1328383	GTEX-148VJ	GTEX-148VJ-0006-SM-5NQB1	Blood	Whole Blood	70	3	1
SRR1328407	GTEX-ZPU1	GTEX-ZPU1-0006-SM-4WWAT	Blood	Whole Blood	48	3	1
SRR1328429	GTEX-YB5E	GTEX-YB5E-2026-SM-5IFIS	Skin	Skin - Sun Exposed (Lower leg)	49	3	1
SRR1328447	GTEX-QLQW	GTEX-QLQW-1626-SM-4R1K1	Kidney	Kidney - Cortex	38	2	1
SRR1328464	GTEX-ZTPG	GTEX-ZTPG-2226-SM-57WF9	Vagina	Vagina	21	3	2
SRR1328487	GTEX-13OVJ	GTEX-13OVJ-2826-SM-5L3GW	Brain	Brain - Cortex	55	3	2
SRR1328528	GTEX-ZPIC	GTEX-ZPIC-2626-SM-57WE2	Colon	Colon - Sigmoid	48	3	2
SRR1328551	GTEX-X3Y1	GTEX-X3Y1-1126-SM-4PQZ9	Esophagus	Esophagus - Gastroesophageal Junction	44	2	1
SRR1328577	GTEX-ZF29	GTEX-ZF29-1926-SM-5S2P1	Breast	Breast - Mammary Tissue	66	3	2
SRR1328599	GTEX-145LS	GTEX-145LS-0011-R8b-SM-5PNXA	Brain	Brain - Hypothalamus	61	3	2
SRR1328620	GTEX-11TUW	GTEX-11TUW-2626-SM-5EQKZ	Adipose Tissue	Adipose - Subcutaneous	66	3	1
SRR1328642	GTEX-132Q8	GTEX-132Q8-0006-SM-5NQA4	Blood	Whole Blood	68	3	1
SRR1328668	GTEX-ZT9X	GTEX-ZT9X-0008-SM-4YCD7	FIBRBLS	Cells - Transformed fibroblasts	43	3	1
SRR1328692	GTEX-12WSL	GTEX-12WSL-2526-SM-5GCNJ	Skin	Skin - Sun Exposed (Lower leg)	51	3	1
SRR1328715	GTEX-YF7O	GTEX-YF7O-2226-SM-5CVN8	Salivary Gland	Minor Salivary Gland	53	3	1
SRR1328738	GTEX-ZV7C	GTEX-ZV7C-0726-SM-59HKH	Pancreas	Pancreas	54	2	1
SRR1328760	GTEX-147JS	GTEX-147JS-1126-SM-5RQIW	Liver	Liver	69	3	1
SRR1328797	GTEX-144FL	GTEX-144FL-0326-SM-5O99O	Muscle	Muscle - Skeletal	56	3	1
SRR1328821	GTEX-14753	GTEX-14753-0626-SM-5Q5CY	Testis	Testis	67	3	1
SRR1328845	GTEX-145MF	GTEX-145MF-1026-SM-5Q5EQ	Adipose Tissue	Adipose - Visceral (Omentum)	50	2	1
SRR1328895	GTEX-YFC4	GTEX-YFC4-0011-R10a-SM-4SOK5	Brain	Brain - Frontal Cortex (BA9)	47	3	2
SRR1328919	GTEX-13RTJ	GTEX-13RTJ-0011-R2a-SM-5PNW9	Brain	Brain - Substantia nigra	60	3	1
SRR1328960	GTEX-11OF3	GTEX-11OF3-2926-SM-5HL78	Brain	Brain - Cortex	63	3	1
SRR1328980	GTEX-13111	GTEX-13111-1926-SM-5GCOL	Colon	Colon - Sigmoid	51	3	1
SRR1329027	GTEX-111YS	GTEX-111YS-1326-SM-5EGGK	Adipose Tissue	Adipose - Visceral (Omentum)	62	3	1
SRR1329047	GTEX-13PL7	GTEX-13PL7-0005-SM-5N9ET	Blood	Whole Blood	62	3	2
SRR1329068	GTEX-12ZZY	GTEX-12ZZY-0826-SM-5EQMT	Thyroid	Thyroid	64	3	1
SRR1329090	GTEX-12WSD	GTEX-12WSD-0011-R1b-SM-5LZVY	Brain	Brain - Hippocampus	64	2	2
SRR1329108	GTEX-ZV6S	GTEX-ZV6S-0926-SM-57WGB	Stomach	Stomach	49	3	2
SRR1329131	GTEX-12WSL	GTEX-12WSL-1626-SM-5GCMU	Colon	Colon - Transverse	51	3	1
SRR1329154	GTEX-13112	GTEX-13112-2126-SM-5GCO4	Kidney	Kidney - Cortex	52	3	1
SRR1329177	GTEX-ZQUD	GTEX-ZQUD-1526-SM-51MRE	Heart	Heart - Left Ventricle	34	2	1
SRR1329312	GTEX-11LCK	GTEX-11LCK-1726-SM-5S2OQ	Esophagus	Esophagus - Mucosa	38	3	1
SRR1329334	GTEX-13OW7	GTEX-13OW7-0011-R8b-SM-5L3HR	Brain	Brain - Hypothalamus	53	3	1
SRR1329353	GTEX-148VJ	GTEX-148VJ-0426-SM-5S2V8	Blood Vessel	Artery - Tibial	70	3	1
SRR1329377	GTEX-13O3Q	GTEX-13O3Q-0011-R5b-SM-5P9H4	Brain	Brain - Caudate (basal ganglia)	53	3	1
SRR1329400	GTEX-12WSJ	GTEX-12WSJ-1826-SM-5GCNY	Skin	Skin - Sun Exposed (Lower leg)	43	3	2
SRR1329423	GTEX-13OVI	GTEX-13OVI-1026-SM-5L3EM	Uterus	Uterus	66	2	2
SRR1329442	GTEX-111CU	GTEX-111CU-0226-SM-5GZXC	Thyroid	Thyroid	57	3	1
SRR1329464	GTEX-ZVZP	GTEX-ZVZP-1026-SM-5GICI	Thyroid	Thyroid	58	3	1
SRR1329485	GTEX-ZV7C	GTEX-ZV7C-0005-SM-57WDL	Blood	Whole Blood	54	2	1
SRR1329508	GTEX-ZVP2	GTEX-ZVP2-1726-SM-5GU5P	Small Intestine	Small Intestine - Terminal Ileum	52	2	1
SRR1329530	GTEX-139T6	GTEX-139T6-1326-SM-5IFFO	Colon	Colon - Transverse	50	3	1
SRR1329551	GTEX-YFC4	GTEX-YFC4-0011-R6b-SM-4V6E1	Brain	Brain - Nucleus accumbens (basal ganglia)	47	3	2
SRR1329575	GTEX-X4EP	GTEX-X4EP-1426-SM-4PQZP	Blood Vessel	Artery - Aorta	63	3	2
SRR1329601	GTEX-ZYWO	GTEX-ZYWO-1026-SM-5E45U	Esophagus	Esophagus - Mucosa	45	3	2
SRR1329624	GTEX-13QBU	GTEX-13QBU-0326-SM-5LU3F	Blood Vessel	Artery - Aorta	40	3	2
SRR1329642	GTEX-111YS	GTEX-111YS-1826-SM-5GIEP	Colon	Colon - Sigmoid	62	3	1
SRR1329663	GTEX-145LS	GTEX-145LS-2926-SM-5O99G	Colon	Colon - Sigmoid	61	3	2
SRR1329687	GTEX-QV31	GTEX-QV31-0826-SM-4R1KR	Colon	Colon - Transverse	32	3	1
SRR1329726	GTEX-13FTW	GTEX-13FTW-1726-SM-5KM2B	Stomach	Stomach	44	3	1
SRR1329744	GTEX-145MF	GTEX-145MF-0626-SM-5LUAI	Skin	Skin - Sun Exposed (Lower leg)	50	2	1
SRR1329761	GTEX-12ZZX	GTEX-12ZZX-0011-R5a-SM-5HL89	Brain	Brain - Caudate (basal ganglia)	49	3	2
SRR1329783	GTEX-145MI	GTEX-145MI-0626-SM-5SI8S	Skin	Skin - Not Sun Exposed (Suprapubic)	68	3	2
SRR1329811	GTEX-11DXY	GTEX-11DXY-1626-SM-5H12L	Adrenal Gland	Adrenal Gland	62	3	1
SRR1329835	GTEX-RVPU	GTEX-RVPU-0011-R8A-SM-5SI8I	Brain	Brain - Hypothalamus	57	3	1
SRR1329863	GTEX-ZA64	GTEX-ZA64-0526-SM-5HL9I	Esophagus	Esophagus - Muscularis	26	3	1
SRR1329909	GTEX-14BMU	GTEX-14BMU-1126-SM-5RQJ8	Stomach	Stomach	27	3	2
SRR1329929	GTEX-13O21	GTEX-13O21-0826-SM-5J2NU	Esophagus	Esophagus - Muscularis	59	3	1
SRR1329947	GTEX-X3Y1	GTEX-X3Y1-1326-SM-4PQZB	Esophagus	Esophagus - Mucosa	44	2	1
SRR1329971	GTEX-111YS	GTEX-111YS-1526-SM-5GZYW	Skin	Skin - Not Sun Exposed (Suprapubic)	62	3	1
SRR1329994	GTEX-144FL	GTEX-144FL-2726-SM-5O98Z	Esophagus	Esophagus - Mucosa	56	3	1
SRR1330018	GTEX-ZXES	GTEX-ZXES-0626-SM-5E45P	Vagina	Vagina	38	3	2
SRR1330061	GTEX-13112	GTEX-13112-0011-R5b-SM-5DUV8	Brain	Brain - Caudate (basal ganglia)	52	3	1
SRR1330082	GTEX-14BIM	GTEX-14BIM-2226-SM-5SI8Y	Uterus	Uterus	64	3	2
SRR1330106	GTEX-ZE7O	GTEX-ZE7O-0126-SM-57WC1	Skin	Skin - Sun Exposed (Lower leg)	57	3	2
SRR1330129	GTEX-131XH	GTEX-131XH-0006-SM-5O98V	Blood	Whole Blood	53	2	1
SRR1330153	GTEX-ZPIC	GTEX-ZPIC-0826-SM-4WWFJ	Heart	Heart - Left Ventricle	48	3	2
SRR1330284	GTEX-ZYFG	GTEX-ZYFG-2526-SM-5GIEK	Nerve	Nerve - Tibial	67	3	2
SRR1330305	GTEX-11GS4	GTEX-11GS4-0826-SM-5986J	Thyroid	Thyroid	61	3	1
SRR1330327	GTEX-13O3P	GTEX-13O3P-0626-SM-5L3D5	Muscle	Muscle - Skeletal	59	3	1
SRR1330371	GTEX-145ME	GTEX-145ME-0926-SM-5O9AR	Small Intestine	Small Intestine - Terminal Ileum	46	2	2
SRR1330427	GTEX-12WSJ	GTEX-12WSJ-0726-SM-5GCN6	Esophagus	Esophagus - Muscularis	43	3	2
SRR1330498	GTEX-ZVZQ	GTEX-ZVZQ-0011-R9a-SM-51MRH	Brain	Brain - Spinal cord (cervical c-1)	62	3	2
SRR1330522	GTEX-YEC3	GTEX-YEC3-0005-SM-4W21J	Blood	Whole Blood	56	3	1
SRR1330546	GTEX-139TS	GTEX-139TS-0011-R2b-SM-5J1MX	Brain	Brain - Substantia nigra	61	3	1
SRR1330565	GTEX-11LCK	GTEX-11LCK-1026-SM-5A5KB	Skin	Skin - Sun Exposed (Lower leg)	38	3	1
SRR1330588	GTEX-11I78	GTEX-11I78-2626-SM-5Q5AI	Adipose Tissue	Adipose - Subcutaneous	51	3	2
SRR1330633	GTEX-1477Z	GTEX-1477Z-1126-SM-5P9GK	Heart	Heart - Atrial Appendage	65	3	1
SRR1330656	GTEX-13NZ8	GTEX-13NZ8-0011-R8b-SM-5KM48	Brain	Brain - Hypothalamus	69	3	2
SRR1330675	GTEX-12ZZZ	GTEX-12ZZZ-0011-R7b-SM-5EGLE	Brain	Brain - Putamen (basal ganglia)	64	3	1
SRR1330699	GTEX-ZVT3	GTEX-ZVT3-0011-R5a-SM-51MSI	Brain	Brain - Caudate (basal ganglia)	67	3	2
SRR1330723	GTEX-ZP4G	GTEX-ZP4G-1926-SM-57WDZ	Salivary Gland	Minor Salivary Gland	29	3	2
SRR1330746	GTEX-Y9LG	GTEX-Y9LG-0726-SM-4VDS3	Pancreas	Pancreas	32	3	1
SRR1330770	GTEX-13X6K	GTEX-13X6K-2726-SM-5O9DG	Colon	Colon - Sigmoid	61	3	2
SRR1330792	GTEX-11DXX	GTEX-11DXX-0226-SM-5P9HL	Thyroid	Thyroid	66	3	2
SRR1330813	GTEX-1399R	GTEX-1399R-0726-SM-5KM2A	Esophagus	Esophagus - Muscularis	38	3	1
[truncated: 5,853 more rows]

## Sheet: Table S2
Table S2	RNA-Seq samples from TCGA project
#Race: 1:Asian 2:Black or African American 3:white 4:American Indian or Alaska Native 98:Not Reported
#Sex: 1:male 2:female
Sra_accession	Individual_ID	Tumor abv	Tumor type	Primary Site	Race	Sex	Age	Is dead	Survival time	Stage
c2e7c5f6-0aa1-4819-8456-9e6151d71c05_gdc_realn_rehead	TCGA-AB-2882	LAML	Acute Myeloid Leukemia	Bone_Marrow	3	2	74	1	365	NA
8b3b9c27-7b90-4cbc-be6e-38db22e3d668_gdc_realn_rehead	TCGA-AB-2898	LAML	Acute Myeloid Leukemia	Bone_Marrow	3	2	69	0	393	NA
a3d58baf-b693-4621-a9ef-24e17af8451b_gdc_realn_rehead	TCGA-AB-2908	LAML	Acute Myeloid Leukemia	Bone_Marrow	3	1	82	1	31	NA
90194728-3c7d-4071-b3c6-604ab808219f_gdc_realn_rehead	TCGA-AB-2935	LAML	Acute Myeloid Leukemia	Bone_Marrow	3	1	67	1	61	NA
0afcca48-9d66-431b-b742-eeb7937d8f15_gdc_realn_rehead	TCGA-AB-2808	LAML	Acute Myeloid Leukemia	Bone_Marrow	3	1	23	0	2861	NA
6ac4c9c7-5ff5-4e1c-965b-c48503c8230e_gdc_realn_rehead	TCGA-AB-2942	LAML	Acute Myeloid Leukemia	Bone_Marrow	3	2	68	0	641	NA
df92c155-f774-4173-b36c-534e93aae685_gdc_realn_rehead	TCGA-AB-2866	LAML	Acute Myeloid Leukemia	Bone_Marrow	3	1	68	1	153	NA
1f907876-4de3-4c9f-9668-c9e2321f5e00_gdc_realn_rehead	TCGA-AB-2876	LAML	Acute Myeloid Leukemia	Bone_Marrow	3	2	46	0	1219	NA
21cc267f-5b89-4f6f-b7d0-afd5bbdcbe84_gdc_realn_rehead	TCGA-AB-2899	LAML	Acute Myeloid Leukemia	Bone_Marrow	3	2	76	1	671	NA
ce8566a5-6a61-4c44-8430-4fe942312cb1_gdc_realn_rehead	TCGA-AB-2920	LAML	Acute Myeloid Leukemia	Bone_Marrow	3	1	44	1	366	NA
ac169dd3-4f52-4c34-ad90-351945b651ae_gdc_realn_rehead	TCGA-AB-2988	LAML	Acute Myeloid Leukemia	Bone_Marrow	3	2	68	1	30	NA
73934297-c399-4ed2-80c6-50be8bb321fc_gdc_realn_rehead	TCGA-AB-2817	LAML	Acute Myeloid Leukemia	Bone_Marrow	3	1	64	1	273	NA
db1078eb-be68-4aa7-8e11-50a546e26f92_gdc_realn_rehead	TCGA-AB-3009	LAML	Acute Myeloid Leukemia	Bone_Marrow	98	1	24	1	577	NA
43fcd454-81e9-4417-9ef7-347b76ab6368_gdc_realn_rehead	TCGA-AB-2915	LAML	Acute Myeloid Leukemia	Bone_Marrow	3	2	74	1	0	NA
cc1641e4-f74c-4d5f-bd2b-35f4c807460f_gdc_realn_rehead	TCGA-AB-2806	LAML	Acute Myeloid Leukemia	Bone_Marrow	3	1	46	1	945	NA
e9b7d538-2c93-4fb0-b044-afcefa241ea4_gdc_realn_rehead	TCGA-AB-2966	LAML	Acute Myeloid Leukemia	Bone_Marrow	3	2	57	1	854	NA
12b44886-6d95-4ff4-8de6-8dd4339bb8a9_gdc_realn_rehead	TCGA-AB-2912	LAML	Acute Myeloid Leukemia	Bone_Marrow	3	1	64	1	274	NA
742fbfd2-3291-4b01-9d80-33d5f917839b_gdc_realn_rehead	TCGA-AB-2873	LAML	Acute Myeloid Leukemia	Bone_Marrow	3	2	51	0	273	NA
a651b9e8-8dfb-4a4f-acdf-eeab42f5b1c4_gdc_realn_rehead	TCGA-AB-2965	LAML	Acute Myeloid Leukemia	Bone_Marrow	3	1	60	1	335	NA
1111f785-fa94-408c-bd9c-7b6121403d22_gdc_realn_rehead	TCGA-AB-2982	LAML	Acute Myeloid Leukemia	Bone_Marrow	98	2	30	0	150	NA
40931e70-98f5-4738-aa98-946f599045f8_gdc_realn_rehead	TCGA-AB-2867	LAML	Acute Myeloid Leukemia	Bone_Marrow	3	2	66	1	184	NA
1213a7f2-da87-4687-800e-49d235e74522_gdc_realn_rehead	TCGA-AB-2977	LAML	Acute Myeloid Leukemia	Bone_Marrow	3	2	71	1	31	NA
2b18c89b-18b1-463f-9af9-bfc5fac7fa5d_gdc_realn_rehead	TCGA-AB-2810	LAML	Acute Myeloid Leukemia	Bone_Marrow	2	2	77	1	31	NA
45fbfa0f-c9ab-4579-a96f-0e61adb61dda_gdc_realn_rehead	TCGA-AB-2910	LAML	Acute Myeloid Leukemia	Bone_Marrow	3	2	61	1	0	NA
debd5dc4-b23b-49fa-97ba-f123c9c1157d_gdc_realn_rehead	TCGA-AB-2858	LAML	Acute Myeloid Leukemia	Bone_Marrow	3	2	75	1	577	NA
09125d77-b61c-4c98-87b8-cdf9e2406d92_gdc_realn_rehead	TCGA-AB-2939	LAML	Acute Myeloid Leukemia	Bone_Marrow	3	1	73	0	455	NA
2401883e-3dba-43f4-aa0d-fe2075aa9cff_gdc_realn_rehead	TCGA-AB-2815	LAML	Acute Myeloid Leukemia	Bone_Marrow	3	1	49	1	822	NA
aaeada41-9fcc-40dc-960a-540f14a584db_gdc_realn_rehead	TCGA-AB-2919	LAML	Acute Myeloid Leukemia	Bone_Marrow	3	2	54	0	61	NA
fc072028-a825-48d5-8117-e286d78bf559_gdc_realn_rehead	TCGA-AB-2859	LAML	Acute Myeloid Leukemia	Bone_Marrow	2	1	40	1	304	NA
cdb284e1-a1bb-4482-9748-99bf71244030_gdc_realn_rehead	TCGA-AB-2921	LAML	Acute Myeloid Leukemia	Bone_Marrow	3	2	56	1	NA	NA
5ab4077e-6074-426c-b89e-665fc4fd5f6d_gdc_realn_rehead	TCGA-AB-2979	LAML	Acute Myeloid Leukemia	Bone_Marrow	3	2	31	0	671	NA
804c851b-ac82-493c-8f8d-80bcf1671aee_gdc_realn_rehead	TCGA-AB-2875	LAML	Acute Myeloid Leukemia	Bone_Marrow	3	1	44	0	212	NA
9e1d993e-26ce-40f2-8c07-cbcc9f3f3230_gdc_realn_rehead	TCGA-AB-2987	LAML	Acute Myeloid Leukemia	Bone_Marrow	3	2	76	1	184	NA
052219c1-8265-485e-bfa2-bc892958f5fe_gdc_realn_rehead	TCGA-AB-2913	LAML	Acute Myeloid Leukemia	Bone_Marrow	3	1	62	0	1216	NA
c8d21ecd-e835-4769-b3db-aa43ce99c9de_gdc_realn_rehead	TCGA-AB-2835	LAML	Acute Myeloid Leukemia	Bone_Marrow	3	1	48	0	1673	NA
6ac624e9-6b17-4a6b-a5da-d2f91e69a843_gdc_realn_rehead	TCGA-AB-2870	LAML	Acute Myeloid Leukemia	Bone_Marrow	3	1	76	1	153	NA
9aa4501c-4d27-4a5e-8446-ffeed0403939_gdc_realn_rehead	TCGA-AB-2892	LAML	Acute Myeloid Leukemia	Bone_Marrow	3	2	43	0	943	NA
c556acd7-abb3-46b0-ba95-b2ac4b129584_gdc_realn_rehead	TCGA-AB-2872	LAML	Acute Myeloid Leukemia	Bone_Marrow	2	1	42	0	638	NA
6cfc3e62-2909-49cd-a25a-81298443c622_gdc_realn_rehead	TCGA-AB-2883	LAML	Acute Myeloid Leukemia	Bone_Marrow	3	1	60	0	730	NA
6cc42cf6-55ba-4b51-9a2b-fe681249ef6a_gdc_realn_rehead	TCGA-AB-2895	LAML	Acute Myeloid Leukemia	Bone_Marrow	3	2	42	1	153	NA
7b871d77-daa4-458c-83b2-12ba9cb245b4_gdc_realn_rehead	TCGA-AB-2963	LAML	Acute Myeloid Leukemia	Bone_Marrow	3	1	56	1	1642	NA
53c36973-7798-46e1-8aaf-b23c794da6a5_gdc_realn_rehead	TCGA-AB-3011	LAML	Acute Myeloid Leukemia	Bone_Marrow	3	2	22	0	1885	NA
47b7b960-cb14-45ad-8bc8-3eb2cb54a687_gdc_realn_rehead	TCGA-AB-2981	LAML	Acute Myeloid Leukemia	Bone_Marrow	3	2	36	0	487	NA
218aba89-6874-409a-869b-fd52c5a1681d_gdc_realn_rehead	TCGA-AB-2952	LAML	Acute Myeloid Leukemia	Bone_Marrow	3	2	61	1	31	NA
3fe28b1d-017a-4376-a12c-80fb9686022c_gdc_realn_rehead	TCGA-AB-2992	LAML	Acute Myeloid Leukemia	Bone_Marrow	3	2	32	1	1706	NA
6fd8ec3e-0fa2-4832-9c86-be2c7bf51579_gdc_realn_rehead	TCGA-AB-2840	LAML	Acute Myeloid Leukemia	Bone_Marrow	3	1	75	1	28	NA
b99057b4-765f-4eb5-b2ab-ef12c8c2dc80_gdc_realn_rehead	TCGA-AB-2991	LAML	Acute Myeloid Leukemia	Bone_Marrow	3	2	41	0	1826	NA
aa45ceb0-8cc1-4f3e-86bd-e41bfa20db0f_gdc_realn_rehead	TCGA-AB-2931	LAML	Acute Myeloid Leukemia	Bone_Marrow	3	1	75	1	0	NA
af0ba3e2-dfee-42e6-b398-a084047a6100_gdc_realn_rehead	TCGA-AB-2830	LAML	Acute Myeloid Leukemia	Bone_Marrow	3	2	64	1	275	NA
70ec2e14-950d-4267-b851-3ce194a80cba_gdc_realn_rehead	TCGA-AB-2861	LAML	Acute Myeloid Leukemia	Bone_Marrow	3	1	77	1	0	NA
1415a0d5-334f-4b98-8a34-8dc14c69cdc0_gdc_realn_rehead	TCGA-AB-2845	LAML	Acute Myeloid Leukemia	Bone_Marrow	3	2	38	1	304	NA
0c6a3676-fb15-44c7-957f-1b81a0fb3e73_gdc_realn_rehead	TCGA-AB-2999	LAML	Acute Myeloid Leukemia	Bone_Marrow	3	1	63	0	1735	NA
64a72a19-8bd1-4996-a493-7317a7328038_gdc_realn_rehead	TCGA-AB-2828	LAML	Acute Myeloid Leukemia	Bone_Marrow	3	1	56	0	2284	NA
92e5356f-3f02-4f91-8886-32838f1935fc_gdc_realn_rehead	TCGA-AB-2990	LAML	Acute Myeloid Leukemia	Bone_Marrow	3	1	52	0	457	NA
ceeaf24b-d132-4ff6-bbd3-3974f554bc8e_gdc_realn_rehead	TCGA-AB-2823	LAML	Acute Myeloid Leukemia	Bone_Marrow	3	2	62	1	0	NA
0c0fcdeb-14a9-46fe-85f3-67e062db46d6_gdc_realn_rehead	TCGA-AB-2940	LAML	Acute Myeloid Leukemia	Bone_Marrow	3	1	35	1	NA	NA
b8b7a5f0-73d0-4362-913d-b7c1b34aae45_gdc_realn_rehead	TCGA-AB-2863	LAML	Acute Myeloid Leukemia	Bone_Marrow	3	1	63	1	31	NA
6a7a5446-9580-4fa5-b427-a346f8e8af4c_gdc_realn_rehead	TCGA-AB-2818	LAML	Acute Myeloid Leukemia	Bone_Marrow	1	2	62	1	303	NA
c538a96a-c1a9-4d75-9703-ac367b6a75b4_gdc_realn_rehead	TCGA-AB-2959	LAML	Acute Myeloid Leukemia	Bone_Marrow	3	1	72	1	489	NA
1394194e-f068-4c8e-a714-862f0a0666ae_gdc_realn_rehead	TCGA-AB-2930	LAML	Acute Myeloid Leukemia	Bone_Marrow	3	2	63	1	NA	NA
6edeeec9-7983-4652-ad0f-2422886c1f87_gdc_realn_rehead	TCGA-AB-2971	LAML	Acute Myeloid Leukemia	Bone_Marrow	3	2	76	1	792	NA
057539e3-162a-485f-85c2-f61f1558e9f0_gdc_realn_rehead	TCGA-AB-3008	LAML	Acute Myeloid Leukemia	Bone_Marrow	3	1	22	1	822	NA
8ee3cecf-aebd-4138-9c8c-ace63fde8927_gdc_realn_rehead	TCGA-AB-2865	LAML	Acute Myeloid Leukemia	Bone_Marrow	3	1	75	1	61	NA
961f1ee2-5f51-4845-9fbc-90570a6e9e93_gdc_realn_rehead	TCGA-AB-2998	LAML	Acute Myeloid Leukemia	Bone_Marrow	3	2	68	1	31	NA
a9cc6bac-945e-4d27-b44e-da7077b795ff_gdc_realn_rehead	TCGA-AB-2975	LAML	Acute Myeloid Leukemia	Bone_Marrow	2	1	55	1	NA	NA
938a2456-1152-44d8-96b7-ad110b510f9c_gdc_realn_rehead	TCGA-AB-2949	LAML	Acute Myeloid Leukemia	Bone_Marrow	3	1	58	0	699	NA
f41a53f2-ffba-4552-bc15-8a03de676963_gdc_realn_rehead	TCGA-AB-2826	LAML	Acute Myeloid Leukemia	Bone_Marrow	3	2	64	1	731	NA
0238d6cb-cb78-4df8-9130-f9d9630c7c1e_gdc_realn_rehead	TCGA-AB-2894	LAML	Acute Myeloid Leukemia	Bone_Marrow	3	2	50	1	181	NA
d015c35f-799b-4b40-a25f-b9e4e3afbbf1_gdc_realn_rehead	TCGA-AB-2914	LAML	Acute Myeloid Leukemia	Bone_Marrow	3	2	23	0	792	NA
c3906884-b45e-40b8-87fa-11efe290cc99_gdc_realn_rehead	TCGA-AB-2900	LAML	Acute Myeloid Leukemia	Bone_Marrow	2	1	70	1	184	NA
b7d8c3b9-1c92-42b6-b598-516bc0d26bd0_gdc_realn_rehead	TCGA-AB-2983	LAML	Acute Myeloid Leukemia	Bone_Marrow	3	1	45	1	335	NA
48b57b7c-f2d6-4d6f-a4b6-d16087668701_gdc_realn_rehead	TCGA-AB-2929	LAML	Acute Myeloid Leukemia	Bone_Marrow	3	2	71	1	123	NA
b2d3d55f-7187-4c99-8a16-744c241504d6_gdc_realn_rehead	TCGA-AB-2856	LAML	Acute Myeloid Leukemia	Bone_Marrow	3	1	64	1	150	NA
949a7905-b98f-442a-8982-3ab48657456c_gdc_realn_rehead	TCGA-AB-2934	LAML	Acute Myeloid Leukemia	Bone_Marrow	3	1	66	0	28	NA
5740e294-eae0-4169-bb09-e16686830bae_gdc_realn_rehead	TCGA-AB-2847	LAML	Acute Myeloid Leukemia	Bone_Marrow	3	1	53	1	608	NA
b51d8c06-fcf7-4537-a493-a14e5ec5df32_gdc_realn_rehead	TCGA-AB-2893	LAML	Acute Myeloid Leukemia	Bone_Marrow	3	1	46	1	212	NA
608f820c-e8d5-473a-aaab-fdc50ff7da05_gdc_realn_rehead	TCGA-AB-2897	LAML	Acute Myeloid Leukemia	Bone_Marrow	3	2	50	0	243	NA
a5f253d8-0813-4dae-9fc6-4b0ece74a4d2_gdc_realn_rehead	TCGA-AB-2853	LAML	Acute Myeloid Leukemia	Bone_Marrow	3	1	51	1	89	NA
9053d89d-f8f4-4206-a9d0-35a591b56aa9_gdc_realn_rehead	TCGA-AB-3001	LAML	Acute Myeloid Leukemia	Bone_Marrow	3	2	31	0	1581	NA
9be43337-3800-4579-bf35-0762e20d7c8d_gdc_realn_rehead	TCGA-AB-2970	LAML	Acute Myeloid Leukemia	Bone_Marrow	3	2	34	1	305	NA
07764135-4f3f-474b-8ce6-234848a32396_gdc_realn_rehead	TCGA-AB-2805	LAML	Acute Myeloid Leukemia	Bone_Marrow	3	1	77	1	577	NA
f485f605-e343-4ab9-8fd2-6eb9633cb82f_gdc_realn_rehead	TCGA-AB-2896	LAML	Acute Myeloid Leukemia	Bone_Marrow	3	2	22	1	214	NA
e2e8d64a-2c03-4c18-99a6-790561a62f00_gdc_realn_rehead	TCGA-AB-2950	LAML	Acute Myeloid Leukemia	Bone_Marrow	3	2	35	0	306	NA
38c0e984-ead5-497a-9808-7302aa28d195_gdc_realn_rehead	TCGA-AB-2811	LAML	Acute Myeloid Leukemia	Bone_Marrow	3	1	82	1	243	NA
8125617e-4026-4316-b80a-33def20e0a44_gdc_realn_rehead	TCGA-AB-2932	LAML	Acute Myeloid Leukemia	Bone_Marrow	3	1	62	0	0	NA
04208b22-ab2b-47e3-97d8-a4f7133183ef_gdc_realn_rehead	TCGA-AB-3000	LAML	Acute Myeloid Leukemia	Bone_Marrow	3	1	25	0	1249	NA
b2850945-ad0d-4783-9d1b-546f5aa36674_gdc_realn_rehead	TCGA-AB-2925	LAML	Acute Myeloid Leukemia	Bone_Marrow	3	1	57	1	243	NA
97ef7c57-6dc5-40e0-b604-ed31ded1ebf5_gdc_realn_rehead	TCGA-AB-2813	LAML	Acute Myeloid Leukemia	Bone_Marrow	3	1	78	1	31	NA
1efefefb-c4cf-4b01-8da2-ceb387b111af_gdc_realn_rehead	TCGA-AB-2820	LAML	Acute Myeloid Leukemia	Bone_Marrow	3	1	77	1	0	NA
896a49d3-1f75-4b90-a72b-b29ee5b18a1a_gdc_realn_rehead	TCGA-AB-2927	LAML	Acute Myeloid Leukemia	Bone_Marrow	3	2	89	1	90	NA
576d13f1-2b0d-48a0-9f7b-409028d71b69_gdc_realn_rehead	TCGA-AB-2933	LAML	Acute Myeloid Leukemia	Bone_Marrow	3	1	59	1	122	NA
4fae9f98-c9f5-4b54-9202-175b9ab3b79d_gdc_realn_rehead	TCGA-AB-2973	LAML	Acute Myeloid Leukemia	Bone_Marrow	3	2	68	1	609	NA
cb64d8a9-c4bc-46e0-9c60-320ebf9b65cb_gdc_realn_rehead	TCGA-AB-2924	LAML	Acute Myeloid Leukemia	Bone_Marrow	3	1	60	0	90	NA
ce4fde4b-053a-4721-be70-60b6f727990b_gdc_realn_rehead	TCGA-AB-2976	LAML	Acute Myeloid Leukemia	Bone_Marrow	3	1	54	1	915	NA
25dc8f23-7d5f-448d-82a7-82d01cda326f_gdc_realn_rehead	TCGA-AB-2877	LAML	Acute Myeloid Leukemia	Bone_Marrow	3	2	60	0	638	NA
f8b846ea-718f-44ce-8c9f-027a93209a0e_gdc_realn_rehead	TCGA-AB-2936	LAML	Acute Myeloid Leukemia	Bone_Marrow	3	2	61	0	59	NA
1764b36c-5f29-4d89-8400-009fc2fb657b_gdc_realn_rehead	TCGA-AB-2874	LAML	Acute Myeloid Leukemia	Bone_Marrow	3	1	60	0	396	NA
693d81ca-b8dd-4426-835f-399e63dc956d_gdc_realn_rehead	TCGA-AB-2841	LAML	Acute Myeloid Leukemia	Bone_Marrow	3	2	52	1	1401	NA
63eabed5-a780-4d02-9689-665f0a87e639_gdc_realn_rehead	TCGA-AB-2871	LAML	Acute Myeloid Leukemia	Bone_Marrow	2	1	51	0	153	NA
dcb3a33d-1b5d-41b8-9b03-5eb54f12e239_gdc_realn_rehead	TCGA-AB-2941	LAML	Acute Myeloid Leukemia	Bone_Marrow	3	1	74	1	0	NA
1258b2a3-d455-4c0f-822b-492e39e956e3_gdc_realn_rehead	TCGA-AB-2986	LAML	Acute Myeloid Leukemia	Bone_Marrow	3	2	32	1	212	NA
15fc1c1d-a009-40e6-a735-39b6d8582330_gdc_realn_rehead	TCGA-AB-2956	LAML	Acute Myeloid Leukemia	Bone_Marrow	3	1	62	1	183	NA
a129b68a-3985-4b00-8be6-5b37dffc7878_gdc_realn_rehead	TCGA-AB-2889	LAML	Acute Myeloid Leukemia	Bone_Marrow	3	1	55	0	304	NA
43c61db3-8068-4b1b-ae2b-f92094341fc6_gdc_realn_rehead	TCGA-AB-2821	LAML	Acute Myeloid Leukemia	Bone_Marrow	3	1	64	1	822	NA
56048ef2-c5ae-4c25-af6b-7b7ad571b395_gdc_realn_rehead	TCGA-AB-2885	LAML	Acute Myeloid Leukemia	Bone_Marrow	3	1	72	1	214	NA
6f68d08a-093a-4087-a264-d5766f31ba9d_gdc_realn_rehead	TCGA-AB-2886	LAML	Acute Myeloid Leukemia	Bone_Marrow	3	1	26	0	181	NA
34494bc1-1a8a-4b18-a15e-e4b1f5b5d868_gdc_realn_rehead	TCGA-AB-3007	LAML	Acute Myeloid Leukemia	Bone_Marrow	3	1	36	0	1581	NA
6fc28c0a-73eb-4f3a-a897-a8b6e0431dbc_gdc_realn_rehead	TCGA-AB-2888	LAML	Acute Myeloid Leukemia	Bone_Marrow	3	1	57	0	334	NA
bf0f0a88-cc6c-4446-ad7a-f6d2c6c24723_gdc_realn_rehead	TCGA-AB-2869	LAML	Acute Myeloid Leukemia	Bone_Marrow	2	2	65	0	243	NA
fae9f6e4-b0ff-472b-a8f9-72881e9e97e0_gdc_realn_rehead	TCGA-AB-2839	LAML	Acute Myeloid Leukemia	Bone_Marrow	3	2	52	1	486	NA
9fdfc216-4c0d-48ea-aace-78769c72e1c7_gdc_realn_rehead	TCGA-AB-2834	LAML	Acute Myeloid Leukemia	Bone_Marrow	3	1	34	1	245	NA
be603a0a-ecfe-44e4-a11b-c25e4bb9c5de_gdc_realn_rehead	TCGA-AB-2884	LAML	Acute Myeloid Leukemia	Bone_Marrow	3	2	45	1	731	NA
fb72992c-5027-41bd-8f2c-8b3d55e88610_gdc_realn_rehead	TCGA-AB-2938	LAML	Acute Myeloid Leukemia	Bone_Marrow	3	1	76	1	304	NA
74a775a7-fb4b-47eb-8d18-9907dbfb10f8_gdc_realn_rehead	TCGA-AB-2937	LAML	Acute Myeloid Leukemia	Bone_Marrow	3	2	36	1	215	NA
a1c81268-f1c0-4a15-9d00-f70c76f02434_gdc_realn_rehead	TCGA-AB-2943	LAML	Acute Myeloid Leukemia	Bone_Marrow	3	2	70	1	NA	NA
0584dadb-6a79-4481-a0cf-2b52510efc77_gdc_realn_rehead	TCGA-AB-2857	LAML	Acute Myeloid Leukemia	Bone_Marrow	3	1	55	1	306	NA
2fe96f62-14ef-4d76-85f5-67bfbceb46ef_gdc_realn_rehead	TCGA-AB-2901	LAML	Acute Myeloid Leukemia	Bone_Marrow	2	1	28	0	59	NA
9c93a148-ae05-4d6f-b076-0f79a2ad9e71_gdc_realn_rehead	TCGA-AB-2995	LAML	Acute Myeloid Leukemia	Bone_Marrow	3	1	63	0	1551	NA
1ebf0b34-df5d-4871-9b09-bb50ef408021_gdc_realn_rehead	TCGA-AB-2890	LAML	Acute Myeloid Leukemia	Bone_Marrow	3	1	69	1	0	NA
db465bca-5623-4022-8834-3d370dd8a049_gdc_realn_rehead	TCGA-AB-2916	LAML	Acute Myeloid Leukemia	Bone_Marrow	3	2	49	0	882	NA
c37c5ad3-bb46-44f3-abab-55b31b49988b_gdc_realn_rehead	TCGA-AB-2946	LAML	Acute Myeloid Leukemia	Bone_Marrow	3	1	42	0	NA	NA
9c1b9f97-f7b3-44de-a340-5298a870a5b7_gdc_realn_rehead	TCGA-AB-2917	LAML	Acute Myeloid Leukemia	Bone_Marrow	3	2	41	0	1216	NA
d5a38294-3a4c-4d5e-90c2-60ab79a12aa0_gdc_realn_rehead	TCGA-AB-2955	LAML	Acute Myeloid Leukemia	Bone_Marrow	3	2	56	1	489	NA
9ac04f52-2299-4923-80b6-43f7581b120f_gdc_realn_rehead	TCGA-AB-2849	LAML	Acute Myeloid Leukemia	Bone_Marrow	3	1	40	0	2220	NA
60200590-9cbd-4bde-b4f7-0e823894558d_gdc_realn_rehead	TCGA-AB-2928	LAML	Acute Myeloid Leukemia	Bone_Marrow	2	2	44	1	NA	NA
f3a21de0-42b0-425c-9202-19c8a888aeac_gdc_realn_rehead	TCGA-AB-2881	LAML	Acute Myeloid Leukemia	Bone_Marrow	3	2	49	0	393	NA
80681885-4006-4d22-90c4-9b8abf233dba_gdc_realn_rehead	TCGA-AB-2825	LAML	Acute Myeloid Leukemia	Bone_Marrow	3	2	31	1	212	NA
bebfdcbe-d1bb-48c7-938b-9171e8e8d15d_gdc_realn_rehead	TCGA-AB-2851	LAML	Acute Myeloid Leukemia	Bone_Marrow	3	2	67	1	242	NA
09b22977-31f7-4905-a35e-275e0a1b055b_gdc_realn_rehead	TCGA-AB-2994	LAML	Acute Myeloid Leukemia	Bone_Marrow	3	1	26	0	1798	NA
41326507-9c9c-4ed8-ade4-00f358381740_gdc_realn_rehead	TCGA-AB-2862	LAML	Acute Myeloid Leukemia	Bone_Marrow	2	2	34	0	1430	NA
b7783c93-f605-4ba9-8a75-92f9aa928d1c_gdc_realn_rehead	TCGA-AB-2980	LAML	Acute Myeloid Leukemia	Bone_Marrow	3	1	51	0	699	NA
cba6ce89-3ed4-4cdc-863b-b5dc22ff5941_gdc_realn_rehead	TCGA-AB-2891	LAML	Acute Myeloid Leukemia	Bone_Marrow	2	1	42	1	NA	NA
16e7cdaf-3399-4382-ba91-16eed5807313_gdc_realn_rehead	TCGA-AB-2846	LAML	Acute Myeloid Leukemia	Bone_Marrow	3	2	57	1	1402	NA
2e13c2ef-5314-4c1d-a40a-b181359d694e_gdc_realn_rehead	TCGA-AB-2844	LAML	Acute Myeloid Leukemia	Bone_Marrow	3	1	64	1	122	NA
10869130-7a2e-4511-803b-92d3f9247639_gdc_realn_rehead	TCGA-AB-2918	LAML	Acute Myeloid Leukemia	Bone_Marrow	3	2	47	1	NA	NA
c2faf559-a967-46d5-b78a-f57a46b052eb_gdc_realn_rehead	TCGA-AB-3012	LAML	Acute Myeloid Leukemia	Bone_Marrow	3	1	54	0	1887	NA
de25a4e4-13dc-4f59-a6d1-156355efaf5d_gdc_realn_rehead	TCGA-AB-2842	LAML	Acute Myeloid Leukemia	Bone_Marrow	3	1	65	1	0	NA
546cc509-5a41-4192-b969-5086e2dcaa40_gdc_realn_rehead	TCGA-AB-2814	LAML	Acute Myeloid Leukemia	Bone_Marrow	3	2	40	1	792	NA
cd3d4fb6-8624-4f4f-9336-988ad7ff692c_gdc_realn_rehead	TCGA-AB-2836	LAML	Acute Myeloid Leukemia	Bone_Marrow	3	1	35	1	518	NA
fe5ede9e-c713-47fb-a663-0a029b7554b6_gdc_realn_rehead	TCGA-AB-2812	LAML	Acute Myeloid Leukemia	Bone_Marrow	2	2	25	1	366	NA
09610b27-155d-4761-968b-b64cb896a554_gdc_realn_rehead	TCGA-AB-2944	LAML	Acute Myeloid Leukemia	Bone_Marrow	3	1	48	1	NA	NA
30cdabc1-63c7-446c-b44c-32cfe54bccb3_gdc_realn_rehead	TCGA-AB-2843	LAML	Acute Myeloid Leukemia	Bone_Marrow	3	1	77	1	215	NA
a54e89b9-d0d0-4c15-a420-28b4dc06507b_gdc_realn_rehead	TCGA-AB-2984	LAML	Acute Myeloid Leukemia	Bone_Marrow	3	1	39	0	1157	NA
79dedb9e-e483-4cee-9193-13b1b88fcb2d_gdc_realn_rehead	TCGA-AB-2996	LAML	Acute Myeloid Leukemia	Bone_Marrow	3	1	75	0	1581	NA
8a81ca40-0ae2-4c7d-9665-713d60aab0ee_gdc_realn_rehead	TCGA-AB-2880	LAML	Acute Myeloid Leukemia	Bone_Marrow	3	1	24	1	NA	NA
b669b4ae-0e67-4490-acc5-9ffe5e1839f3_gdc_realn_rehead	TCGA-AB-2822	LAML	Acute Myeloid Leukemia	Bone_Marrow	3	1	66	1	973	NA
33d2cc80-d24e-4391-8f09-5d364b0620ad_gdc_realn_rehead	TCGA-AB-2911	LAML	Acute Myeloid Leukemia	Bone_Marrow	2	2	51	0	1186	NA
99bb93fc-1694-441d-8fa1-7f24eadcd159_gdc_realn_rehead	TCGA-AB-2878	LAML	Acute Myeloid Leukemia	Bone_Marrow	3	2	48	1	365	NA
934ad1be-db70-4dd4-a6bd-5abee489b511_gdc_realn_rehead	TCGA-AB-3002	LAML	Acute Myeloid Leukemia	Bone_Marrow	3	1	69	1	1431	NA
a82fb2e2-084d-40ec-be8d-cdcd2b8ce210_gdc_realn_rehead	TCGA-GC-A3WC	BLCA	Bladder Urothelial Carcinoma	Bladder	3	2	80	0	540	III
63c042bd-5a50-4996-acd4-616e1052dd7a_gdc_realn_rehead	TCGA-DK-A3IN	BLCA	Bladder Urothelial Carcinoma	Bladder	3	1	73	1	250	III
fef523e4-84c4-48f4-ad64-d22ee36d5067_gdc_realn_rehead	TCGA-G2-A2EO	BLCA	Bladder Urothelial Carcinoma	Bladder	3	1	70	1	1804	III
0233f814-d256-4bb3-b2f6-53b575ad7312_gdc_realn_rehead	TCGA-CF-A3MG	BLCA	Bladder Urothelial Carcinoma	Bladder	1	1	48	0	369	II
791902f3-6ed2-4cc1-9d25-12b6d30c3337_gdc_realn_rehead	TCGA-FD-A3SS	BLCA	Bladder Urothelial Carcinoma	Bladder	3	1	67	1	391	IV
644cf95e-5894-49a2-9819-b2fe2f4a48d6_gdc_realn_rehead	TCGA-GC-A3OO	BLCA	Bladder Urothelial Carcinoma	Bladder	3	1	80	0	481	II
543d4766-ae06-4fff-a1b4-dabf22e26970_gdc_realn_rehead	TCGA-BT-A20J	BLCA	Bladder Urothelial Carcinoma	Bladder	3	1	76	1	579	II
8e302c11-09eb-4014-88a6-300e76d5293d_gdc_realn_rehead	TCGA-FD-A3SJ	BLCA	Bladder Urothelial Carcinoma	Bladder	3	1	59	1	739	IV
4efa0aa4-66c5-4e2f-a0ef-693e6c5b4436_gdc_realn_rehead	TCGA-BT-A20N	BLCA	Bladder Urothelial Carcinoma	Bladder	98	1	72	1	795	III
9675cad5-0c0a-40cd-b9c2-7cc33f513a02_gdc_realn_rehead	TCGA-BT-A3PK	BLCA	Bladder Urothelial Carcinoma	Bladder	3	1	80	1	303	II
56b4fe48-d2f0-4834-959a-ff088bdf8453_gdc_realn_rehead	TCGA-GD-A3OS	BLCA	Bladder Urothelial Carcinoma	Bladder	3	2	54	0	638	II
d490a031-9aa6-4913-b5fb-8536a5d2f472_gdc_realn_rehead	TCGA-FD-A3B8	BLCA	Bladder Urothelial Carcinoma	Bladder	3	1	56	0	384	II
7e7bb2ed-9e16-4df4-9108-9ef55bf283af_gdc_realn_rehead	TCGA-BL-A13I	BLCA	Bladder Urothelial Carcinoma	Bladder	3	2	57	1	223	III
0da0d95f-54bb-446a-8aa7-2c7ccd3a7341_gdc_realn_rehead	TCGA-DK-A1AD	BLCA	Bladder Urothelial Carcinoma	Bladder	3	1	69	0	3420	IV
21ef91c8-b3db-4478-8c62-b3c0695dbd50_gdc_realn_rehead	TCGA-G2-A2EJ	BLCA	Bladder Urothelial Carcinoma	Bladder	3	2	57	0	1460	II
e701f5f2-a2e0-4c7a-8576-4bf9192c6ddd_gdc_realn_rehead	TCGA-DK-A1A6	BLCA	Bladder Urothelial Carcinoma	Bladder	3	1	54	0	2020	IV
f26b0e2a-915c-4b9b-9431-2561522872fa_gdc_realn_rehead	TCGA-CF-A3MH	BLCA	Bladder Urothelial Carcinoma	Bladder	1	1	75	0	398	II
c4e7a661-1fd3-4e79-9ee2-c0b2ae517104_gdc_realn_rehead	TCGA-GD-A3OP	BLCA	Bladder Urothelial Carcinoma	Bladder	3	2	85	0	64	IV
a2d134f6-dc7e-4354-92eb-566dc514d4cb_gdc_realn_rehead	TCGA-FT-A3EE	BLCA	Bladder Urothelial Carcinoma	Bladder	3	2	80	1	99	III
4fe45752-80b5-464b-be77-0eb7880eb0ce_gdc_realn_rehead	TCGA-DK-A3IS	BLCA	Bladder Urothelial Carcinoma	Bladder	3	1	69	0	1529	II
587244fc-658b-4613-9aa1-6304dfb381eb_gdc_realn_rehead	TCGA-G2-A3IB	BLCA	Bladder Urothelial Carcinoma	Bladder	2	1	66	1	220	II
62b40723-3aab-4aa4-a53e-31dffc918908_gdc_realn_rehead	TCGA-DK-A2I4	BLCA	Bladder Urothelial Carcinoma	Bladder	3	1	80	0	4343	III
bf0b9275-9c77-47af-bd9e-9158f88c3852_gdc_realn_rehead	TCGA-FD-A3N5	BLCA	Bladder Urothelial Carcinoma	Bladder	2	1	69	1	685	II
786870b0-b32a-4e46-90bf-31792658a685_gdc_realn_rehead	TCGA-BL-A13J	BLCA	Bladder Urothelial Carcinoma	Bladder	3	1	66	1	81	IV
915cbc25-6655-4af0-aa85-6db76e36e013_gdc_realn_rehead	TCGA-DK-A3IM	BLCA	Bladder Urothelial Carcinoma	Bladder	3	1	77	1	248	III
8263aac1-4022-4c69-a1dc-3a9948b36ba4_gdc_realn_rehead	TCGA-G2-A3IE	BLCA	Bladder Urothelial Carcinoma	Bladder	3	1	52	1	612	II
96b63c6d-de11-4a5f-8f5d-8b8b577045a3_gdc_realn_rehead	TCGA-BT-A20X	BLCA	Bladder Urothelial Carcinoma	Bladder	3	1	56	1	251	IV
9d53fa42-195a-486a-85a9-9998bda6edef_gdc_realn_rehead	TCGA-BL-A13I	BLCA	Bladder Urothelial Carcinoma	Bladder	3	2	57	1	223	III
ca8e1782-8e05-462b-9ab1-f46e00742919_gdc_realn_rehead	TCGA-CF-A27C	BLCA	Bladder Urothelial Carcinoma	Bladder	1	1	53	0	425	III
e4796593-76f6-4ba3-9318-f55e5092c8b3_gdc_realn_rehead	TCGA-FD-A3SL	BLCA	Bladder Urothelial Carcinoma	Bladder	3	1	60	1	712	IV
1c6c6489-886f-4472-acd5-ddf55264e3e3_gdc_realn_rehead	TCGA-GV-A3JZ	BLCA	Bladder Urothelial Carcinoma	Bladder	3	1	56	0	603	IV
5e856acc-98bc-49f7-9569-669e632a3742_gdc_realn_rehead	TCGA-BT-A20P	BLCA	Bladder Urothelial Carcinoma	Bladder	3	2	81	1	544	III
2cf07cba-6e3b-4682-a72c-31b5b69e3741_gdc_realn_rehead	TCGA-FD-A3SP	BLCA	Bladder Urothelial Carcinoma	Bladder	3	1	60	0	783	III
f5764d45-8dae-4fd4-b822-36805f895d2d_gdc_realn_rehead	TCGA-FD-A3B3	BLCA	Bladder Urothelial Carcinoma	Bladder	3	2	74	1	974	III
8d5b29d4-1199-4cfe-bd60-4b676d6f1938_gdc_realn_rehead	TCGA-GC-A3I6	BLCA	Bladder Urothelial Carcinoma	Bladder	3	1	45	1	630	III
e86d6c80-5cf2-40b8-8875-d9456d9ea4aa_gdc_realn_rehead	TCGA-DK-A2I6	BLCA	Bladder Urothelial Carcinoma	Bladder	3	1	82	0	2656	IV
4307f934-116b-459c-81bf-1615b34d971b_gdc_realn_rehead	TCGA-E5-A2PC	BLCA	Bladder Urothelial Carcinoma	Bladder	3	2	61	0	1326	IV
6bc1c414-7477-46df-a9cc-ea1d34b28771_gdc_realn_rehead	TCGA-FD-A3SN	BLCA	Bladder Urothelial Carcinoma	Bladder	3	1	80	0	887	III
7c7622b4-fdbe-4629-b9c4-454acf3e3e31_gdc_realn_rehead	TCGA-GV-A3QG	BLCA	Bladder Urothelial Carcinoma	Bladder	3	1	65	1	NA	IV
7ed1a140-df96-41f8-a3ca-b4e704efd9ed_gdc_realn_rehead	TCGA-FD-A3NA	BLCA	Bladder Urothelial Carcinoma	Bladder	3	1	60	0	1845	II
5a56c725-60b4-4116-ae46-18281a0a2dd4_gdc_realn_rehead	TCGA-DK-A2HX	BLCA	Bladder Urothelial Carcinoma	Bladder	3	2	80	1	1420	IV
7fc94af7-c0cd-4332-843a-bf9ab7043518_gdc_realn_rehead	TCGA-DK-A3IL	BLCA	Bladder Urothelial Carcinoma	Bladder	3	2	80	1	413	IV
cae60e6e-3547-4127-99c0-4b25be3b6d04_gdc_realn_rehead	TCGA-DK-A3IV	BLCA	Bladder Urothelial Carcinoma	Bladder	3	1	61	1	294	II
15a00b99-f68d-4352-8cd3-fbbb94da2d4c_gdc_realn_rehead	TCGA-BT-A20U	BLCA	Bladder Urothelial Carcinoma	Bladder	3	2	71	1	455	III
77417517-d6ce-429f-8435-d2971da101e9_gdc_realn_rehead	TCGA-FD-A3SM	BLCA	Bladder Urothelial Carcinoma	Bladder	3	1	71	1	547	IV
f1c6c8c8-463b-4d5c-a4e0-30017cc6e7ea_gdc_realn_rehead	TCGA-H4-A2HO	BLCA	Bladder Urothelial Carcinoma	Bladder	3	1	54	0	46	III
7a5be6dc-b6f7-4326-99e4-24adf6a86dae_gdc_realn_rehead	TCGA-BT-A20W	BLCA	Bladder Urothelial Carcinoma	Bladder	3	1	71	1	254	II
829e96c3-da63-4e29-b51c-b8952fd27137_gdc_realn_rehead	TCGA-GV-A3QH	BLCA	Bladder Urothelial Carcinoma	Bladder	3	1	68	1	258	II
f94c4b33-da05-4c07-8c7b-d8369ca81051_gdc_realn_rehead	TCGA-DK-A2I1	BLCA	Bladder Urothelial Carcinoma	Bladder	3	2	73	0	546	II
f0a3ee7e-5cc5-45fe-8e9f-e69f75b2e38a_gdc_realn_rehead	TCGA-DK-A1AF	BLCA	Bladder Urothelial Carcinoma	Bladder	3	2	85	0	536	IV
3a0d8039-50de-4464-8158-28e41bd81c2a_gdc_realn_rehead	TCGA-FD-A3B6	BLCA	Bladder Urothelial Carcinoma	Bladder	3	1	75	1	1005	II
54b8079f-4560-427f-84c9-61376c70c05e_gdc_realn_rehead	TCGA-E7-A3Y1	BLCA	Bladder Urothelial Carcinoma	Bladder	3	1	57	0	163	II
91d1557e-9203-4164-a0d1-75852b83ca7c_gdc_realn_rehead	TCGA-CU-A0YR	BLCA	Bladder Urothelial Carcinoma	Bladder	3	1	84	1	460	IV
b3dc3eba-c3e6-45ae-85b3-0c1e457c3f6c_gdc_realn_rehead	TCGA-CU-A0YO	BLCA	Bladder Urothelial Carcinoma	Bladder	3	1	84	1	149	IV
fff0c51e-fbf0-4eb2-9b38-962bf4433c6b_gdc_realn_rehead	TCGA-BT-A20O	BLCA	Bladder Urothelial Carcinoma	Bladder	3	1	75	1	370	III
bbd2ed3e-6d44-4879-973e-31af172518f5_gdc_realn_rehead	TCGA-CU-A0YN	BLCA	Bladder Urothelial Carcinoma	Bladder	3	1	60	1	393	III
ad71a241-e6e3-4073-b50a-df4ec389f80b_gdc_realn_rehead	TCGA-FD-A3SQ	BLCA	Bladder Urothelial Carcinoma	Bladder	3	1	62	1	1423	IV
f6b4b760-2994-4f86-860b-78f444c766af_gdc_realn_rehead	TCGA-BT-A0YX	BLCA	Bladder Urothelial Carcinoma	Bladder	3	2	70	1	400	III
a65a896f-f724-4cd8-9fc5-46836ca4c4d1_gdc_realn_rehead	TCGA-BT-A20T	BLCA	Bladder Urothelial Carcinoma	Bladder	3	1	64	1	453	IV
a74bbbf5-bb97-4458-99ea-d119f9373706_gdc_realn_rehead	TCGA-CU-A3QU	BLCA	Bladder Urothelial Carcinoma	Bladder	3	1	58	0	158	IV
c6f952a0-3997-4158-beeb-698365a73a86_gdc_realn_rehead	TCGA-BT-A0S7	BLCA	Bladder Urothelial Carcinoma	Bladder	3	1	75	1	200	III
e827e1a3-55e6-450e-b35c-d7e80d22b2b2_gdc_realn_rehead	TCGA-GC-A3RB	BLCA	Bladder Urothelial Carcinoma	Bladder	3	1	55	0	582	III
f9d617fa-0134-479e-9561-857a628c5c78_gdc_realn_rehead	TCGA-DK-A3WY	BLCA	Bladder Urothelial Carcinoma	Bladder	3	2	67	0	4967	III
10305a44-2df2-4078-9146-7bc82576d62b_gdc_realn_rehead	TCGA-BL-A0C8	BLCA	Bladder Urothelial Carcinoma	Bladder	3	1	73	0	1219	I
f1f5fd74-5aed-4ead-b689-f2ce08321a1b_gdc_realn_rehead	TCGA-DK-A3IT	BLCA	Bladder Urothelial Carcinoma	Bladder	3	1	62	0	648	III
8d1aff99-2884-40f2-b6b4-2d89cf0fa598_gdc_realn_rehead	TCGA-CF-A1HS	BLCA	Bladder Urothelial Carcinoma	Bladder	1	2	76	0	382	III
6ce7c947-d7fc-4d74-8d2b-7abb7df62dca_gdc_realn_rehead	TCGA-DK-A3X1	BLCA	Bladder Urothelial Carcinoma	Bladder	3	2	79	0	2009	III
89575aa9-366c-4209-a163-26bbd9fc5596_gdc_realn_rehead	TCGA-FD-A3B7	BLCA	Bladder Urothelial Carcinoma	Bladder	2	1	66	1	122	III
23268387-8577-4148-9d7f-eb49806d9af1_gdc_realn_rehead	TCGA-FD-A3SR	BLCA	Bladder Urothelial Carcinoma	Bladder	3	1	68	1	602	IV
e969b42a-244c-4bfc-8561-d9b16b1e8cd6_gdc_realn_rehead	TCGA-DK-A3IK	BLCA	Bladder Urothelial Carcinoma	Bladder	3	1	88	1	146	IV
4f385bf9-59dd-4cd6-82cb-1e6134029ffb_gdc_realn_rehead	TCGA-CF-A3MF	BLCA	Bladder Urothelial Carcinoma	Bladder	1	1	34	0	383	III
eda1dfaa-2be5-4209-9489-f98f22a721e6_gdc_realn_rehead	TCGA-DK-A1AB	BLCA	Bladder Urothelial Carcinoma	Bladder	3	2	74	1	508	IV
cc06181d-e488-4b9b-b5a2-823ecd99171e_gdc_realn_rehead	TCGA-G2-A2EK	BLCA	Bladder Urothelial Carcinoma	Bladder	3	1	58	0	485	II
919ca89d-0eae-4830-ba9c-506563235fab_gdc_realn_rehead	TCGA-BT-A20R	BLCA	Bladder Urothelial Carcinoma	Bladder	3	2	79	1	154	IV
38d189fa-47d7-4d36-a057-47be1bda5db8_gdc_realn_rehead	TCGA-CF-A3MI	BLCA	Bladder Urothelial Carcinoma	Bladder	1	1	62	0	370	II
550378db-5869-4202-8dce-f7b97c354c12_gdc_realn_rehead	TCGA-BT-A2LA	BLCA	Bladder Urothelial Carcinoma	Bladder	3	1	55	0	522	III
b3ad7482-37b3-4f4f-b408-d7978e048b2a_gdc_realn_rehead	TCGA-DK-A1A3	BLCA	Bladder Urothelial Carcinoma	Bladder	3	1	61	1	665	IV
310d3edb-353c-4abd-80c9-2a852a031c2d_gdc_realn_rehead	TCGA-BL-A3JM	BLCA	Bladder Urothelial Carcinoma	Bladder	3	1	63	1	205	III
e0200aa0-cfdd-475b-8c51-b1d4092dafb2_gdc_realn_rehead	TCGA-BT-A20V	BLCA	Bladder Urothelial Carcinoma	Bladder	2	2	59	1	154	IV
5f336ff1-58c4-41c2-9126-028e85625323_gdc_realn_rehead	TCGA-DK-A1A5	BLCA	Bladder Urothelial Carcinoma	Bladder	3	1	80	1	65	II
f72883c6-84b5-414c-bb8f-b9dc9a85c084_gdc_realn_rehead	TCGA-CU-A3YL	BLCA	Bladder Urothelial Carcinoma	Bladder	3	1	67	0	906	III
04688f35-d23b-474f-938d-5cac13080f93_gdc_realn_rehead	TCGA-H4-A2HQ	BLCA	Bladder Urothelial Carcinoma	Bladder	2	2	64	0	590	IV
c202c339-8776-40d7-9b3b-ab5720463fb1_gdc_realn_rehead	TCGA-K4-A3WS	BLCA	Bladder Urothelial Carcinoma	Bladder	3	1	66	0	761	III
dfe74f4b-71a5-4474-afbd-c51e3b126e2e_gdc_realn_rehead	TCGA-C4-A0F0	BLCA	Bladder Urothelial Carcinoma	Bladder	98	1	60	0	59	II
3f23e824-0c06-48cc-bd55-765f5353cc75_gdc_realn_rehead	TCGA-BT-A3PJ	BLCA	Bladder Urothelial Carcinoma	Bladder	3	1	76	0	789	III
136a37d1-25e5-46d4-adf2-98d86cbb08ad_gdc_realn_rehead	TCGA-BT-A3PH	BLCA	Bladder Urothelial Carcinoma	Bladder	3	1	77	1	142	IV
67ff6398-4788-4e42-83a0-a3f45e8d4aa2_gdc_realn_rehead	TCGA-G2-A2EF	BLCA	Bladder Urothelial Carcinoma	Bladder	3	1	51	0	1884	II
6fd6cc2d-07bf-4b87-8080-eed8361f479b_gdc_realn_rehead	TCGA-GC-A3BM	BLCA	Bladder Urothelial Carcinoma	Bladder	3	1	70	1	651	II
3391965a-f06a-4ec7-b529-f283a46987a1_gdc_realn_rehead	TCGA-DK-A2I2	BLCA	Bladder Urothelial Carcinoma	Bladder	3	2	63	1	237	IV
e4e88363-fd94-4fdc-aca4-bcb1d5e931ee_gdc_realn_rehead	TCGA-GD-A2C5	BLCA	Bladder Urothelial Carcinoma	Bladder	3	2	53	0	812	IV
f0b9c1b2-7f6d-4e45-aa21-eb8f2f3e3fa0_gdc_realn_rehead	TCGA-BT-A2LD	BLCA	Bladder Urothelial Carcinoma	Bladder	3	2	79	1	623	IV
1f34e640-8f84-4789-9878-35252fac563b_gdc_realn_rehead	TCGA-GV-A3JX	BLCA	Bladder Urothelial Carcinoma	Bladder	3	1	60	0	581	III
5bfd3021-a52e-4a87-a2d2-1b6c76c1aa6c_gdc_realn_rehead	TCGA-G2-A2EC	BLCA	Bladder Urothelial Carcinoma	Bladder	2	2	58	1	696	II
6457ad8a-6d64-474a-8368-ddb933d874f8_gdc_realn_rehead	TCGA-DK-A1AC	BLCA	Bladder Urothelial Carcinoma	Bladder	3	1	72	0	3981	III
3920dab3-366e-4a98-bd76-a65a78324823_gdc_realn_rehead	TCGA-FD-A3SO	BLCA	Bladder Urothelial Carcinoma	Bladder	3	1	69	1	168	IV
da0a9429-3585-49be-8dd2-98542d953975_gdc_realn_rehead	TCGA-DK-A1AG	BLCA	Bladder Urothelial Carcinoma	Bladder	3	1	66	0	475	III
4712a4b8-2c7a-4212-b2f2-d304cafc9541_gdc_realn_rehead	TCGA-BT-A20Q	BLCA	Bladder Urothelial Carcinoma	Bladder	3	1	73	1	593	IV
e868acc8-f5d0-485b-892c-6efe1a64be05_gdc_realn_rehead	TCGA-K4-A3WV	BLCA	Bladder Urothelial Carcinoma	Bladder	3	2	78	0	646	II
da2df068-9ab9-48d5-8bb1-9e48d4b77e50_gdc_realn_rehead	TCGA-BT-A2LB	BLCA	Bladder Urothelial Carcinoma	Bladder	3	2	74	1	492	III
d0c5229f-8924-4d37-9076-69569bcf2b97_gdc_realn_rehead	TCGA-HQ-A2OE	BLCA	Bladder Urothelial Carcinoma	Bladder	98	1	NA	0	1174	NA
43c25783-b63a-4f91-8d2f-d933de4e15f8_gdc_realn_rehead	TCGA-DK-A1A7	BLCA	Bladder Urothelial Carcinoma	Bladder	3	2	67	0	560	IV
ac2982b0-8c86-4205-94a3-e0e0e12ad9cf_gdc_realn_rehead	TCGA-DK-A1AE	BLCA	Bladder Urothelial Carcinoma	Bladder	3	1	84	0	491	III
1291ebbe-678d-4a57-8e49-1dfce1078af2_gdc_realn_rehead	TCGA-BL-A0C8	BLCA	Bladder Urothelial Carcinoma	Bladder	3	1	73	0	1219	I
68c13b6c-213f-4f6a-93cb-dd196a664fd7_gdc_realn_rehead	TCGA-GV-A3JW	BLCA	Bladder Urothelial Carcinoma	Bladder	3	1	74	0	649	II
2775d5a7-9663-4169-83e3-937032a27d78_gdc_realn_rehead	TCGA-BL-A13J	BLCA	Bladder Urothelial Carcinoma	Bladder	3	1	66	1	81	IV
35828f25-be44-44d7-a466-cce54792d844_gdc_realn_rehead	TCGA-FD-A3B4	BLCA	Bladder Urothelial Carcinoma	Bladder	2	2	56	1	510	III
e2d1c228-6607-47c6-b03f-107316c5bea4_gdc_realn_rehead	TCGA-G2-A2EL	BLCA	Bladder Urothelial Carcinoma	Bladder	3	1	78	1	819	II
d7368f52-6794-42d4-9d29-a573dd6f4efd_gdc_realn_rehead	TCGA-GC-A3RD	BLCA	Bladder Urothelial Carcinoma	Bladder	3	2	84	0	428	III
0cb34818-6a44-4385-89ea-edb60198d980_gdc_realn_rehead	TCGA-GC-A3RC	BLCA	Bladder Urothelial Carcinoma	Bladder	3	1	59	0	484	II
c1afe3d2-e5c2-4e78-abe7-823f45c3c7dc_gdc_realn_rehead	TCGA-FG-8191	LGG	Brain Lower Grade Glioma	Brain	3	1	31	0	992	NA
bf392bba-d62a-4abf-a894-20faa11ea76d_gdc_realn_rehead	TCGA-HT-7481	LGG	Brain Lower Grade Glioma	Brain	3	1	39	0	2918	NA
1216be65-6da6-4f48-a747-cd363d495b49_gdc_realn_rehead	TCGA-DU-8161	LGG	Brain Lower Grade Glioma	Brain	3	2	63	1	722	NA
ea25424d-c607-4232-b62d-f9afe2b66f19_gdc_realn_rehead	TCGA-HT-7472	LGG	Brain Lower Grade Glioma	Brain	3	1	38	0	1	NA
d55328a1-d748-4f9d-8a9a-2bfba345f21f_gdc_realn_rehead	TCGA-HT-7884	LGG	Brain Lower Grade Glioma	Brain	3	2	45	0	343	NA
9d3e05d8-ccbe-40e3-98d4-9db4352fff8e_gdc_realn_rehead	TCGA-FG-5962	LGG	Brain Lower Grade Glioma	Brain	3	1	54	0	1453	NA
dae03568-da1c-4e0e-bde2-eb6e0916623c_gdc_realn_rehead	TCGA-HT-7686	LGG	Brain Lower Grade Glioma	Brain	3	2	29	0	1300	NA
43cee8b5-c602-4190-9c7d-56ddfd2c490a_gdc_realn_rehead	TCGA-E1-5304	LGG	Brain Lower Grade Glioma	Brain	3	1	42	1	1251	NA
2e11126f-14a1-45aa-aa4d-a1f769e1d73d_gdc_realn_rehead	TCGA-DU-7304	LGG	Brain Lower Grade Glioma	Brain	3	1	44	1	709	NA
aa5e55a0-6b74-4448-88d2-4ecc3cc4708d_gdc_realn_rehead	TCGA-DU-6397	LGG	Brain Lower Grade Glioma	Brain	3	1	46	1	1401	NA
190a8090-2d23-40fa-a98b-acd41a27a551_gdc_realn_rehead	TCGA-HW-8320	LGG	Brain Lower Grade Glioma	Brain	3	1	37	0	1217	NA
d6c2ac0a-bffb-460c-80df-b75ebd0d6d42_gdc_realn_rehead	TCGA-DU-8164	LGG	Brain Lower Grade Glioma	Brain	3	1	51	0	651	NA
2676651e-d639-4967-b61a-f0ba0e87c4a7_gdc_realn_rehead	TCGA-HT-8110	LGG	Brain Lower Grade Glioma	Brain	3	1	58	0	419	NA
12b49752-ca3e-4430-8a54-45a769422b2c_gdc_realn_rehead	TCGA-DU-7015	LGG	Brain Lower Grade Glioma	Brain	3	2	41	0	2761	NA
4b1f658c-a0a6-4b6d-8423-ff854197ca1b_gdc_realn_rehead	TCGA-HT-8018	LGG	Brain Lower Grade Glioma	Brain	3	2	41	1	1152	NA
37f5acb9-c1ea-471a-9f71-ed8a14353283_gdc_realn_rehead	TCGA-DU-6395	LGG	Brain Lower Grade Glioma	Brain	3	1	32	1	1491	NA
fea2cbcc-18b4-4a12-9051-abcc6f52ff60_gdc_realn_rehead	TCGA-HT-7480	LGG	Brain Lower Grade Glioma	Brain	3	1	34	0	2287	NA
6bac7f7c-6118-4226-8598-51497045d3bb_gdc_realn_rehead	TCGA-DH-5143	LGG	Brain Lower Grade Glioma	Brain	3	1	31	0	1401	NA
b0188ceb-a6d4-48f9-b48e-68d86094ef7c_gdc_realn_rehead	TCGA-FG-7637	LGG	Brain Lower Grade Glioma	Brain	3	1	50	0	1219	NA
798ec9bd-7956-44da-8301-276a433679fb_gdc_realn_rehead	TCGA-HT-7485	LGG	Brain Lower Grade Glioma	Brain	3	1	43	0	122	NA
52c2f179-8285-4290-8ec1-cdf07961466f_gdc_realn_rehead	TCGA-FG-6689	LGG	Brain Lower Grade Glioma	Brain	3	1	31	0	454	NA
d7490a25-723d-43de-b8d1-6c4acd4b61b4_gdc_realn_rehead	TCGA-HT-7677	LGG	Brain Lower Grade Glioma	Brain	3	1	54	0	494	NA
1e011a05-2f4d-4b7d-b8dc-0f73f86337ce_gdc_realn_rehead	TCGA-CS-6290	LGG	Brain Lower Grade Glioma	Brain	98	1	32	1	1137	NA
7e88bcdc-65d1-4f27-a36d-c7ec9a843200_gdc_realn_rehead	TCGA-DU-6407	LGG	Brain Lower Grade Glioma	Brain	3	2	36	1	2875	NA
96d794d7-5da4-4914-b9f0-e955e28a2792_gdc_realn_rehead	TCGA-E1-5302	LGG	Brain Lower Grade Glioma	Brain	3	1	42	1	1525	NA
8d0e8042-3a9b-453b-8b1f-c64a0be5fe62_gdc_realn_rehead	TCGA-HT-8113	LGG	Brain Lower Grade Glioma	Brain	2	2	50	0	900	NA
6ffebdfa-06e6-4e53-9175-cf4c115012eb_gdc_realn_rehead	TCGA-DU-6401	LGG	Brain Lower Grade Glioma	Brain	3	2	32	1	2660	NA
285f891c-c031-4f8b-b324-c293a36a3674_gdc_realn_rehead	TCGA-HT-7676	LGG	Brain Lower Grade Glioma	Brain	3	1	26	0	5	NA
64770ecb-34e7-400e-a0c3-884da1a03569_gdc_realn_rehead	TCGA-DU-8158	LGG	Brain Lower Grade Glioma	Brain	3	2	58	1	155	NA
575c1eda-4fcc-42c2-be63-176be9b9a184_gdc_realn_rehead	TCGA-DU-7294	LGG	Brain Lower Grade Glioma	Brain	3	2	54	0	2869	NA
bfbf7501-2070-460b-8579-277241517e34_gdc_realn_rehead	TCGA-HT-8105	LGG	Brain Lower Grade Glioma	Brain	3	1	55	0	190	NA
4086d23c-8485-4eb9-9e2f-d669e7721c9a_gdc_realn_rehead	TCGA-DB-5280	LGG	Brain Lower Grade Glioma	Brain	3	1	43	0	1112	NA
14e8406d-b920-46ea-b54e-5146d689dcec_gdc_realn_rehead	TCGA-HT-7483	LGG	Brain Lower Grade Glioma	Brain	3	1	14	0	5255	NA
9650bfa8-f163-4578-ab0d-8303b8427606_gdc_realn_rehead	TCGA-HT-8114	LGG	Brain Lower Grade Glioma	Brain	3	1	36	0	1040	NA
38b4e10e-754d-47c6-a91d-3ba3ff5d65fd_gdc_realn_rehead	TCGA-HT-7857	LGG	Brain Lower Grade Glioma	Brain	3	2	24	0	7	NA
3645f961-cb66-493f-8c40-ae7833680b37_gdc_realn_rehead	TCGA-DU-6410	LGG	Brain Lower Grade Glioma	Brain	3	1	56	0	242	NA
9e29a507-5f5e-474b-aabd-dfb0923f3a03_gdc_realn_rehead	TCGA-E1-5305	LGG	Brain Lower Grade Glioma	Brain	3	1	35	1	2433	NA
0ad25b38-3c88-4d98-a43c-2874a6f28783_gdc_realn_rehead	TCGA-CS-6666	LGG	Brain Lower Grade Glioma	Brain	3	1	23	0	1428	NA
15b39f7e-740a-4e9a-a67c-501f15a3f485_gdc_realn_rehead	TCGA-HT-7858	LGG	Brain Lower Grade Glioma	Brain	3	1	29	0	1540	NA
d7e6704a-23a1-47de-bb5d-85b879ac411a_gdc_realn_rehead	TCGA-DU-7302	LGG	Brain Lower Grade Glioma	Brain	3	2	48	0	1834	NA
5259d857-5c95-43fd-b5f4-935973927e3f_gdc_realn_rehead	TCGA-E1-5311	LGG	Brain Lower Grade Glioma	Brain	3	1	31	1	4084	NA
f0a2de86-dc19-4f59-a21e-23befabc9b11_gdc_realn_rehead	TCGA-HT-8012	LGG	Brain Lower Grade Glioma	Brain	3	2	31	0	286	NA
93446891-2241-4b5a-acfc-78c261866dd7_gdc_realn_rehead	TCGA-CS-5393	LGG	Brain Lower Grade Glioma	Brain	3	1	40	0	1222	NA
afd0b4f3-b931-4545-873a-038a99e22df6_gdc_realn_rehead	TCGA-HT-8107	LGG	Brain Lower Grade Glioma	Brain	3	1	63	0	14	NA
01617139-7667-443b-bcb1-5e7d2c2b248e_gdc_realn_rehead	TCGA-CS-6667	LGG	Brain Lower Grade Glioma	Brain	3	2	39	0	1469	NA
575d269d-c30a-4660-ad92-068fd5fa6980_gdc_realn_rehead	TCGA-DU-5870	LGG	Brain Lower Grade Glioma	Brain	3	2	35	0	5546	NA
5abf09dc-f5f3-4d24-b0c1-c90944f1263d_gdc_realn_rehead	TCGA-HT-7684	LGG	Brain Lower Grade Glioma	Brain	3	1	58	0	184	NA
ddd2f49c-6136-4b20-993f-3054811add8b_gdc_realn_rehead	TCGA-DB-5274	LGG	Brain Lower Grade Glioma	Brain	3	2	37	0	2289	NA
9b8b11b8-c3f4-46e2-ba5b-90963a0a5c06_gdc_realn_rehead	TCGA-FG-6691	LGG	Brain Lower Grade Glioma	Brain	3	2	23	0	1257	NA
58770132-938c-46a0-aa98-a459719180fd_gdc_realn_rehead	TCGA-HT-7605	LGG	Brain Lower Grade Glioma	Brain	3	1	38	0	139	NA
23d9e2d6-421f-4426-935a-c238d0b4040d_gdc_realn_rehead	TCGA-HT-7693	LGG	Brain Lower Grade Glioma	Brain	3	2	52	0	533	NA
f4b688c4-d7c1-4ea2-a53a-67f8b6d78722_gdc_realn_rehead	TCGA-HT-7874	LGG	Brain Lower Grade Glioma	Brain	3	2	41	0	1130	NA
2a8e8a35-c55b-45e6-85eb-55ef3fb57240_gdc_realn_rehead	TCGA-HT-8109	LGG	Brain Lower Grade Glioma	Brain	3	1	64	0	169	NA
397e8cb1-1c2b-4b0b-b582-26302fdf1de1_gdc_realn_rehead	TCGA-HT-8564	LGG	Brain Lower Grade Glioma	Brain	3	1	48	0	478	NA
0f08f522-1fe5-469e-ae82-65449078a843_gdc_realn_rehead	TCGA-HT-7688	LGG	Brain Lower Grade Glioma	Brain	3	1	60	0	964	NA
3c6ca6e7-cdd7-4fcc-be0c-c4377ca71434_gdc_realn_rehead	TCGA-DU-7011	LGG	Brain Lower Grade Glioma	Brain	3	1	26	1	3200	NA
98ac82ab-a056-4319-b026-2c66d7a0f087_gdc_realn_rehead	TCGA-HT-8111	LGG	Brain Lower Grade Glioma	Brain	3	1	32	0	7	NA
226b600a-b17e-47b2-9f35-f43cfc167b84_gdc_realn_rehead	TCGA-HT-7881	LGG	Brain Lower Grade Glioma	Brain	2	1	39	0	1079	NA
dbe1089b-367c-4804-ad8d-f12f06f04f36_gdc_realn_rehead	TCGA-DU-8162	LGG	Brain Lower Grade Glioma	Brain	3	2	62	1	444	NA
f0167a79-efff-4cb9-bda9-4c1700c3ee3d_gdc_realn_rehead	TCGA-HW-7486	LGG	Brain Lower Grade Glioma	Brain	3	1	37	0	1721	NA
3586716f-a92d-4cc7-a814-38f3cc26e49c_gdc_realn_rehead	TCGA-HW-7493	LGG	Brain Lower Grade Glioma	Brain	3	2	40	0	2107	NA
c00fb1b2-7a00-49ff-9821-ce0ea2d5f936_gdc_realn_rehead	TCGA-CS-4941	LGG	Brain Lower Grade Glioma	Brain	3	1	67	1	234	NA
dfb40fe9-bc7c-45d6-b877-0412bd5f5f84_gdc_realn_rehead	TCGA-DU-7008	LGG	Brain Lower Grade Glioma	Brain	3	2	42	0	4752	NA
7b02ddfc-0edc-4a87-97d3-bab53df7deb5_gdc_realn_rehead	TCGA-CS-4938	LGG	Brain Lower Grade Glioma	Brain	3	2	32	0	3574	NA
f1a9577c-8ebd-40cf-aac6-93cb2445ac6b_gdc_realn_rehead	TCGA-DU-7304	LGG	Brain Lower Grade Glioma	Brain	3	1	44	1	709	NA
2d369b0e-6eae-43d4-9358-9b2eb363a59b_gdc_realn_rehead	TCGA-HT-7478	LGG	Brain Lower Grade Glioma	Brain	3	1	36	0	194	NA
f65e98f3-7aef-4361-bc30-abb3088c9cc3_gdc_realn_rehead	TCGA-DU-8165	LGG	Brain Lower Grade Glioma	Brain	3	2	60	0	582	NA
4d5fa416-7fb9-4f58-849d-8d477cf3b905_gdc_realn_rehead	TCGA-DU-7012	LGG	Brain Lower Grade Glioma	Brain	2	2	74	1	199	NA
94250be3-9916-4334-b79c-b079f40f95ae_gdc_realn_rehead	TCGA-HT-7681	LGG	Brain Lower Grade Glioma	Brain	3	2	30	0	1359	NA
58e9a76f-89f6-4997-8458-72e3027e59cd_gdc_realn_rehead	TCGA-HT-8011	LGG	Brain Lower Grade Glioma	Brain	3	1	55	0	494	NA
ed1f4747-602f-40e7-b67c-64165b193290_gdc_realn_rehead	TCGA-EZ-7264	LGG	Brain Lower Grade Glioma	Brain	3	2	48	0	1201	NA
b444f445-c77a-4b3e-a669-4761f43da5b8_gdc_realn_rehead	TCGA-DB-5279	LGG	Brain Lower Grade Glioma	Brain	98	1	60	0	1354	NA
3f487a76-ca8a-497d-b063-cf2b2952cde5_gdc_realn_rehead	TCGA-HT-7482	LGG	Brain Lower Grade Glioma	Brain	3	2	19	0	3253	NA
a50cbf66-40b3-4c6d-ab04-6a946daa8463_gdc_realn_rehead	TCGA-DU-6394	LGG	Brain Lower Grade Glioma	Brain	3	1	54	1	682	NA
2b0a9414-9cca-4f24-8546-48c7152a92bb_gdc_realn_rehead	TCGA-HT-8558	LGG	Brain Lower Grade Glioma	Brain	3	2	30	0	418	NA
11520b70-37b8-4ffc-b886-45eb521af17b_gdc_realn_rehead	TCGA-HT-7691	LGG	Brain Lower Grade Glioma	Brain	3	2	31	0	3	NA
e18889a2-f113-4764-8c88-81ef6a3ac33d_gdc_realn_rehead	TCGA-HT-8108	LGG	Brain Lower Grade Glioma	Brain	3	2	26	0	76	NA
e5400634-b97b-4eb0-b794-5d52aafb15f9_gdc_realn_rehead	TCGA-HT-7606	LGG	Brain Lower Grade Glioma	Brain	3	2	31	0	526	NA
398709ff-cdc9-48a3-b20c-1ea7fca4faa9_gdc_realn_rehead	TCGA-DU-6397	LGG	Brain Lower Grade Glioma	Brain	3	1	46	1	1401	NA
b0241d74-8a96-483d-acbf-afef7277a76e_gdc_realn_rehead	TCGA-HW-7487	LGG	Brain Lower Grade Glioma	Brain	3	1	40	0	1382	NA
50d547fc-5f6d-4cef-b760-d46a321c483e_gdc_realn_rehead	TCGA-DU-6408	LGG	Brain Lower Grade Glioma	Brain	3	2	24	1	3470	NA
433fa923-2a92-4200-bfbf-3473a70b963f_gdc_realn_rehead	TCGA-DB-5281	LGG	Brain Lower Grade Glioma	Brain	3	1	61	0	2381	NA
1d8134ef-cbd7-4ec1-b155-6617fd139ba8_gdc_realn_rehead	TCGA-CS-4943	LGG	Brain Lower Grade Glioma	Brain	3	1	37	1	1106	NA
52c819c8-3fd5-4c0c-a5cb-a76727bc4eff_gdc_realn_rehead	TCGA-FG-5963	LGG	Brain Lower Grade Glioma	Brain	3	1	23	1	775	NA
de355d84-67a1-4d47-b340-bb3ed075947a_gdc_realn_rehead	TCGA-HT-7609	LGG	Brain Lower Grade Glioma	Brain	3	1	35	0	1399	NA
ab536e24-e8be-4e13-ac26-0a54037429ee_gdc_realn_rehead	TCGA-DU-6403	LGG	Brain Lower Grade Glioma	Brain	3	2	60	1	354	NA
43c842e2-0f8a-4f50-85e4-3184d0ed6c03_gdc_realn_rehead	TCGA-HT-7694	LGG	Brain Lower Grade Glioma	Brain	3	1	60	0	210	NA
70f082d4-b89f-4663-b5fa-8edcf7005c50_gdc_realn_rehead	TCGA-IK-7675	LGG	Brain Lower Grade Glioma	Brain	3	1	44	1	578	NA
a3a411f7-3af9-412b-a0bd-2d0e52f96693_gdc_realn_rehead	TCGA-FG-7641	LGG	Brain Lower Grade Glioma	Brain	3	1	31	0	627	NA
0ecb2aa2-9fd6-4565-b45d-254c02e0b5c2_gdc_realn_rehead	TCGA-FG-8181	LGG	Brain Lower Grade Glioma	Brain	3	1	24	0	862	NA
d1e0f387-1eb2-4774-98e3-725002c1c782_gdc_realn_rehead	TCGA-DU-6404	LGG	Brain Lower Grade Glioma	Brain	3	2	25	1	4068	NA
4ea7762a-3668-4573-b6ed-2e4abe3c8ae2_gdc_realn_rehead	TCGA-FG-6688	LGG	Brain Lower Grade Glioma	Brain	2	2	60	0	571	NA
abc0a609-f9bd-40fc-8280-d540acf7d13a_gdc_realn_rehead	TCGA-IK-8125	LGG	Brain Lower Grade Glioma	Brain	3	1	62	0	1301	NA
57ad65ee-7b60-4cc3-b434-fd2576726d63_gdc_realn_rehead	TCGA-HT-7608	LGG	Brain Lower Grade Glioma	Brain	2	1	61	0	671	NA
3b54b341-c2ba-4c0c-a3ff-204318c2e768_gdc_realn_rehead	TCGA-DU-6542	LGG	Brain Lower Grade Glioma	Brain	3	1	26	0	73	NA
468b8e38-b468-4988-9999-ab1ea829109f_gdc_realn_rehead	TCGA-DU-7006	LGG	Brain Lower Grade Glioma	Brain	3	2	60	1	349	NA
c3c30a62-eec1-481b-b4b9-bb52af030e3b_gdc_realn_rehead	TCGA-FG-8182	LGG	Brain Lower Grade Glioma	Brain	3	1	36	0	416	NA
317e8ab8-d6b0-4508-98da-abeb8bcdb489_gdc_realn_rehead	TCGA-HT-7467	LGG	Brain Lower Grade Glioma	Brain	3	1	55	0	3	NA
a4e6d468-8a50-4521-af3d-52c510ab692d_gdc_realn_rehead	TCGA-DU-5847	LGG	Brain Lower Grade Glioma	Brain	3	2	35	0	548	NA
64ae05a8-7650-4520-a9a1-6b16f0a35838_gdc_realn_rehead	TCGA-DU-5854	LGG	Brain Lower Grade Glioma	Brain	3	2	58	0	257	NA
cee5849c-3d8a-47e9-9687-6373f0972f0a_gdc_realn_rehead	TCGA-HW-8322	LGG	Brain Lower Grade Glioma	Brain	3	1	40	0	758	NA
82480dba-1c6c-461f-b9e4-a35ce4144328_gdc_realn_rehead	TCGA-DU-5870	LGG	Brain Lower Grade Glioma	Brain	3	2	35	0	5546	NA
7825fb7a-a51f-406c-b065-a1f560e515bd_gdc_realn_rehead	TCGA-FG-5963	LGG	Brain Lower Grade Glioma	Brain	3	1	23	1	775	NA
5662be39-bfeb-4144-ac91-e79c8bfcb1af_gdc_realn_rehead	TCGA-HT-7880	LGG	Brain Lower Grade Glioma	Brain	3	1	30	0	162	NA
065246af-66bf-435e-9630-30ae997dd3a8_gdc_realn_rehead	TCGA-DU-7292	LGG	Brain Lower Grade Glioma	Brain	3	1	69	1	242	NA
33ba1863-c5d6-4a41-9a19-8c297312abae_gdc_realn_rehead	TCGA-DU-8168	LGG	Brain Lower Grade Glioma	Brain	3	2	55	0	431	NA
a41a638c-eb9d-481c-bf32-940275384041_gdc_realn_rehead	TCGA-HT-7692	LGG	Brain Lower Grade Glioma	Brain	3	1	43	0	90	NA
6de8e6eb-3f84-437d-a553-7d2ea5cfdd07_gdc_realn_rehead	TCGA-E1-5319	LGG	Brain Lower Grade Glioma	Brain	3	2	48	1	2907	NA
ae1b6828-85a2-4551-95f6-6695d5826ea0_gdc_realn_rehead	TCGA-DU-5871	LGG	Brain Lower Grade Glioma	Brain	3	2	37	0	576	NA
56410f9d-296c-4889-ae27-7a476f6408cf_gdc_realn_rehead	TCGA-HT-7479	LGG	Brain Lower Grade Glioma	Brain	3	1	44	0	1227	NA
524b6598-ae52-44d0-a658-d5fd24624579_gdc_realn_rehead	TCGA-HT-7603	LGG	Brain Lower Grade Glioma	Brain	3	1	30	0	705	NA
11a04fbe-50e7-4289-aa56-1240a3bbd135_gdc_realn_rehead	TCGA-HT-7695	LGG	Brain Lower Grade Glioma	Brain	3	2	30	0	442	NA
028684f0-9b59-42ca-9503-30413911a822_gdc_realn_rehead	TCGA-DU-8166	LGG	Brain Lower Grade Glioma	Brain	3	2	29	0	516	NA
f11be9db-2c6b-4e2f-a1ec-523ed56c3a5c_gdc_realn_rehead	TCGA-FG-8186	LGG	Brain Lower Grade Glioma	Brain	3	2	42	0	487	NA
3deee99d-9d00-42cc-8dc0-53ad38c9538d_gdc_realn_rehead	TCGA-HT-8104	LGG	Brain Lower Grade Glioma	Brain	3	2	51	0	372	NA
4ab6c5b4-cf8f-456c-acdc-873e3f42e486_gdc_realn_rehead	TCGA-DU-6404	LGG	Brain Lower Grade Glioma	Brain	3	2	25	1	4068	NA
669ef769-9b4f-4c28-affb-ccb113d0d5c6_gdc_realn_rehead	TCGA-HT-7468	LGG	Brain Lower Grade Glioma	Brain	3	1	31	0	203	NA
29412fa4-1872-4dfd-a1f1-b633682a26db_gdc_realn_rehead	TCGA-HT-8010	LGG	Brain Lower Grade Glioma	Brain	3	2	65	0	50	NA
7be3e1a9-3b65-424c-a4f4-6f67699ff83a_gdc_realn_rehead	TCGA-HT-7877	LGG	Brain Lower Grade Glioma	Brain	3	2	21	0	4	NA
c68f1a89-a0fb-402f-9306-ce0e832ce95c_gdc_realn_rehead	TCGA-HT-7476	LGG	Brain Lower Grade Glioma	Brain	3	1	26	0	199	NA
a17e816a-7279-460c-9efe-3e11a31d154f_gdc_realn_rehead	TCGA-DU-7013	LGG	Brain Lower Grade Glioma	Brain	3	1	60	1	269	NA
e97236a9-4248-4eb6-b1d4-f83cf100f5a4_gdc_realn_rehead	TCGA-FG-5965	LGG	Brain Lower Grade Glioma	Brain	3	2	39	1	1120	NA
f29e83ab-ab70-47e1-a058-b88031fee376_gdc_realn_rehead	TCGA-HT-7620	LGG	Brain Lower Grade Glioma	Brain	3	1	40	0	434	NA
a0a02d8d-b294-45b1-b242-ea69e005852b_gdc_realn_rehead	TCGA-FG-7643	LGG	Brain Lower Grade Glioma	Brain	3	2	50	0	611	NA
609145be-a03a-4111-ac11-b8d2e0ba93a8_gdc_realn_rehead	TCGA-HT-7602	LGG	Brain Lower Grade Glioma	Brain	3	1	22	0	908	NA
2f842724-68e7-4006-a6d8-ad803a6f5f5b_gdc_realn_rehead	TCGA-HT-7475	LGG	Brain Lower Grade Glioma	Brain	3	1	68	0	530	NA
eaac2b01-d35f-4cc9-bc31-556462d4ba46_gdc_realn_rehead	TCGA-CS-5394	LGG	Brain Lower Grade Glioma	Brain	3	1	41	0	8	NA
db7a2869-de16-4914-b7f1-cc97069210d4_gdc_realn_rehead	TCGA-DU-6402	LGG	Brain Lower Grade Glioma	Brain	3	1	53	1	214	NA
b54d61e6-2589-4a9d-a3a4-c918003648ab_gdc_realn_rehead	TCGA-DU-6407	LGG	Brain Lower Grade Glioma	Brain	3	2	36	1	2875	NA
381ea65c-c537-4ae9-baf8-4a67188dde71_gdc_realn_rehead	TCGA-DU-7299	LGG	Brain Lower Grade Glioma	Brain	3	1	34	1	1339	NA
a777332c-4ac9-4da5-9ff3-4b5793d789d2_gdc_realn_rehead	TCGA-DB-5278	LGG	Brain Lower Grade Glioma	Brain	3	1	18	0	2772	NA
50848f4c-afe7-4aa1-98b1-1b04a11e357b_gdc_realn_rehead	TCGA-CS-5390	LGG	Brain Lower Grade Glioma	Brain	3	2	48	1	NA	NA
68b3526f-5bb2-4702-b272-85da0310b134_gdc_realn_rehead	TCGA-HT-7473	LGG	Brain Lower Grade Glioma	Brain	3	1	28	0	503	NA
c68ab32b-291f-4fec-b385-6091cec0b9e3_gdc_realn_rehead	TCGA-FG-8185	LGG	Brain Lower Grade Glioma	Brain	3	1	37	0	433	NA
5405cc6b-18e2-4f35-a463-eae83bae9b76_gdc_realn_rehead	TCGA-DU-5852	LGG	Brain Lower Grade Glioma	Brain	3	2	61	1	205	NA
f88b6d1d-f20f-41bd-81ea-b802bd349dd1_gdc_realn_rehead	TCGA-HT-7879	LGG	Brain Lower Grade Glioma	Brain	3	1	32	0	112	NA
01eb37a5-fef5-4799-9070-9622a2afbbb6_gdc_realn_rehead	TCGA-DU-7018	LGG	Brain Lower Grade Glioma	Brain	3	2	58	1	933	NA
f8f56704-5e7e-42b7-b845-19be02fb7b11_gdc_realn_rehead	TCGA-DB-5273	LGG	Brain Lower Grade Glioma	Brain	3	1	33	0	2493	NA
a83c0b44-0279-4928-9b06-2698996ec0fe_gdc_realn_rehead	TCGA-FG-5965	LGG	Brain Lower Grade Glioma	Brain	3	2	39	1	1120	NA
51b589c7-bbc4-4ce6-824f-0b61c5f390f2_gdc_realn_rehead	TCGA-CS-6669	LGG	Brain Lower Grade Glioma	Brain	3	2	27	0	1494	NA
cf17faa2-ec37-4ea2-baf9-a9ba26ebccd0_gdc_realn_rehead	TCGA-HT-8106	LGG	Brain Lower Grade Glioma	Brain	3	1	54	0	3	NA
85f59df5-83d8-4920-a813-66d763e67d3f_gdc_realn_rehead	TCGA-HT-7680	LGG	Brain Lower Grade Glioma	Brain	3	2	33	0	23	NA
00c1f938-3a6f-4cf1-ac73-62da160cafa1_gdc_realn_rehead	TCGA-DU-6400	LGG	Brain Lower Grade Glioma	Brain	3	2	66	1	37	NA
0eb0c3d8-c1ed-438e-9a0c-5d6c95160bd5_gdc_realn_rehead	TCGA-CS-6670	LGG	Brain Lower Grade Glioma	Brain	3	1	44	0	1426	NA
4b61171b-fce6-4dc5-a7e8-f56c563bf32c_gdc_realn_rehead	TCGA-DU-6404	LGG	Brain Lower Grade Glioma	Brain	3	2	25	1	4068	NA
141e882d-3e43-4ea2-818b-f63b99dafc7b_gdc_realn_rehead	TCGA-DU-6405	LGG	Brain Lower Grade Glioma	Brain	3	2	51	1	605	NA
1c82afd7-4a2c-4278-abbe-8f5359810f93_gdc_realn_rehead	TCGA-DU-6399	LGG	Brain Lower Grade Glioma	Brain	3	1	55	1	2000	NA
ebf1fa4c-8f0a-4170-88dc-a9d5c4371cb6_gdc_realn_rehead	TCGA-DU-7301	LGG	Brain Lower Grade Glioma	Brain	3	1	54	1	788	NA
7601de2e-8f65-45c8-9e16-7cec08b9eba0_gdc_realn_rehead	TCGA-HT-8019	LGG	Brain Lower Grade Glioma	Brain	3	2	35	0	1004	NA
73e987c2-01e4-4691-8812-c65048f3d46a_gdc_realn_rehead	TCGA-FG-5964	LGG	Brain Lower Grade Glioma	Brain	3	1	62	0	1588	NA
b73a09ea-b518-49c0-87b8-6c16bbfb0642_gdc_realn_rehead	TCGA-DH-5144	LGG	Brain Lower Grade Glioma	Brain	3	2	56	0	748	NA
35916815-de50-436d-9783-884d013ef8e0_gdc_realn_rehead	TCGA-HT-7854	LGG	Brain Lower Grade Glioma	Brain	3	1	62	0	1201	NA
209574aa-2a10-4c66-b221-110090d5f021_gdc_realn_rehead	TCGA-DB-5270	LGG	Brain Lower Grade Glioma	Brain	3	2	38	0	3733	NA
02f13302-c531-4b66-b6c0-c865826c17dd_gdc_realn_rehead	TCGA-DU-7309	LGG	Brain Lower Grade Glioma	Brain	3	2	42	0	84	NA
4e54fe33-ff55-49f7-8d1f-a5d507705825_gdc_realn_rehead	TCGA-E1-5303	LGG	Brain Lower Grade Glioma	Brain	3	1	39	1	2052	NA
c3b5d170-3803-43e9-98be-8b75aa182525_gdc_realn_rehead	TCGA-CS-5396	LGG	Brain Lower Grade Glioma	Brain	3	2	53	0	1631	NA
853b1961-0d8b-42c8-931b-55464882c4a8_gdc_realn_rehead	TCGA-FG-6692	LGG	Brain Lower Grade Glioma	Brain	3	1	64	1	561	NA
4f792efb-8160-4044-b5ef-0bc757d4537f_gdc_realn_rehead	TCGA-HT-7855	LGG	Brain Lower Grade Glioma	Brain	3	1	40	0	585	NA
ef217209-8209-4c16-885f-2b99eb489845_gdc_realn_rehead	TCGA-CS-5397	LGG	Brain Lower Grade Glioma	Brain	3	2	54	1	194	NA
49843246-5510-4945-9f49-96d3a1dc1a08_gdc_realn_rehead	TCGA-HT-7607	LGG	Brain Lower Grade Glioma	Brain	3	2	62	1	96	NA
29e5c0b9-e197-48c7-9da3-02d04adee872_gdc_realn_rehead	TCGA-DU-5874	LGG	Brain Lower Grade Glioma	Brain	3	2	63	0	461	NA
de2603fc-4fbd-42bf-8601-5807195e8e58_gdc_realn_rehead	TCGA-HT-7616	LGG	Brain Lower Grade Glioma	Brain	3	1	76	1	7	NA
0b491854-27b9-4c41-ae16-7413c1ac0d09_gdc_realn_rehead	TCGA-E1-5318	LGG	Brain Lower Grade Glioma	Brain	3	2	42	1	2379	NA
e1610fa5-909e-4bfe-91fc-3873cc353172_gdc_realn_rehead	TCGA-DU-5872	LGG	Brain Lower Grade Glioma	Brain	2	2	44	0	532	NA
32cb34e4-46c0-4095-b0db-c9f6b5c05b78_gdc_realn_rehead	TCGA-DU-7007	LGG	Brain Lower Grade Glioma	Brain	3	1	34	1	1915	NA
6e1a8421-9267-4208-80f5-df390bad04d0_gdc_realn_rehead	TCGA-DU-6407	LGG	Brain Lower Grade Glioma	Brain	3	2	36	1	2875	NA
4f978fff-fa39-463b-9c85-b29794b82ea0_gdc_realn_rehead	TCGA-HT-7474	LGG	Brain Lower Grade Glioma	Brain	3	1	52	0	114	NA
d5d72a65-f064-43cc-8872-7b08f0a31722_gdc_realn_rehead	TCGA-CS-6186	LGG	Brain Lower Grade Glioma	Brain	3	1	58	1	538	NA
20e79520-7d4d-4160-83fd-8b055fecbf47_gdc_realn_rehead	TCGA-HT-7604	LGG	Brain Lower Grade Glioma	Brain	2	1	51	0	3725	NA
fc1d9093-1048-4bd6-a9a1-1d48dac444e8_gdc_realn_rehead	TCGA-HT-7601	LGG	Brain Lower Grade Glioma	Brain	3	2	30	0	153	NA
fbfa99ed-f0e7-4867-aa30-5635e49857a6_gdc_realn_rehead	TCGA-DU-6393	LGG	Brain Lower Grade Glioma	Brain	3	1	67	1	1585	NA
d00c3edb-bd4d-48a7-84d2-3202e526e425_gdc_realn_rehead	TCGA-DB-5275	LGG	Brain Lower Grade Glioma	Brain	3	1	37	0	1458	NA
5badc587-25f2-4a34-9bf5-73639d96d5cd_gdc_realn_rehead	TCGA-HT-7690	LGG	Brain Lower Grade Glioma	Brain	3	1	29	0	3	NA
feaf8590-d5e6-4c86-97e0-17a97728496e_gdc_realn_rehead	TCGA-DU-7010	LGG	Brain Lower Grade Glioma	Brain	3	2	58	1	456	NA
aa0981d9-4644-4002-92a7-536b3a7ea328_gdc_realn_rehead	TCGA-CS-6668	LGG	Brain Lower Grade Glioma	Brain	3	2	57	0	1519	NA
3a13ce25-6a1d-4283-94a8-e5793549b7cf_gdc_realn_rehead	TCGA-DU-6406	LGG	Brain Lower Grade Glioma	Brain	3	2	59	1	512	NA
37b48387-77b5-4c5d-a771-b17303e2c002_gdc_realn_rehead	TCGA-DB-5277	LGG	Brain Lower Grade Glioma	Brain	3	1	35	1	1547	NA
ebd7f0f0-4512-49ec-b512-454d90ad596c_gdc_realn_rehead	TCGA-HT-7471	LGG	Brain Lower Grade Glioma	Brain	3	2	37	0	4	NA
87f1a33d-d93e-4072-9896-b8c00509ae14_gdc_realn_rehead	TCGA-DU-6396	LGG	Brain Lower Grade Glioma	Brain	3	2	31	1	2286	NA
6b036566-1ab0-4791-844f-b135cb7593d2_gdc_realn_rehead	TCGA-FG-8187	LGG	Brain Lower Grade Glioma	Brain	3	1	32	0	611	NA
41d2a341-4700-4ff9-b03f-fe576fac5a4b_gdc_realn_rehead	TCGA-HT-8563	LGG	Brain Lower Grade Glioma	Brain	3	2	31	0	860	NA
a25db72c-1cda-4db0-b742-b74f0bc01dde_gdc_realn_rehead	TCGA-DU-6392	LGG	Brain Lower Grade Glioma	Brain	3	2	35	0	6423	NA
374c8d4a-4740-40e4-b5cd-9b80eff520d9_gdc_realn_rehead	TCGA-HT-7882	LGG	Brain Lower Grade Glioma	Brain	3	1	67	1	113	NA
ded05860-77c2-49a1-ab88-7160b6c0265c_gdc_realn_rehead	TCGA-HW-7495	LGG	Brain Lower Grade Glioma	Brain	3	2	45	0	1078	NA
078c2db5-24aa-4fba-b1a1-d4f7e0f13935_gdc_realn_rehead	TCGA-HT-7611	LGG	Brain Lower Grade Glioma	Brain	3	1	36	0	1752	NA
36ebc01f-4ac5-4810-820a-5305a01a449a_gdc_realn_rehead	TCGA-CS-4942	LGG	Brain Lower Grade Glioma	Brain	2	2	45	1	1335	NA
907c31f8-881e-47e3-bf45-a9588f232c3e_gdc_realn_rehead	TCGA-AR-A0TU	BRCA	Breast Invasive Carcinoma	Breast	98	2	36	0	709	II
25def54c-3234-43c3-8eed-88bb27b898db_gdc_realn_rehead	TCGA-4H-AAAK	BRCA	Breast Invasive Carcinoma	Breast	3	2	50	0	348	III
1ff498b2-f0c9-499b-93a5-18f040237ba7_gdc_realn_rehead	TCGA-A7-A0CG	BRCA	Breast Invasive Carcinoma	Breast	3	2	78	0	1043	II
6220fdee-59c8-472d-82e0-b3f97923381c_gdc_realn_rehead	TCGA-E2-A14O	BRCA	Breast Invasive Carcinoma	Breast	3	2	76	0	1359	III
b947f2ba-2d67-4738-92fc-682415ffd85e_gdc_realn_rehead	TCGA-B6-A0RI	BRCA	Breast Invasive Carcinoma	Breast	3	2	44	0	7126	III
db18dd75-3b48-4c21-aa68-58b1cf37c8c2_gdc_realn_rehead	TCGA-AC-A23C	BRCA	Breast Invasive Carcinoma	Breast	3	2	62	0	585	II
5c44bcc9-a9b9-42dd-b20c-9c2562c2d13a_gdc_realn_rehead	TCGA-E9-A1NE	BRCA	Breast Invasive Carcinoma	Breast	3	2	29	0	1088	II
1cafa993-5138-448f-8a4e-d51d6c38cb28_gdc_realn_rehead	TCGA-B6-A0IG	BRCA	Breast Invasive Carcinoma	Breast	3	2	51	1	4456	II
1771c9a1-945e-4bf7-a569-6fec556757c7_gdc_realn_rehead	TCGA-A8-A07E	BRCA	Breast Invasive Carcinoma	Breast	98	2	82	0	608	NA
571cf6ad-3d29-4be0-84c7-c819aabcfcde_gdc_realn_rehead	TCGA-C8-A1HO	BRCA	Breast Invasive Carcinoma	Breast	1	2	35	0	375	III
4a8e500c-dd6a-400c-aea8-5e12d64be58a_gdc_realn_rehead	TCGA-AR-A1AR	BRCA	Breast Invasive Carcinoma	Breast	3	2	51	1	524	III
86ee75f2-b388-42b2-92bc-06503ce6d710_gdc_realn_rehead	TCGA-AN-A0FD	BRCA	Breast Invasive Carcinoma	Breast	3	2	71	0	196	II
ac56dc74-9020-41db-b35a-4866a55268b7_gdc_realn_rehead	TCGA-D8-A13Y	BRCA	Breast Invasive Carcinoma	Breast	3	2	52	0	1728	I
777c360d-4265-4abb-88d0-29e5e6dd4490_gdc_realn_rehead	TCGA-E2-A109	BRCA	Breast Invasive Carcinoma	Breast	3	2	64	0	1417	II
f0f408b0-12f8-447a-a4bb-a23cdb7cfbaf_gdc_realn_rehead	TCGA-A7-A0CH	BRCA	Breast Invasive Carcinoma	Breast	3	2	80	0	1079	II
a1e14ba6-a452-4537-af50-9b85608dd135_gdc_realn_rehead	TCGA-EW-A1PD	BRCA	Breast Invasive Carcinoma	Breast	3	1	62	0	424	II
4e955626-9260-4846-bc73-9f8ace22ac5d_gdc_realn_rehead	TCGA-AR-A0U3	BRCA	Breast Invasive Carcinoma	Breast	3	2	60	0	4080	II
92496454-fc9f-4e5f-a0df-eb5798966eae_gdc_realn_rehead	TCGA-C8-A137	BRCA	Breast Invasive Carcinoma	Breast	1	2	35	0	379	II
8054adfd-3d66-49c5-8a73-be46e21e3745_gdc_realn_rehead	TCGA-AN-A041	BRCA	Breast Invasive Carcinoma	Breast	3	2	30	0	7	II
f3b045fa-2aaf-45fd-84b4-359e60c31087_gdc_realn_rehead	TCGA-BH-A18H	BRCA	Breast Invasive Carcinoma	Breast	3	2	63	0	652	I
78006769-4816-4bb4-943a-7a537e92f0ea_gdc_realn_rehead	TCGA-BH-A0W4	BRCA	Breast Invasive Carcinoma	Breast	3	2	46	0	759	II
ebdf2d0e-d309-442f-8e8b-e7b175bcb1c7_gdc_realn_rehead	TCGA-E9-A1QZ	BRCA	Breast Invasive Carcinoma	Breast	3	2	61	0	755	II
b5d1e25a-73c5-44a7-aeca-aa67c5738ba8_gdc_realn_rehead	TCGA-EW-A2FV	BRCA	Breast Invasive Carcinoma	Breast	3	2	39	0	788	III
15f55895-d7fa-4f63-a097-64ca28fd2bf7_gdc_realn_rehead	TCGA-D8-A1JN	BRCA	Breast Invasive Carcinoma	Breast	3	2	80	0	620	III
f332c9d2-4b58-4e68-bc6e-5ca7ca10c796_gdc_realn_rehead	TCGA-PL-A8LZ	BRCA	Breast Invasive Carcinoma	Breast	2	2	30	0	302	III
d72f8858-5e44-45c3-8954-4d1bfbcb38c1_gdc_realn_rehead	TCGA-E9-A1RD	BRCA	Breast Invasive Carcinoma	Breast	3	2	68	0	34	II
f51e2904-e9c8-44fc-9a6a-0828ee100115_gdc_realn_rehead	TCGA-AC-A62V	BRCA	Breast Invasive Carcinoma	Breast	2	1	59	1	348	IV
71b86896-e7df-461f-ad86-c5a666e64cc8_gdc_realn_rehead	TCGA-BH-A0E1	BRCA	Breast Invasive Carcinoma	Breast	3	2	53	0	477	II
e71c531c-1ee6-4fe6-a253-43f9fbc9d6b4_gdc_realn_rehead	TCGA-BH-A0B3	BRCA	Breast Invasive Carcinoma	Breast	3	2	53	0	1203	II
db41e662-b608-4fbe-89a9-55b46cf9ee3c_gdc_realn_rehead	TCGA-A2-A4S1	BRCA	Breast Invasive Carcinoma	Breast	3	2	67	0	820	II
a78daf77-8e5f-469f-baad-abd674201f47_gdc_realn_rehead	TCGA-EW-A1P5	BRCA	Breast Invasive Carcinoma	Breast	3	2	77	0	703	II
cb348024-1df0-458c-9c09-9df3715ddd01_gdc_realn_rehead	TCGA-A7-A5ZV	BRCA	Breast Invasive Carcinoma	Breast	2	2	63	0	368	II
b5b51124-e801-45b9-98f7-8d308aa003f2_gdc_realn_rehead	TCGA-B6-A0WW	BRCA	Breast Invasive Carcinoma	Breast	2	2	59	1	558	NA
870cd3f6-22c9-4f40-9a85-8dcb6cc2e244_gdc_realn_rehead	TCGA-D8-A27E	BRCA	Breast Invasive Carcinoma	Breast	3	2	67	0	530	I
7da2c815-ea22-4e56-93a1-80b3f40b8017_gdc_realn_rehead	TCGA-AR-A1AK	BRCA	Breast Invasive Carcinoma	Breast	3	2	71	0	3159	I
8b3fa61a-ee66-42fd-bb9a-b98ff556df1f_gdc_realn_rehead	TCGA-A1-A0SK	BRCA	Breast Invasive Carcinoma	Breast	1	2	55	1	967	II
70c995b8-8694-4703-b4fb-dde0d5688ab8_gdc_realn_rehead	TCGA-D8-A73U	BRCA	Breast Invasive Carcinoma	Breast	3	2	88	0	492	II
63a02c75-ceec-41d4-a978-5ba257a72d6e_gdc_realn_rehead	TCGA-EW-A1J1	BRCA	Breast Invasive Carcinoma	Breast	3	2	39	0	575	II
eb359c43-b759-492d-ad36-f8e18b3eb519_gdc_realn_rehead	TCGA-A8-A07L	BRCA	Breast Invasive Carcinoma	Breast	98	2	59	0	975	III
3d46bc62-a45f-4892-a4de-0afc850f373a_gdc_realn_rehead	TCGA-E9-A1N3	BRCA	Breast Invasive Carcinoma	Breast	3	2	70	0	1059	III
dd8e8089-a7da-4620-b988-7b9b7cefbeec_gdc_realn_rehead	TCGA-B6-A0IN	BRCA	Breast Invasive Carcinoma	Breast	3	2	46	1	2573	NA
825daddc-a89a-483b-947e-74cc12ba013c_gdc_realn_rehead	TCGA-E2-A1IJ	BRCA	Breast Invasive Carcinoma	Breast	3	2	57	0	865	I
142db089-8591-459d-817c-a60b8b60e381_gdc_realn_rehead	TCGA-E2-A10E	BRCA	Breast Invasive Carcinoma	Breast	3	2	65	0	865	II
6dd4a30d-3c23-424e-9347-69d0d107ba6c_gdc_realn_rehead	TCGA-E2-A15F	BRCA	Breast Invasive Carcinoma	Breast	3	2	65	0	658	I
4120ce6b-532b-4701-bee8-18f4bfa85fba_gdc_realn_rehead	TCGA-E2-A10C	BRCA	Breast Invasive Carcinoma	Breast	3	2	54	0	1220	II
8a567471-5a93-4987-987a-ccf7e5bf1d32_gdc_realn_rehead	TCGA-E2-A1LH	BRCA	Breast Invasive Carcinoma	Breast	3	2	59	0	3247	I
1ded5bff-8aab-41fb-8da1-b9cbd52e6da5_gdc_realn_rehead	TCGA-BH-A0BG	BRCA	Breast Invasive Carcinoma	Breast	3	2	74	0	1871	I
3489b393-28f3-4c4b-85a2-79ebd421bbe9_gdc_realn_rehead	TCGA-AC-A2FB	BRCA	Breast Invasive Carcinoma	Breast	3	2	65	0	1234	II
40d4f4cd-9833-43d4-b66d-b721066255f4_gdc_realn_rehead	TCGA-AN-A0FZ	BRCA	Breast Invasive Carcinoma	Breast	3	2	45	0	10	III
e46f5026-014b-4530-b7ed-e0bf01e8d8f4_gdc_realn_rehead	TCGA-A7-A4SE	BRCA	Breast Invasive Carcinoma	Breast	2	2	55	0	644	II
84a33514-8aa3-449a-8883-c821fdff6716_gdc_realn_rehead	TCGA-C8-A1HJ	BRCA	Breast Invasive Carcinoma	Breast	1	2	54	0	5	II
9910c730-39be-4cf1-9007-1b3a9712a4f2_gdc_realn_rehead	TCGA-BH-A1FN	BRCA	Breast Invasive Carcinoma	Breast	3	2	34	1	2192	II
e49e8ef3-54cf-4b1c-8621-c09dd817ba5e_gdc_realn_rehead	TCGA-A2-A3XU	BRCA	Breast Invasive Carcinoma	Breast	2	2	36	1	912	II
61e2af2e-522a-4ac8-b4c6-43bd66e26de4_gdc_realn_rehead	TCGA-AR-A1AJ	BRCA	Breast Invasive Carcinoma	Breast	3	2	84	0	3072	I
a6fa0d30-8a45-485e-8d4c-f3f57218b19e_gdc_realn_rehead	TCGA-A8-A06Z	BRCA	Breast Invasive Carcinoma	Breast	98	2	85	0	31	II
6bc88daf-bcd3-4343-9aa5-bb69a90d6503_gdc_realn_rehead	TCGA-HN-A2OB	BRCA	Breast Invasive Carcinoma	Breast	98	2	46	1	1900	II
fbe0aa07-0fdf-42e3-b609-15190e2aa358_gdc_realn_rehead	TCGA-C8-A26Z	BRCA	Breast Invasive Carcinoma	Breast	1	2	NA	0	470	II
0a4641c0-bc86-4850-8a58-4573d5426351_gdc_realn_rehead	TCGA-BH-A0BL	BRCA	Breast Invasive Carcinoma	Breast	3	2	35	0	2278	I
fc2a4fc6-6ef7-4e42-be92-450e643bd5f0_gdc_realn_rehead	TCGA-E2-A1B0	BRCA	Breast Invasive Carcinoma	Breast	3	2	50	0	1631	III
c3f9738b-470d-45f6-a8d9-815db98c0b60_gdc_realn_rehead	TCGA-E9-A3X8	BRCA	Breast Invasive Carcinoma	Breast	3	2	48	0	926	II
ab90d392-99d9-49ce-bdc6-19db208acde1_gdc_realn_rehead	TCGA-BH-A0RX	BRCA	Breast Invasive Carcinoma	Breast	3	2	60	0	170	II
2fc341ef-e4ea-4612-a94d-6e40103fdba8_gdc_realn_rehead	TCGA-BH-A0W3	BRCA	Breast Invasive Carcinoma	Breast	3	2	59	0	728	II
5d6df3c5-206e-4635-95b0-4f644b704d46_gdc_realn_rehead	TCGA-AC-A6IV	BRCA	Breast Invasive Carcinoma	Breast	3	2	48	0	568	II
2812e20e-8612-40ec-9fff-c719779e84ed_gdc_realn_rehead	TCGA-A8-A09A	BRCA	Breast Invasive Carcinoma	Breast	98	2	41	0	304	NA
45ec4cd2-47f8-4efd-989e-a1553034615d_gdc_realn_rehead	TCGA-D8-A1XL	BRCA	Breast Invasive Carcinoma	Breast	3	2	35	0	606	II
5362184f-578b-4ba0-b9ea-b40d35c4254f_gdc_realn_rehead	TCGA-OL-A66K	BRCA	Breast Invasive Carcinoma	Breast	3	2	72	1	1275	II
42126d53-4e8c-4d44-9e2f-b1b3d60b674f_gdc_realn_rehead	TCGA-PL-A8LX	BRCA	Breast Invasive Carcinoma	Breast	2	2	35	0	5	IV
15d86f3e-52c6-4f0f-b2c8-0cca166c4ed3_gdc_realn_rehead	TCGA-E2-A15H	BRCA	Breast Invasive Carcinoma	Breast	3	2	38	0	393	II
d3bcbbf8-2265-4220-a013-787a597ad967_gdc_realn_rehead	TCGA-PL-A8LV	BRCA	Breast Invasive Carcinoma	Breast	2	2	54	0	-7	III
e8462542-79c4-461e-a71e-e1d87f88b96e_gdc_realn_rehead	TCGA-BH-A0BP	BRCA	Breast Invasive Carcinoma	Breast	3	2	76	1	2296	I
9beae6cb-10c3-4cef-8e01-f1ba96ef701f_gdc_realn_rehead	TCGA-C8-A12U	BRCA	Breast Invasive Carcinoma	Breast	1	2	47	0	385	II
8c6194f0-643e-498a-8c5b-d3f1a38a7faf_gdc_realn_rehead	TCGA-EW-A1OW	BRCA	Breast Invasive Carcinoma	Breast	2	2	59	0	694	II
7472aea1-2927-4f6b-ae11-ab7f7970edd0_gdc_realn_rehead	TCGA-AO-A126	BRCA	Breast Invasive Carcinoma	Breast	1	2	39	0	3307	II
b8b76ab5-54a2-4362-a18f-a89a54d11a48_gdc_realn_rehead	TCGA-A7-A0DB	BRCA	Breast Invasive Carcinoma	Breast	3	2	56	0	1007	II
bc7393a5-ad76-43f0-be93-38219c651323_gdc_realn_rehead	TCGA-OL-A66L	BRCA	Breast Invasive Carcinoma	Breast	2	2	72	0	1301	I
ff5083b2-fc73-432a-8951-fa0d1014de8e_gdc_realn_rehead	TCGA-E2-A1IG	BRCA	Breast Invasive Carcinoma	Breast	3	2	46	0	2140	II
0afa74a0-7a7c-4b48-a253-45070049ceea_gdc_realn_rehead	TCGA-E2-A9RU	BRCA	Breast Invasive Carcinoma	Breast	2	2	90	0	538	III
57c09cb3-f3fe-4a75-86f1-be4164485db4_gdc_realn_rehead	TCGA-BH-A0H7	BRCA	Breast Invasive Carcinoma	Breast	3	2	66	0	702	III
4d7889ec-f4e8-4bb3-b6b5-0c244714256f_gdc_realn_rehead	TCGA-A8-A08F	BRCA	Breast Invasive Carcinoma	Breast	98	2	59	0	1004	III
be0b6314-c889-46eb-a467-12aa9ad6a221_gdc_realn_rehead	TCGA-BH-A0E6	BRCA	Breast Invasive Carcinoma	Breast	3	2	70	0	293	I
d548689a-9a84-4520-b259-c207aa7fa9b3_gdc_realn_rehead	TCGA-B6-A0RO	BRCA	Breast Invasive Carcinoma	Breast	3	2	72	0	4929	III
895af82a-7fef-415a-887c-7f67403c1260_gdc_realn_rehead	TCGA-BH-A0GZ	BRCA	Breast Invasive Carcinoma	Breast	3	2	62	0	328	II
cf8c415b-92cd-4f6a-8448-7535885423ee_gdc_realn_rehead	TCGA-E2-A1BD	BRCA	Breast Invasive Carcinoma	Breast	3	2	54	0	1133	II
19b48594-5df3-4dac-8800-8da33489ad77_gdc_realn_rehead	TCGA-AO-A0JE	BRCA	Breast Invasive Carcinoma	Breast	2	2	53	0	2335	III
9af1d524-4ede-474b-af3c-4fba3a9a321a_gdc_realn_rehead	TCGA-AR-A0TS	BRCA	Breast Invasive Carcinoma	Breast	3	2	47	0	2558	II
7d555d35-966f-43ad-a368-8edd4e4a616a_gdc_realn_rehead	TCGA-AN-A0FT	BRCA	Breast Invasive Carcinoma	Breast	3	2	64	0	214	II
f1c337b2-b6fe-4491-a678-26b5af02dbaf_gdc_realn_rehead	TCGA-C8-A130	BRCA	Breast Invasive Carcinoma	Breast	1	2	52	0	370	III
fd5a4047-7fc0-44db-81de-fb49bb6d5d90_gdc_realn_rehead	TCGA-D8-A1XT	BRCA	Breast Invasive Carcinoma	Breast	3	2	62	0	506	II
2fdca224-e151-431c-b646-7e38be97308c_gdc_realn_rehead	TCGA-OL-A6VO	BRCA	Breast Invasive Carcinoma	Breast	2	2	43	0	858	I
cc68430a-23b5-402f-82e5-edc82139e718_gdc_realn_rehead	TCGA-BH-A0BC	BRCA	Breast Invasive Carcinoma	Breast	3	2	60	0	974	III
86b7398d-2319-483a-bd8f-2206726205de_gdc_realn_rehead	TCGA-AR-A2LK	BRCA	Breast Invasive Carcinoma	Breast	3	2	62	1	1649	III
0c6d24d5-ddb6-42f8-b744-3a4a8cc520af_gdc_realn_rehead	TCGA-D8-A1XD	BRCA	Breast Invasive Carcinoma	Breast	3	2	37	0	522	III
19041df6-ef44-4ec3-8984-2f17994040af_gdc_realn_rehead	TCGA-E2-A1AZ	BRCA	Breast Invasive Carcinoma	Breast	3	2	64	0	2329	II
5146ea6c-3882-4518-a8ec-479f2f67510f_gdc_realn_rehead	TCGA-B6-A0RE	BRCA	Breast Invasive Carcinoma	Breast	2	2	62	0	7777	NA
81f0652b-0995-49a4-a68a-b67c1faa430b_gdc_realn_rehead	TCGA-D8-A27I	BRCA	Breast Invasive Carcinoma	Breast	3	2	58	0	439	III
a01960a1-29ea-469b-b051-c40e6e7c5fab_gdc_realn_rehead	TCGA-E2-A574	BRCA	Breast Invasive Carcinoma	Breast	2	2	44	0	1179	II
1780bc77-bb82-4c82-8bd5-af8f7cbcf6ce_gdc_realn_rehead	TCGA-EW-A1P3	BRCA	Breast Invasive Carcinoma	Breast	3	2	48	0	1611	II
f1a8f21b-bae4-4ce2-ab86-fbf130327beb_gdc_realn_rehead	TCGA-AN-A0FL	BRCA	Breast Invasive Carcinoma	Breast	3	2	62	0	231	II
23789f98-d991-413f-ba44-711ae2331889_gdc_realn_rehead	TCGA-A7-A13H	BRCA	Breast Invasive Carcinoma	Breast	3	2	62	0	899	II
4eef22c3-05f8-4141-8404-4db56bcff333_gdc_realn_rehead	TCGA-E2-A1IK	BRCA	Breast Invasive Carcinoma	Breast	3	2	71	0	1800	II
ecdb1df2-a1d9-4b1b-8f75-574ed67f2688_gdc_realn_rehead	TCGA-EW-A1P4	BRCA	Breast Invasive Carcinoma	Breast	3	2	44	0	907	II
44197481-38d1-4084-a2ee-c2f3d6adccf8_gdc_realn_rehead	TCGA-A8-A07J	BRCA	Breast Invasive Carcinoma	Breast	98	2	36	0	365	II
c17efed0-2c1a-4fd4-9899-d49d8c78147d_gdc_realn_rehead	TCGA-A2-A0YE	BRCA	Breast Invasive Carcinoma	Breast	3	2	49	0	554	II
82985b4a-0cab-41b6-88e6-84b0a36b0d82_gdc_realn_rehead	TCGA-E2-A14Y	BRCA	Breast Invasive Carcinoma	Breast	3	2	36	0	2109	II
6358c31a-ae41-4968-b4a0-9e4fb87a0086_gdc_realn_rehead	TCGA-EW-A1OZ	BRCA	Breast Invasive Carcinoma	Breast	2	2	57	0	1229	II
3c68923b-fd50-441c-b6e2-deff189eb54c_gdc_realn_rehead	TCGA-A7-A3IY	BRCA	Breast Invasive Carcinoma	Breast	3	2	71	0	345	I
40ead30f-c8ce-47b0-b29e-52558ac0516f_gdc_realn_rehead	TCGA-AC-A3EH	BRCA	Breast Invasive Carcinoma	Breast	3	2	79	1	197	III
8431f138-818a-47fa-9d84-c1169c094568_gdc_realn_rehead	TCGA-A2-A0YD	BRCA	Breast Invasive Carcinoma	Breast	3	2	63	0	769	II
fb488df1-93c4-4676-a699-3766731ee4ca_gdc_realn_rehead	TCGA-AO-A128	BRCA	Breast Invasive Carcinoma	Breast	3	2	61	0	3248	II
8a4eb4f8-766f-413e-9b3e-ce382fcf19d8_gdc_realn_rehead	TCGA-GM-A2DB	BRCA	Breast Invasive Carcinoma	Breast	3	2	63	0	2406	II
92e895d1-b891-4f21-8422-b175972b11fa_gdc_realn_rehead	TCGA-AR-A24Z	BRCA	Breast Invasive Carcinoma	Breast	3	2	57	0	3001	II
73d26d1e-fbdf-46b0-80e2-f59f58daf6cb_gdc_realn_rehead	TCGA-OL-A5RU	BRCA	Breast Invasive Carcinoma	Breast	2	2	63	0	1219	II
63e80fbd-bc32-4e09-9c2c-ac79dd426743_gdc_realn_rehead	TCGA-BH-A18N	BRCA	Breast Invasive Carcinoma	Breast	3	2	89	1	1148	II
1fe0dc41-0e30-4408-9b0a-5b451c67df44_gdc_realn_rehead	TCGA-AR-A24T	BRCA	Breast Invasive Carcinoma	Breast	3	2	47	0	3202	III
bb0e4a7c-c24b-4a20-8833-b692c5c7b1ca_gdc_realn_rehead	TCGA-A8-A08Z	BRCA	Breast Invasive Carcinoma	Breast	98	2	77	0	1217	NA
ae943817-ff8f-4e87-bab8-6aa4018c6751_gdc_realn_rehead	TCGA-XX-A89A	BRCA	Breast Invasive Carcinoma	Breast	3	2	68	0	488	II
8d622531-1261-40fd-a2d6-04d85bbb4bd4_gdc_realn_rehead	TCGA-AO-A0JC	BRCA	Breast Invasive Carcinoma	Breast	3	2	64	0	1547	II
fb3f1a94-56f6-447f-87a7-97b68923897a_gdc_realn_rehead	TCGA-C8-A12M	BRCA	Breast Invasive Carcinoma	Breast	1	2	71	0	358	II
c64b4f97-d98a-4469-94ee-3eff64d2028e_gdc_realn_rehead	TCGA-D8-A145	BRCA	Breast Invasive Carcinoma	Breast	3	2	80	0	410	II
223deab3-c4a9-4466-b87a-f6803e7293a2_gdc_realn_rehead	TCGA-B6-A0X5	BRCA	Breast Invasive Carcinoma	Breast	2	2	61	1	2097	II
3ed5803f-8c63-4753-b8f8-ddf7f5574f10_gdc_realn_rehead	TCGA-C8-A133	BRCA	Breast Invasive Carcinoma	Breast	3	2	66	0	0	III
d5d71c46-f3c6-4727-ba86-e82ee442e176_gdc_realn_rehead	TCGA-C8-A12T	BRCA	Breast Invasive Carcinoma	Breast	1	2	NA	0	0	II
731d5889-cdcd-41d0-8ae1-962106e79ab7_gdc_realn_rehead	TCGA-B6-A1KI	BRCA	Breast Invasive Carcinoma	Breast	3	2	63	0	2236	I
be4b4278-9689-4df8-abc8-df309abe8715_gdc_realn_rehead	TCGA-B6-A0RM	BRCA	Breast Invasive Carcinoma	Breast	2	2	58	1	2373	NA
83385f92-efd0-41a6-bbbc-5d4437b04ffe_gdc_realn_rehead	TCGA-BH-A0C7	BRCA	Breast Invasive Carcinoma	Breast	3	2	49	0	2767	II
b0363f34-ad46-42b2-be94-eec3be39160b_gdc_realn_rehead	TCGA-JL-A3YX	BRCA	Breast Invasive Carcinoma	Breast	1	2	NA	0	352	II
2d91d059-8ac0-4159-94e2-37aaa2408e58_gdc_realn_rehead	TCGA-A8-A06Q	BRCA	Breast Invasive Carcinoma	Breast	98	2	63	0	31	III
0f77bd34-e085-454c-9da6-7d1cecbed941_gdc_realn_rehead	TCGA-BH-A18J	BRCA	Breast Invasive Carcinoma	Breast	3	2	57	1	612	IV
d4688985-07fd-462d-8606-0f8b1289ed70_gdc_realn_rehead	TCGA-S3-AA10	BRCA	Breast Invasive Carcinoma	Breast	2	2	66	0	586	II
fc5c5976-a4b9-45c6-8af3-d647282792c4_gdc_realn_rehead	TCGA-A2-A0EY	BRCA	Breast Invasive Carcinoma	Breast	3	2	63	0	1925	II
d5ae7131-6b01-45a8-965e-f52e3be86575_gdc_realn_rehead	TCGA-BH-A0HY	BRCA	Breast Invasive Carcinoma	Breast	3	2	61	0	1545	I
dcd9cb21-a661-4367-8565-8e062ee54238_gdc_realn_rehead	TCGA-AO-A1KP	BRCA	Breast Invasive Carcinoma	Breast	3	2	77	0	2953	II
d048647a-fb39-45ae-b68f-ce05c4c99447_gdc_realn_rehead	TCGA-A2-A3KD	BRCA	Breast Invasive Carcinoma	Breast	3	2	48	0	1206	III
ed3492be-3e3b-4258-92fd-36d6cc8e379c_gdc_realn_rehead	TCGA-A8-A0AB	BRCA	Breast Invasive Carcinoma	Breast	98	2	54	0	518	II
06ab87c1-f4a9-4e72-bdcc-10c4b660c92d_gdc_realn_rehead	TCGA-Z7-A8R5	BRCA	Breast Invasive Carcinoma	Breast	3	2	61	0	3287	III
78ccb74d-c399-4eb7-9ee2-a934c53668cf_gdc_realn_rehead	TCGA-BH-A0DE	BRCA	Breast Invasive Carcinoma	Breast	3	2	62	0	2372	II
88f2715e-dba0-4b87-bd90-b992148ab9df_gdc_realn_rehead	TCGA-BH-A0B0	BRCA	Breast Invasive Carcinoma	Breast	2	2	57	0	2477	I
e9805499-3152-4bf0-a433-2021900ce0e7_gdc_realn_rehead	TCGA-OL-A5D6	BRCA	Breast Invasive Carcinoma	Breast	2	2	71	1	1104	II
faea2f87-0159-46ce-a1a2-6005d71ddd51_gdc_realn_rehead	TCGA-5T-A9QA	BRCA	Breast Invasive Carcinoma	Breast	2	2	52	0	303	II
2faea127-0ba5-4f7f-9502-8eaf8a4f5adf_gdc_realn_rehead	TCGA-A8-A085	BRCA	Breast Invasive Carcinoma	Breast	98	1	45	0	1124	II
1f578ca2-3646-44f7-a1d3-76491344ac27_gdc_realn_rehead	TCGA-A2-A0YF	BRCA	Breast Invasive Carcinoma	Breast	2	2	68	0	1535	I
d72bee30-6ebc-498d-aca9-f4658afb84fe_gdc_realn_rehead	TCGA-E2-A1IO	BRCA	Breast Invasive Carcinoma	Breast	3	2	37	0	1855	I
3a3e5ff7-d2dd-4cc8-8ebe-7637d8e05585_gdc_realn_rehead	TCGA-BH-A18S	BRCA	Breast Invasive Carcinoma	Breast	3	2	79	1	2009	I
8caa5470-0f85-4cad-a8fa-59622ef06ac1_gdc_realn_rehead	TCGA-AR-A24V	BRCA	Breast Invasive Carcinoma	Breast	3	2	52	0	3203	II
fa132b1d-5d7f-41c9-b29d-be559b282e0b_gdc_realn_rehead	TCGA-AR-A24O	BRCA	Breast Invasive Carcinoma	Breast	3	2	44	0	3607	III
26beedd1-23a2-40ac-80f1-9be4698c36b6_gdc_realn_rehead	TCGA-A8-A07R	BRCA	Breast Invasive Carcinoma	Breast	98	2	80	0	273	III
8dc5d57d-ddd0-41b4-b345-6b0b77aa4846_gdc_realn_rehead	TCGA-A2-A0CK	BRCA	Breast Invasive Carcinoma	Breast	3	2	61	0	4159	III
6e103af3-17d8-4248-bd89-b6e61fdde64b_gdc_realn_rehead	TCGA-B6-A0IP	BRCA	Breast Invasive Carcinoma	Breast	3	2	74	1	3926	I
31a08828-f7d9-4fee-987f-4b6f32a93cbd_gdc_realn_rehead	TCGA-A2-A0CZ	BRCA	Breast Invasive Carcinoma	Breast	3	2	47	0	1616	II
a83d3d94-f04b-45c1-a545-9fa44129d5d0_gdc_realn_rehead	TCGA-MS-A51U	BRCA	Breast Invasive Carcinoma	Breast	3	2	44	0	681	II
27b9f9a5-9fc7-48c7-a441-38bc0da91de0_gdc_realn_rehead	TCGA-LL-A6FP	BRCA	Breast Invasive Carcinoma	Breast	3	2	90	0	677	II
c0da5bf9-c2d2-4006-a6f2-aa2b3423cce5_gdc_realn_rehead	TCGA-AO-A12E	BRCA	Breast Invasive Carcinoma	Breast	3	2	51	0	2142	II
acc0e5a3-5862-465c-bd62-58dd9e52a064_gdc_realn_rehead	TCGA-A8-A07O	BRCA	Breast Invasive Carcinoma	Breast	98	2	52	0	304	II
65720f69-f314-470b-8e8a-d3345b67e983_gdc_realn_rehead	TCGA-AC-A3TN	BRCA	Breast Invasive Carcinoma	Breast	3	2	75	0	456	II
67ab671e-41a1-4c19-8be2-085869a4ad64_gdc_realn_rehead	TCGA-OL-A5D8	BRCA	Breast Invasive Carcinoma	Breast	2	2	41	0	973	II
ec043826-b563-4aab-b9dc-e6bf241c589d_gdc_realn_rehead	TCGA-BH-A0BZ	BRCA	Breast Invasive Carcinoma	Breast	3	2	60	0	2255	III
afd357da-47fb-437d-ba46-5d6c2174c125_gdc_realn_rehead	TCGA-EW-A423	BRCA	Breast Invasive Carcinoma	Breast	3	2	76	0	533	II
7c64c94d-62c2-4aec-b58c-15dcd1087b5c_gdc_realn_rehead	TCGA-D8-A141	BRCA	Breast Invasive Carcinoma	Breast	3	2	40	0	626	NA
b8f79164-0eb0-4f05-bded-59712ff571c9_gdc_realn_rehead	TCGA-A8-A075	BRCA	Breast Invasive Carcinoma	Breast	98	2	42	0	518	II
4b7d23fa-4b62-42c5-8ca3-84f2cb3ecd1a_gdc_realn_rehead	TCGA-AO-A03P	BRCA	Breast Invasive Carcinoma	Breast	2	2	54	1	2911	II
1a59431b-736a-4aa3-951f-ad08ce97d429_gdc_realn_rehead	TCGA-A7-A5ZX	BRCA	Breast Invasive Carcinoma	Breast	3	2	48	0	336	III
c667fb8b-932d-43da-a389-07965fb87c2f_gdc_realn_rehead	TCGA-AR-A2LE	BRCA	Breast Invasive Carcinoma	Breast	3	2	70	0	5062	I
11893486-5324-4550-a1d8-39c5eaf07929_gdc_realn_rehead	TCGA-BH-A1ES	BRCA	Breast Invasive Carcinoma	Breast	3	2	36	1	3462	II
d1d56188-77c5-403e-b187-4b5907548784_gdc_realn_rehead	TCGA-E9-A1RB	BRCA	Breast Invasive Carcinoma	Breast	3	2	40	1	976	II
e289ab5e-c91d-4915-932e-5ae228dee8ee_gdc_realn_rehead	TCGA-A8-A09R	BRCA	Breast Invasive Carcinoma	Breast	98	2	83	0	273	II
61d537db-23c5-4bfc-bdc9-8cee15740be8_gdc_realn_rehead	TCGA-C8-A27A	BRCA	Breast Invasive Carcinoma	Breast	1	2	49	0	747	II
6a581790-8f4f-4051-a7de-e604e63edef0_gdc_realn_rehead	TCGA-AC-A5EH	BRCA	Breast Invasive Carcinoma	Breast	2	2	77	0	511	II
7a3d3325-290f-43eb-879f-a8fec34606ba_gdc_realn_rehead	TCGA-E9-A3Q9	BRCA	Breast Invasive Carcinoma	Breast	3	2	79	0	1001	III
602ae151-fb46-4bc9-9f17-819d68beb8a6_gdc_realn_rehead	TCGA-B6-A0RU	BRCA	Breast Invasive Carcinoma	Breast	3	2	41	0	8605	I
6731f16a-5020-4087-88ce-58685435a27b_gdc_realn_rehead	TCGA-A8-A08T	BRCA	Breast Invasive Carcinoma	Breast	98	2	65	1	3409	IV
b6509c00-5623-4138-8a69-10226ef602a3_gdc_realn_rehead	TCGA-C8-A12X	BRCA	Breast Invasive Carcinoma	Breast	1	2	63	0	385	II
13f363e1-40ab-42f6-87a2-d7675a3ad537_gdc_realn_rehead	TCGA-OL-A5S0	BRCA	Breast Invasive Carcinoma	Breast	2	2	66	0	620	II
8846406c-8945-41cc-9ffa-fd2a6ba2e678_gdc_realn_rehead	TCGA-OL-A66P	BRCA	Breast Invasive Carcinoma	Breast	2	2	75	0	428	II
537a8fef-6a6b-435d-98fd-efc6a609d49b_gdc_realn_rehead	TCGA-D8-A27V	BRCA	Breast Invasive Carcinoma	Breast	3	2	63	0	381	II
aa9b3c9e-f61c-453f-8ab7-86cd2ee49687_gdc_realn_rehead	TCGA-B6-A0WX	BRCA	Breast Invasive Carcinoma	Breast	2	2	41	1	639	III
86626529-525e-4e1b-8b7f-3cebc4294dc7_gdc_realn_rehead	TCGA-BH-A0HU	BRCA	Breast Invasive Carcinoma	Breast	3	2	53	0	392	I
efb2b926-fb8a-4c65-94b0-15bb94825035_gdc_realn_rehead	TCGA-A8-A081	BRCA	Breast Invasive Carcinoma	Breast	98	2	81	0	0	II
d1ada222-b67f-47c0-b380-091eaab093b4_gdc_realn_rehead	TCGA-AC-A8OP	BRCA	Breast Invasive Carcinoma	Breast	2	2	73	0	614	I
5653ef34-29cb-401b-8592-8e627aecd27c_gdc_realn_rehead	TCGA-BH-A0E9	BRCA	Breast Invasive Carcinoma	Breast	3	2	53	0	2489	II
a1ad7b4b-c9cf-4047-9b1a-37980cc03481_gdc_realn_rehead	TCGA-A7-A26H	BRCA	Breast Invasive Carcinoma	Breast	3	2	72	0	724	II
eb7119af-fcd9-47f9-92b5-4584ad637144_gdc_realn_rehead	TCGA-EW-A1P7	BRCA	Breast Invasive Carcinoma	Breast	3	2	60	0	915	II
eaa99255-484c-4d89-9edc-2f81544bbb6a_gdc_realn_rehead	TCGA-AO-A0JB	BRCA	Breast Invasive Carcinoma	Breast	3	2	51	0	1542	III
508f0cc5-1afc-4ec7-a9e2-2d3b473d5405_gdc_realn_rehead	TCGA-BH-A0BA	BRCA	Breast Invasive Carcinoma	Breast	3	2	52	0	1132	III
0fdb3d0e-e405-4e8d-8897-4a90ea4fe00c_gdc_realn_rehead	TCGA-BH-A0DZ	BRCA	Breast Invasive Carcinoma	Breast	3	2	44	0	495	II
876a9725-34c1-4a23-a3fe-58a860d0f0c5_gdc_realn_rehead	TCGA-S3-AA12	BRCA	Breast Invasive Carcinoma	Breast	2	2	82	0	574	III
e7ab38fb-c7fa-4080-a300-0122961c4add_gdc_realn_rehead	TCGA-BH-A2L8	BRCA	Breast Invasive Carcinoma	Breast	3	2	46	0	612	II
4a09f71d-5bea-4158-87f8-df4bba6add5b_gdc_realn_rehead	TCGA-A2-A04P	BRCA	Breast Invasive Carcinoma	Breast	2	2	36	1	548	III
c8a5b2cc-8a10-4bce-9c51-e7aecaace910_gdc_realn_rehead	TCGA-BH-A0EI	BRCA	Breast Invasive Carcinoma	Breast	3	2	51	0	1926	II
6cf08e2b-7e59-4537-b1c3-1c5b3838ab95_gdc_realn_rehead	TCGA-AR-A24H	BRCA	Breast Invasive Carcinoma	Breast	3	2	66	0	4894	II
f7276387-2adf-47f3-b520-3e27379fb2b6_gdc_realn_rehead	TCGA-D8-A73W	BRCA	Breast Invasive Carcinoma	Breast	3	2	80	1	385	III
3c2ce7d4-d18e-4318-961e-3bec8c8853ca_gdc_realn_rehead	TCGA-BH-A0EB	BRCA	Breast Invasive Carcinoma	Breast	3	2	69	0	745	I
37a5d26c-b8e9-4102-bb25-39d1195ef684_gdc_realn_rehead	TCGA-E2-A1IF	BRCA	Breast Invasive Carcinoma	Breast	3	2	75	0	1138	I
376f28ee-9eab-4053-aac5-ea0019a359a4_gdc_realn_rehead	TCGA-E2-A14U	BRCA	Breast Invasive Carcinoma	Breast	3	2	75	0	1318	I
a6a05a40-399c-453d-b788-83f4e561c343_gdc_realn_rehead	TCGA-BH-A0WA	BRCA	Breast Invasive Carcinoma	Breast	3	2	82	0	701	I
4e87e1bf-d08b-490c-a127-c7757bafdffe_gdc_realn_rehead	TCGA-A8-A08O	BRCA	Breast Invasive Carcinoma	Breast	98	2	46	0	943	IV
515c5e74-1147-43af-8f13-51aa9f57259a_gdc_realn_rehead	TCGA-D8-A1JH	BRCA	Breast Invasive Carcinoma	Breast	3	2	56	0	426	I
726cf3ab-f1b8-46d4-a280-1cc8de28a00b_gdc_realn_rehead	TCGA-A8-A09G	BRCA	Breast Invasive Carcinoma	Breast	98	2	79	0	0	III
ee313ffd-f0be-4636-851e-6edcda7cf779_gdc_realn_rehead	TCGA-E2-A10F	BRCA	Breast Invasive Carcinoma	Breast	3	2	47	0	878	II
75cccdff-4dcb-48b4-887e-adb28b4840a5_gdc_realn_rehead	TCGA-A2-A04W	BRCA	Breast Invasive Carcinoma	Breast	3	2	50	0	3102	II
b828e0a8-0a8e-4438-bfb9-06eecc6fe052_gdc_realn_rehead	TCGA-AR-A24U	BRCA	Breast Invasive Carcinoma	Breast	3	2	48	0	3128	II
42301200-5f2a-45f4-a1e1-4d3bd5b81822_gdc_realn_rehead	TCGA-A7-A6VY	BRCA	Breast Invasive Carcinoma	Breast	2	2	48	0	266	II
15450b4a-5796-46f9-9902-c501327ff06d_gdc_realn_rehead	TCGA-AC-A2B8	BRCA	Breast Invasive Carcinoma	Breast	3	2	85	0	677	II
f8e020dd-507a-4e5a-bb9e-8ef9579752f5_gdc_realn_rehead	TCGA-AO-A0J4	BRCA	Breast Invasive Carcinoma	Breast	2	2	41	0	1587	I
b2502902-cc6c-4953-98ec-444ce4d1632b_gdc_realn_rehead	TCGA-AC-A2BK	BRCA	Breast Invasive Carcinoma	Breast	2	2	78	0	2222	III
47849cec-0373-458d-8b23-1649f4a7bf6f_gdc_realn_rehead	TCGA-A8-A08I	BRCA	Breast Invasive Carcinoma	Breast	98	2	53	0	365	II
1b2a5f5f-32e3-4b20-8f22-a2732e42601c_gdc_realn_rehead	TCGA-A8-A093	BRCA	Breast Invasive Carcinoma	Breast	98	2	61	0	546	II
6151b6cf-8160-47e4-a140-1d88e2607324_gdc_realn_rehead	TCGA-A2-A0T4	BRCA	Breast Invasive Carcinoma	Breast	3	2	63	0	624	II
eafb05e9-56b1-46fb-83fc-19136c59dc71_gdc_realn_rehead	TCGA-D8-A1J9	BRCA	Breast Invasive Carcinoma	Breast	3	2	49	0	532	I
06a5b50f-ff7d-49cf-866f-8b93f9f4f1df_gdc_realn_rehead	TCGA-LD-A74U	BRCA	Breast Invasive Carcinoma	Breast	3	2	79	0	402	III
9ec5d409-195f-4ea2-9205-042298594132_gdc_realn_rehead	TCGA-AC-A2QI	BRCA	Breast Invasive Carcinoma	Breast	3	2	76	0	588	III
cf631774-8e50-44dc-b60c-a68d9b24416b_gdc_realn_rehead	TCGA-A2-A0T7	BRCA	Breast Invasive Carcinoma	Breast	3	2	51	0	631	II
ac14bcc6-31e7-433e-94c9-d709f3ce5ba6_gdc_realn_rehead	TCGA-GM-A5PV	BRCA	Breast Invasive Carcinoma	Breast	3	2	64	0	412	II
078b734e-a871-428f-992e-c292ce767b6f_gdc_realn_rehead	TCGA-EW-A6S9	BRCA	Breast Invasive Carcinoma	Breast	2	2	35	0	463	II
c121cf75-6604-41a5-bb01-b78dcb15df29_gdc_realn_rehead	TCGA-A8-A07G	BRCA	Breast Invasive Carcinoma	Breast	98	2	66	0	577	II
512cfba2-3393-40a7-9403-f18574a3aa97_gdc_realn_rehead	TCGA-A7-A3IZ	BRCA	Breast Invasive Carcinoma	Breast	3	2	63	0	322	II
98cfb9c2-7c1e-4bc3-bea7-33b1ecb3ec0d_gdc_realn_rehead	TCGA-AO-A03L	BRCA	Breast Invasive Carcinoma	Breast	1	2	34	0	2442	III
5525ffb9-e03a-484b-986b-5e78ae6a2031_gdc_realn_rehead	TCGA-E9-A2JS	BRCA	Breast Invasive Carcinoma	Breast	3	2	72	1	904	II
00ecefb7-5975-48d6-9e07-5bba19f5977f_gdc_realn_rehead	TCGA-A2-A25C	BRCA	Breast Invasive Carcinoma	Breast	3	2	51	0	523	II
0b85029e-5119-484e-8af9-55ab7759b5aa_gdc_realn_rehead	TCGA-AR-A24X	BRCA	Breast Invasive Carcinoma	Breast	3	2	52	0	3004	II
fa7a76bf-d744-4c0c-9bd7-bc1df3a8228e_gdc_realn_rehead	TCGA-A8-A08B	BRCA	Breast Invasive Carcinoma	Breast	98	2	52	0	1156	II
e7a0b0d1-4ebd-4291-908a-23b2a0e669f5_gdc_realn_rehead	TCGA-C8-A26X	BRCA	Breast Invasive Carcinoma	Breast	1	2	59	0	376	II
fa1c817b-4bab-4f57-b80a-1f12c4e3e472_gdc_realn_rehead	TCGA-A8-A09B	BRCA	Breast Invasive Carcinoma	Breast	98	2	59	0	365	III
f2d71f99-4427-44a5-b804-4b35058b1912_gdc_realn_rehead	TCGA-E9-A22B	BRCA	Breast Invasive Carcinoma	Breast	3	2	72	0	1167	I
24e80e81-010d-4442-a0e2-ce7acdff7097_gdc_realn_rehead	TCGA-E2-A107	BRCA	Breast Invasive Carcinoma	Breast	3	2	55	0	1047	III
ca940e9d-3675-4c26-9d77-7468be47e0db_gdc_realn_rehead	TCGA-AR-A1AS	BRCA	Breast Invasive Carcinoma	Breast	1	2	55	0	1150	II
71af9c21-061c-454a-bb8c-742b38623f2a_gdc_realn_rehead	TCGA-A8-A096	BRCA	Breast Invasive Carcinoma	Breast	98	2	73	0	0	II
49e98347-78bc-46bb-ba9a-895ec6cee19a_gdc_realn_rehead	TCGA-A8-A095	BRCA	Breast Invasive Carcinoma	Breast	98	2	46	0	1277	I
f624e070-6d5b-47dd-be11-abb0eb2aae0b_gdc_realn_rehead	TCGA-A2-A0CQ	BRCA	Breast Invasive Carcinoma	Breast	2	2	62	0	2695	I
2ea16e8f-2893-4a3e-8352-5b6bcfb52ee5_gdc_realn_rehead	TCGA-AR-A1AY	BRCA	Breast Invasive Carcinoma	Breast	3	2	66	0	1026	I
df218fb9-ca42-45f5-a067-f0d56fd8ec3d_gdc_realn_rehead	TCGA-AO-A1KO	BRCA	Breast Invasive Carcinoma	Breast	3	2	46	0	622	II
878f23b1-30ee-4b8e-ad11-172d545708b8_gdc_realn_rehead	TCGA-A2-A3XZ	BRCA	Breast Invasive Carcinoma	Breast	2	2	47	0	1532	I
ee1387fe-6890-4b23-94b6-bd3586f65be5_gdc_realn_rehead	TCGA-C8-A3M8	BRCA	Breast Invasive Carcinoma	Breast	1	2	68	0	394	I
81309f84-9f48-4626-97dc-5c5370de0cdc_gdc_realn_rehead	TCGA-C8-A12P	BRCA	Breast Invasive Carcinoma	Breast	1	2	56	0	358	II
47ceb9fb-9133-42a6-9937-f4c402fd49f9_gdc_realn_rehead	TCGA-WT-AB41	BRCA	Breast Invasive Carcinoma	Breast	2	2	NA	0	1611	II
e23ceff9-4207-4dad-8d9f-415e6d7fd8bc_gdc_realn_rehead	TCGA-A2-A1G6	BRCA	Breast Invasive Carcinoma	Breast	3	2	51	0	501	III
06d311c3-09be-49ab-a965-bbc210142084_gdc_realn_rehead	TCGA-S3-AA14	BRCA	Breast Invasive Carcinoma	Breast	2	2	48	0	529	I
d9856c27-e763-45f2-8979-ad03b60517fb_gdc_realn_rehead	TCGA-E9-A249	BRCA	Breast Invasive Carcinoma	Breast	3	2	46	0	217	II
ba386be0-8e06-4322-8e3b-d20486d235bf_gdc_realn_rehead	TCGA-BH-A0AY	BRCA	Breast Invasive Carcinoma	Breast	3	2	62	0	777	II
a9f36e20-c0ad-42d8-bdf1-68c54e0479a2_gdc_realn_rehead	TCGA-A1-A0SD	BRCA	Breast Invasive Carcinoma	Breast	3	2	60	0	437	II
24639fc4-17e4-4b17-bcb2-c4a57e527785_gdc_realn_rehead	TCGA-A8-A076	BRCA	Breast Invasive Carcinoma	Breast	98	2	66	0	1642	II
e6bd08f5-f29b-4d5b-a120-de0368a3328e_gdc_realn_rehead	TCGA-AC-A23G	BRCA	Breast Invasive Carcinoma	Breast	3	2	77	0	2248	II
0b4f8366-e016-4ae6-bff6-4f5d55ea80bb_gdc_realn_rehead	TCGA-BH-A0HA	BRCA	Breast Invasive Carcinoma	Breast	3	2	31	0	1611	I
4c27479d-3d40-4a1b-9526-37e87ca5c5cd_gdc_realn_rehead	TCGA-A7-A56D	BRCA	Breast Invasive Carcinoma	Breast	2	2	84	0	448	II
2d7e0830-bc88-4e9d-9c2e-7a7d521ee6e4_gdc_realn_rehead	TCGA-A7-A4SB	BRCA	Breast Invasive Carcinoma	Breast	3	2	56	0	418	III
7e643be8-5454-42aa-ab67-1c77c8c55809_gdc_realn_rehead	TCGA-D8-A1XF	BRCA	Breast Invasive Carcinoma	Breast	3	2	46	0	463	II
74aab7af-a366-4d0b-95fd-38ef501049cc_gdc_realn_rehead	TCGA-A1-A0SF	BRCA	Breast Invasive Carcinoma	Breast	3	2	54	0	1463	II
06293c37-6f5c-4c4e-861b-e67f46a727f1_gdc_realn_rehead	TCGA-D8-A1JJ	BRCA	Breast Invasive Carcinoma	Breast	3	2	55	0	611	II
389c0e30-e4b3-41e0-b117-8445290922a8_gdc_realn_rehead	TCGA-E9-A1N6	BRCA	Breast Invasive Carcinoma	Breast	3	2	53	1	678	II
1fa7dd5b-b8a4-463f-a0ec-ac4ec448ab27_gdc_realn_rehead	TCGA-AO-A0J7	BRCA	Breast Invasive Carcinoma	Breast	3	2	72	0	618	II
9e71f942-64f9-49b7-97c6-070a4a16801a_gdc_realn_rehead	TCGA-AR-A5QM	BRCA	Breast Invasive Carcinoma	Breast	3	2	62	0	2231	II
45df3729-a82a-45a8-8ff9-12b3f1fc58d8_gdc_realn_rehead	TCGA-D8-A27P	BRCA	Breast Invasive Carcinoma	Breast	3	2	65	0	49	I
05851bad-8fb3-43d7-b802-f4c77fdbbb73_gdc_realn_rehead	TCGA-D8-A13Z	BRCA	Breast Invasive Carcinoma	Breast	3	2	52	0	635	NA
7a9799d4-1afb-40dc-aa23-06e8cdd0f861_gdc_realn_rehead	TCGA-EW-A1OV	BRCA	Breast Invasive Carcinoma	Breast	3	2	57	0	789	II
28472fa2-6602-4ac9-9825-b24a0ecf96aa_gdc_realn_rehead	TCGA-A8-A08A	BRCA	Breast Invasive Carcinoma	Breast	98	2	90	0	30	I
14d8d723-fe65-4cd1-a057-a6f42619a8ac_gdc_realn_rehead	TCGA-V7-A7HQ	BRCA	Breast Invasive Carcinoma	Breast	2	2	76	0	2033	III
91936ac3-5902-4996-99e8-c8b37bbf6d5b_gdc_realn_rehead	TCGA-A7-A4SF	BRCA	Breast Invasive Carcinoma	Breast	2	2	55	0	545	II
fa4ac306-872c-4612-a85d-a93820d89b72_gdc_realn_rehead	TCGA-AN-A0AM	BRCA	Breast Invasive Carcinoma	Breast	3	2	57	0	5	II
62cd2d6f-5b86-4044-abf8-66b19fffd3ac_gdc_realn_rehead	TCGA-A8-A06R	BRCA	Breast Invasive Carcinoma	Breast	98	2	70	0	547	II
f28818c5-8e2f-4c9e-a358-15d17b8854db_gdc_realn_rehead	TCGA-BH-A18K	BRCA	Breast Invasive Carcinoma	Breast	3	2	46	1	2763	I
d4af2efa-6a87-4d94-9a47-667def62d5ca_gdc_realn_rehead	TCGA-AC-A3YJ	BRCA	Breast Invasive Carcinoma	Breast	3	2	67	0	754	II
3b02574c-8a29-413e-9272-77f37e1f2a70_gdc_realn_rehead	TCGA-OL-A5DA	BRCA	Breast Invasive Carcinoma	Breast	3	2	61	0	1783	II
f3b76ef4-f4b1-4f02-be68-187c321fe80e_gdc_realn_rehead	TCGA-E9-A247	BRCA	Breast Invasive Carcinoma	Breast	3	2	59	0	1186	I
b238f5f6-bbc4-42f3-b639-2e23bf6b29e0_gdc_realn_rehead	TCGA-A8-A09M	BRCA	Breast Invasive Carcinoma	Breast	98	2	75	0	1006	III
ee511809-429b-4dc9-a4bf-f95c4d61e5f6_gdc_realn_rehead	TCGA-E2-A1LA	BRCA	Breast Invasive Carcinoma	Breast	98	2	60	0	748	II
0351aed6-451f-4179-b17a-f5c7903c173e_gdc_realn_rehead	TCGA-E2-A14W	BRCA	Breast Invasive Carcinoma	Breast	3	1	79	0	974	II
46da7ea3-0b2f-45ab-88fe-18df60286d70_gdc_realn_rehead	TCGA-A1-A0SB	BRCA	Breast Invasive Carcinoma	Breast	3	2	71	0	259	I
243a197d-5a4e-4678-a56c-42eb8612d1de_gdc_realn_rehead	TCGA-E9-A2JT	BRCA	Breast Invasive Carcinoma	Breast	3	2	64	0	288	II
5fa69e9a-a5c9-4c05-b4d4-3b38bbd26b09_gdc_realn_rehead	TCGA-A2-A25F	BRCA	Breast Invasive Carcinoma	Breast	3	2	67	0	322	II
ae378492-6007-42d1-8c3f-2699e6dd5dc0_gdc_realn_rehead	TCGA-E2-A14Q	BRCA	Breast Invasive Carcinoma	Breast	3	2	51	0	1163	II
3b04d2fd-27f8-42ad-9c86-3043ae26cc71_gdc_realn_rehead	TCGA-AR-A24P	BRCA	Breast Invasive Carcinoma	Breast	3	2	48	0	84	I
d630c387-1080-4d06-866c-4e1f503fc71a_gdc_realn_rehead	TCGA-BH-A0BJ	BRCA	Breast Invasive Carcinoma	Breast	3	2	41	0	660	II
61df29c4-7d8e-4366-adbb-14aa5f2a44e8_gdc_realn_rehead	TCGA-D8-A1X8	BRCA	Breast Invasive Carcinoma	Breast	3	2	63	0	783	III
370a5c4d-814f-4ffc-85eb-51ecdeb1f834_gdc_realn_rehead	TCGA-AO-A0JI	BRCA	Breast Invasive Carcinoma	Breast	3	2	57	0	1528	II
9f714099-e42f-4891-bb21-7ca624ac5631_gdc_realn_rehead	TCGA-BH-A0E0	BRCA	Breast Invasive Carcinoma	Breast	3	2	39	0	134	III
a0cc25af-f05a-4ae3-9358-911ad139aa4b_gdc_realn_rehead	TCGA-E9-A6HE	BRCA	Breast Invasive Carcinoma	Breast	3	2	46	0	847	III
a2b93497-8bb7-44d9-9f98-e85dd53a2b39_gdc_realn_rehead	TCGA-A8-A079	BRCA	Breast Invasive Carcinoma	Breast	98	2	69	0	274	III
bc904cb5-224f-4a8e-89e2-10d07ef7d7ad_gdc_realn_rehead	TCGA-A2-A0T0	BRCA	Breast Invasive Carcinoma	Breast	3	2	59	0	533	II
ab2a8687-00d9-4a93-9ba2-a568046d44c9_gdc_realn_rehead	TCGA-AC-A7VC	BRCA	Breast Invasive Carcinoma	Breast	3	2	56	0	1	II
f1ac7898-c061-4405-b043-667ca8a46b72_gdc_realn_rehead	TCGA-GM-A2D9	BRCA	Breast Invasive Carcinoma	Breast	3	2	70	1	1812	I
bd95db3e-a6a5-40dd-8efc-0db62e782a45_gdc_realn_rehead	TCGA-E9-A1RI	BRCA	Breast Invasive Carcinoma	Breast	3	2	44	0	1449	III
93844055-39f7-4a1b-aa1f-7fb7b2ad0d96_gdc_realn_rehead	TCGA-D8-A1X7	BRCA	Breast Invasive Carcinoma	Breast	3	2	41	0	509	II
b1b04c39-20c9-453d-80c7-48621a4410f1_gdc_realn_rehead	TCGA-AO-A1KR	BRCA	Breast Invasive Carcinoma	Breast	3	2	52	0	2513	II
34dd96a1-91a4-45c5-a755-177cd74f862b_gdc_realn_rehead	TCGA-A2-A4RX	BRCA	Breast Invasive Carcinoma	Breast	2	2	68	0	742	II
cd0e8e79-5897-426d-803e-a6c3f1bbdfda_gdc_realn_rehead	TCGA-B6-A0I1	BRCA	Breast Invasive Carcinoma	Breast	2	2	74	1	2361	II
a3994738-7928-4333-ba10-de55feec3ce2_gdc_realn_rehead	TCGA-BH-A208	BRCA	Breast Invasive Carcinoma	Breast	3	2	49	1	1759	II
b0d67a98-b44d-40ae-872a-e26885565444_gdc_realn_rehead	TCGA-BH-A0DV	BRCA	Breast Invasive Carcinoma	Breast	3	2	54	0	2064	III
29b1cc6e-cbd4-4333-8074-dd1ad8811c85_gdc_realn_rehead	TCGA-GI-A2C9	BRCA	Breast Invasive Carcinoma	Breast	2	2	59	0	3342	II
7ab12194-5290-4416-a0b7-2644c8a190dd_gdc_realn_rehead	TCGA-B6-A0I2	BRCA	Breast Invasive Carcinoma	Breast	3	2	46	0	4361	I
32ab87d0-19ae-44b9-9b0a-f8de355100b2_gdc_realn_rehead	TCGA-A2-A25B	BRCA	Breast Invasive Carcinoma	Breast	2	2	40	0	1291	II
d6cf4777-ff43-49c4-9a62-e284af119f1a_gdc_realn_rehead	TCGA-E9-A1RF	BRCA	Breast Invasive Carcinoma	Breast	3	2	69	0	200	III
a6fbc91d-ee03-4b15-983b-398890317bc5_gdc_realn_rehead	TCGA-EW-A1P6	BRCA	Breast Invasive Carcinoma	Breast	3	2	64	0	562	II
3d40a292-9515-4b0d-8fa7-9ff8f05d2af9_gdc_realn_rehead	TCGA-C8-A12Z	BRCA	Breast Invasive Carcinoma	Breast	1	2	45	0	382	II
cc68e6a2-0865-4656-80fb-2594a64ffba9_gdc_realn_rehead	TCGA-A7-A6VW	BRCA	Breast Invasive Carcinoma	Breast	2	2	48	0	285	II
0df8875b-293f-4467-b280-2d6388738cb9_gdc_realn_rehead	TCGA-D8-A147	BRCA	Breast Invasive Carcinoma	Breast	3	2	46	0	584	NA
f7218063-e763-4f27-b87c-b13f264ebdb7_gdc_realn_rehead	TCGA-BH-A0DL	BRCA	Breast Invasive Carcinoma	Breast	3	2	65	0	2381	II
7df44c8a-9515-43b1-aaf4-68248df96381_gdc_realn_rehead	TCGA-BH-A18I	BRCA	Breast Invasive Carcinoma	Breast	3	2	53	0	1093	II
3ebdcf12-710f-431b-8047-04b1f7c433bc_gdc_realn_rehead	TCGA-BH-A1FJ	BRCA	Breast Invasive Carcinoma	Breast	3	2	66	1	1927	III
c7d94c24-7530-4667-9729-9e3c9729148f_gdc_realn_rehead	TCGA-D8-A1XZ	BRCA	Breast Invasive Carcinoma	Breast	3	2	82	0	466	III
3ff94cc5-f7c7-4c9b-a2c7-1eb7edbc9b51_gdc_realn_rehead	TCGA-BH-A0W7	BRCA	Breast Invasive Carcinoma	Breast	3	2	49	0	1363	I
af82dd8a-0328-43e9-a883-eb5a511bfd9d_gdc_realn_rehead	TCGA-B6-A0RN	BRCA	Breast Invasive Carcinoma	Breast	3	2	60	0	8008	I
d9e37d00-113b-4248-98f2-bd6987c674c0_gdc_realn_rehead	TCGA-BH-A1FR	BRCA	Breast Invasive Carcinoma	Breast	3	2	73	1	1642	III
007dfe27-2bdb-4932-849a-b38af7fd29ee_gdc_realn_rehead	TCGA-GM-A2DA	BRCA	Breast Invasive Carcinoma	Breast	3	2	46	1	6593	II
7d6e8fc6-72d2-4163-91df-5e6d8529c664_gdc_realn_rehead	TCGA-BH-A1FG	BRCA	Breast Invasive Carcinoma	Breast	3	2	88	1	3736	I
07e45ec0-8320-47f3-889f-57962950daad_gdc_realn_rehead	TCGA-AR-A0TY	BRCA	Breast Invasive Carcinoma	Breast	3	2	54	1	1699	II
77e2d6b8-1b84-4f69-8e94-037ce099dd82_gdc_realn_rehead	TCGA-A2-A04N	BRCA	Breast Invasive Carcinoma	Breast	3	2	66	0	4354	I
a6fee109-9a50-4174-aef8-f2dee91fe925_gdc_realn_rehead	TCGA-E9-A1N9	BRCA	Breast Invasive Carcinoma	Breast	3	2	58	0	1101	II
c1989eb0-a966-485a-bf60-383da81774e1_gdc_realn_rehead	TCGA-BH-A0H0	BRCA	Breast Invasive Carcinoma	Breast	3	2	69	0	461	I
173daf58-5274-4150-b358-6acfe355adf4_gdc_realn_rehead	TCGA-AO-A0J9	BRCA	Breast Invasive Carcinoma	Breast	3	2	62	0	1613	III
352f8989-b9c4-44e0-b01d-f3fd5284f40c_gdc_realn_rehead	TCGA-D8-A1Y2	BRCA	Breast Invasive Carcinoma	Breast	3	2	71	0	433	II
5e18b02d-7e56-4f0d-b892-e7798eee5205_gdc_realn_rehead	TCGA-A2-A0D4	BRCA	Breast Invasive Carcinoma	Breast	2	2	38	0	767	II
7e763aaa-c11a-4165-8406-af949ee94efe_gdc_realn_rehead	TCGA-C8-A12W	BRCA	Breast Invasive Carcinoma	Breast	1	2	50	0	385	III
931c1211-adad-435d-9a7d-ae4ee22cc914_gdc_realn_rehead	TCGA-AR-A256	BRCA	Breast Invasive Carcinoma	Breast	3	2	46	1	2854	II
0ddbdc0b-70ec-4704-a254-e6b8060a3a01_gdc_realn_rehead	TCGA-BH-A0BD	BRCA	Breast Invasive Carcinoma	Breast	3	2	47	0	554	II
7f6998cc-7faf-4024-8fa6-475fb3b8c6e2_gdc_realn_rehead	TCGA-GM-A2DC	BRCA	Breast Invasive Carcinoma	Breast	3	2	58	0	2535	II
c1d5618d-ec5c-4d7f-ad9f-7f9abd51967d_gdc_realn_rehead	TCGA-AN-A0AJ	BRCA	Breast Invasive Carcinoma	Breast	3	2	80	0	303	II
d124869b-baf8-4b8b-929e-cc220249712f_gdc_realn_rehead	TCGA-AN-A0FW	BRCA	Breast Invasive Carcinoma	Breast	3	2	68	0	11	III
5f8d321a-ef4f-4086-9c4b-2d6a44cf5b51_gdc_realn_rehead	TCGA-OL-A66N	BRCA	Breast Invasive Carcinoma	Breast	3	2	59	0	792	III
4107b40a-63f4-42c8-8b7d-a7b1d0f6a7fb_gdc_realn_rehead	TCGA-A2-A0ES	BRCA	Breast Invasive Carcinoma	Breast	3	2	52	0	2190	II
b0b44b56-d8fc-4937-b28f-5e9f66079019_gdc_realn_rehead	TCGA-GM-A2DH	BRCA	Breast Invasive Carcinoma	Breast	3	2	58	0	2193	I
6db6f352-6727-4a94-b959-2519a2e22dcf_gdc_realn_rehead	TCGA-A2-A3XW	BRCA	Breast Invasive Carcinoma	Breast	2	2	43	0	1712	II
26354a66-769b-4d42-bdee-cab43ad415db_gdc_realn_rehead	TCGA-E2-A14T	BRCA	Breast Invasive Carcinoma	Breast	3	2	53	0	2311	II
6cfa0ff3-0cf8-498b-82f6-5f1b5c89a609_gdc_realn_rehead	TCGA-BH-A0H6	BRCA	Breast Invasive Carcinoma	Breast	3	2	83	0	747	I
d29b2a97-a8b6-4c4b-a564-764282c5651d_gdc_realn_rehead	TCGA-OL-A5RX	BRCA	Breast Invasive Carcinoma	Breast	2	2	52	0	878	I
2ed5f8af-af92-4bde-abc1-792fdb68f27b_gdc_realn_rehead	TCGA-E2-A570	BRCA	Breast Invasive Carcinoma	Breast	2	2	48	0	931	I
f4a15afd-40b1-49c4-b80e-5603fc93b8d9_gdc_realn_rehead	TCGA-BH-A0B7	BRCA	Breast Invasive Carcinoma	Breast	3	2	43	0	2559	II
fee43e18-fa3f-4404-9d7b-d75ebb82e305_gdc_realn_rehead	TCGA-BH-A0HB	BRCA	Breast Invasive Carcinoma	Breast	3	2	56	0	806	I
0f3494df-6f55-4e6e-8e67-b7bfdecc8dec_gdc_realn_rehead	TCGA-E2-A1B4	BRCA	Breast Invasive Carcinoma	Breast	3	2	75	1	1004	III
e8eb768f-bf96-491e-bbd8-c4a6fb719354_gdc_realn_rehead	TCGA-D8-A27K	BRCA	Breast Invasive Carcinoma	Breast	3	2	48	0	1461	II
386b8940-aada-4767-80ac-87973072d0fc_gdc_realn_rehead	TCGA-D8-A1X9	BRCA	Breast Invasive Carcinoma	Breast	3	2	67	0	727	II
172a0de7-690a-4689-84d3-7087c16ab589_gdc_realn_rehead	TCGA-E9-A1R6	BRCA	Breast Invasive Carcinoma	Breast	3	2	64	0	339	II
3c34d382-fb72-4b3c-890a-6f67a367b3db_gdc_realn_rehead	TCGA-LL-A442	BRCA	Breast Invasive Carcinoma	Breast	2	2	56	0	889	II
8a531b99-f868-4c45-8c2f-14d3e4238423_gdc_realn_rehead	TCGA-AR-A5QP	BRCA	Breast Invasive Carcinoma	Breast	3	2	54	0	1185	II
d6fd58d5-0ae2-49e5-b0ea-97e473a39b8d_gdc_realn_rehead	TCGA-AC-A2FG	BRCA	Breast Invasive Carcinoma	Breast	3	2	80	0	1853	II
82bc8a48-2955-4dae-9635-0903b0985809_gdc_realn_rehead	TCGA-C8-A131	BRCA	Breast Invasive Carcinoma	Breast	1	2	82	0	411	III
ee81123f-9109-4dc0-bd0d-51274f015014_gdc_realn_rehead	TCGA-A2-A0EO	BRCA	Breast Invasive Carcinoma	Breast	3	2	54	0	2442	I
ef17a836-699e-4a80-8f57-65630dc9cfb9_gdc_realn_rehead	TCGA-AR-A0TR	BRCA	Breast Invasive Carcinoma	Breast	3	2	69	1	160	II
0889544d-5861-4f34-99e6-d6b5f7522904_gdc_realn_rehead	TCGA-GM-A2DF	BRCA	Breast Invasive Carcinoma	Breast	2	2	54	0	2155	II
6b7a97dd-3f50-4f9c-87bf-8e200357d13b_gdc_realn_rehead	TCGA-B6-A0IM	BRCA	Breast Invasive Carcinoma	Breast	2	2	75	1	3873	II
c4d07c6d-386a-4c88-b8c7-4b8abe663c15_gdc_realn_rehead	TCGA-A2-A0YH	BRCA	Breast Invasive Carcinoma	Breast	3	2	54	0	659	III
19740426-095e-4da1-8a4a-678af456fc96_gdc_realn_rehead	TCGA-C8-A274	BRCA	Breast Invasive Carcinoma	Breast	1	2	64	0	508	II
f74b08bd-b4c3-4d84-a040-5ef7a8a35648_gdc_realn_rehead	TCGA-E9-A245	BRCA	Breast Invasive Carcinoma	Breast	3	2	48	1	NA	II
e40bf449-0978-4e20-b1ae-f342a3d22818_gdc_realn_rehead	TCGA-AQ-A04L	BRCA	Breast Invasive Carcinoma	Breast	3	2	49	0	3957	II
9f430a4f-c3ba-4fb1-a90d-020a54ce2c57_gdc_realn_rehead	TCGA-A8-A06X	BRCA	Breast Invasive Carcinoma	Breast	98	2	78	1	943	II
675ed3eb-812c-4aee-9539-a7e9904438ae_gdc_realn_rehead	TCGA-E2-A158	BRCA	Breast Invasive Carcinoma	Breast	3	2	44	0	450	II
eda274af-3081-4544-ab7e-d6b906a38fc1_gdc_realn_rehead	TCGA-B6-A408	BRCA	Breast Invasive Carcinoma	Breast	2	2	55	0	2072	III
fd19ef23-a615-421d-9300-a445b412a79a_gdc_realn_rehead	TCGA-B6-A0IH	BRCA	Breast Invasive Carcinoma	Breast	3	2	82	1	3418	III
0093f60b-6ced-432e-b55f-548d12dded4b_gdc_realn_rehead	TCGA-E2-A15O	BRCA	Breast Invasive Carcinoma	Breast	2	2	89	0	1545	I
95d45d7f-e91c-4713-87c6-ab320cac49f9_gdc_realn_rehead	TCGA-A2-A0D3	BRCA	Breast Invasive Carcinoma	Breast	3	2	43	0	1873	I
39147cb6-8a50-4bea-80ab-f4e7eb0b232f_gdc_realn_rehead	TCGA-A2-A0EU	BRCA	Breast Invasive Carcinoma	Breast	3	2	80	0	1043	I
7da95653-50c9-4c91-b5d4-e5e3c6102065_gdc_realn_rehead	TCGA-BH-A8FZ	BRCA	Breast Invasive Carcinoma	Breast	3	2	58	0	574	I
2b232bcc-fceb-41a3-b555-d4c46186590e_gdc_realn_rehead	TCGA-D8-A142	BRCA	Breast Invasive Carcinoma	Breast	3	2	75	0	425	II
4eea6799-2c04-404d-bc1b-3d573fa45b5b_gdc_realn_rehead	TCGA-A8-A07I	BRCA	Breast Invasive Carcinoma	Breast	98	2	69	0	426	III
57e87291-3b7f-4998-aaa7-9f848cbe4bd4_gdc_realn_rehead	TCGA-EW-A1J6	BRCA	Breast Invasive Carcinoma	Breast	3	2	71	0	875	I
5f5f9fcd-f392-4e64-ba37-ded1ed2a5e82_gdc_realn_rehead	TCGA-E9-A228	BRCA	Breast Invasive Carcinoma	Breast	3	2	58	0	1285	II
1f6ab8ee-9f1d-4c71-b7ca-e77a922380c4_gdc_realn_rehead	TCGA-A7-A26J	BRCA	Breast Invasive Carcinoma	Breast	3	2	49	0	627	II
eab0f8df-e01f-423f-bc98-dac806d56e13_gdc_realn_rehead	TCGA-3C-AAAU	BRCA	Breast Invasive Carcinoma	Breast	3	2	55	0	4047	NA
4e29474b-f165-4e4c-99f5-d546c4b2535c_gdc_realn_rehead	TCGA-E9-A22H	BRCA	Breast Invasive Carcinoma	Breast	3	2	42	0	1232	II
bc5ec9c4-caa5-4253-a222-c5f74ffb636b_gdc_realn_rehead	TCGA-BH-A0DQ	BRCA	Breast Invasive Carcinoma	Breast	3	2	43	0	98	II
8aecb0f8-2c83-440c-818b-5b24bcf32224_gdc_realn_rehead	TCGA-D8-A1XJ	BRCA	Breast Invasive Carcinoma	Breast	3	2	77	0	663	III
7dced488-dd64-4e1e-85d1-89757b168eac_gdc_realn_rehead	TCGA-EW-A1PH	BRCA	Breast Invasive Carcinoma	Breast	3	2	52	0	607	II
0ea6011b-d886-4890-ba82-e73b21b05380_gdc_realn_rehead	TCGA-B6-A0RV	BRCA	Breast Invasive Carcinoma	Breast	3	2	42	0	5156	III
45f7e597-85ca-44e7-94ff-9082e0b4695c_gdc_realn_rehead	TCGA-A2-A0ST	BRCA	Breast Invasive Carcinoma	Breast	3	2	63	0	3017	II
7acf7c4e-92da-4cbe-85af-17ca9582e2e9_gdc_realn_rehead	TCGA-BH-A0HP	BRCA	Breast Invasive Carcinoma	Breast	3	2	65	0	414	III
b0e5bfbf-1010-4b2d-b595-dd2316febc8c_gdc_realn_rehead	TCGA-S3-A6ZF	BRCA	Breast Invasive Carcinoma	Breast	2	2	65	0	572	II
382836c7-984a-49c4-af70-abaa6b2cc355_gdc_realn_rehead	TCGA-A7-A0D9	BRCA	Breast Invasive Carcinoma	Breast	3	2	38	0	1139	II
f52f1db8-e7bb-4da4-a6d7-cded8aebdcf4_gdc_realn_rehead	TCGA-LL-A7SZ	BRCA	Breast Invasive Carcinoma	Breast	2	2	50	0	594	II
9a0a3193-fe4b-48de-8a31-912eb78fa469_gdc_realn_rehead	TCGA-A2-A1FV	BRCA	Breast Invasive Carcinoma	Breast	3	2	75	0	714	II
938298f3-6ce7-4ee7-8057-ee8a0965d869_gdc_realn_rehead	TCGA-LD-A7W6	BRCA	Breast Invasive Carcinoma	Breast	3	2	55	0	404	II
b3942fb7-05f6-4e25-b9fd-10640e63579a_gdc_realn_rehead	TCGA-A8-A07W	BRCA	Breast Invasive Carcinoma	Breast	98	2	77	0	304	IV
940fd65d-6543-43c2-aacf-033452edb802_gdc_realn_rehead	TCGA-AO-A12C	BRCA	Breast Invasive Carcinoma	Breast	3	2	42	0	2372	II
dce39f40-597b-40df-961e-4d0b4f1e4a4a_gdc_realn_rehead	TCGA-3C-AALJ	BRCA	Breast Invasive Carcinoma	Breast	2	2	63	0	1474	II
e8162e7c-1a61-4639-8a2c-71a678f6d7fa_gdc_realn_rehead	TCGA-A7-A13E	BRCA	Breast Invasive Carcinoma	Breast	3	2	62	1	614	II
886cf98b-72a5-4961-af9d-0f0b086b7696_gdc_realn_rehead	TCGA-GM-A4E0	BRCA	Breast Invasive Carcinoma	Breast	3	2	68	0	2191	III
b43628ba-1aee-4348-a010-bc4e5fea6da7_gdc_realn_rehead	TCGA-BH-A18P	BRCA	Breast Invasive Carcinoma	Breast	3	2	61	1	921	I
81edd909-acda-45ae-9f11-4f6887386041_gdc_realn_rehead	TCGA-B6-A0IC	BRCA	Breast Invasive Carcinoma	Breast	3	2	90	1	1542	NA
c7598bdc-6b77-4188-a00c-c58de7cf4b01_gdc_realn_rehead	TCGA-A7-A26E	BRCA	Breast Invasive Carcinoma	Breast	3	2	72	0	954	III
9c714c63-ee50-4385-9e25-09f940f5f902_gdc_realn_rehead	TCGA-D8-A27G	BRCA	Breast Invasive Carcinoma	Breast	3	2	75	0	409	II
1a02916a-c8df-47b8-9ebc-61234c6a154a_gdc_realn_rehead	TCGA-AC-A2FK	BRCA	Breast Invasive Carcinoma	Breast	3	2	46	0	2650	III
5cf29c4a-c7d3-4f44-88c1-37b9e7af1d4c_gdc_realn_rehead	TCGA-B6-A0WV	BRCA	Breast Invasive Carcinoma	Breast	3	2	68	1	2417	II
26ec32b0-f1b2-4d0a-9418-bf46b2eb7da0_gdc_realn_rehead	TCGA-GM-A2DK	BRCA	Breast Invasive Carcinoma	Breast	3	2	58	0	2645	I
32529b93-eb84-4096-970e-a3fdc0ea89f0_gdc_realn_rehead	TCGA-BH-A0DP	BRCA	Breast Invasive Carcinoma	Breast	3	2	61	0	476	II
d66cf170-8eb1-446a-96df-b6481adac2fb_gdc_realn_rehead	TCGA-C8-A26W	BRCA	Breast Invasive Carcinoma	Breast	1	2	59	0	381	II
78e8796d-8c80-4ae3-a457-fe60a834deb8_gdc_realn_rehead	TCGA-A8-A084	BRCA	Breast Invasive Carcinoma	Breast	98	2	82	0	458	II
0ca0909d-1c71-4d91-a0e9-8891b66250cd_gdc_realn_rehead	TCGA-BH-A18L	BRCA	Breast Invasive Carcinoma	Breast	3	2	51	1	811	III
3cc4cfae-8217-4f2b-a69e-927644879a88_gdc_realn_rehead	TCGA-EW-A6SB	BRCA	Breast Invasive Carcinoma	Breast	2	2	63	0	760	II
26cdbfd9-801b-42fd-84e7-a8c177f0bd8b_gdc_realn_rehead	TCGA-E9-A5FL	BRCA	Breast Invasive Carcinoma	Breast	3	2	66	0	24	II
b34bb6aa-43b9-46c1-a769-ea5f084b6778_gdc_realn_rehead	TCGA-AR-A0U4	BRCA	Breast Invasive Carcinoma	Breast	3	2	54	0	3261	II
e810581b-a29b-40b0-a7fe-6b4f49b5df81_gdc_realn_rehead	TCGA-EW-A1IZ	BRCA	Breast Invasive Carcinoma	Breast	3	2	54	0	554	III
9397136e-aef3-4f72-9663-e0a5815852e2_gdc_realn_rehead	TCGA-AN-A0FV	BRCA	Breast Invasive Carcinoma	Breast	3	2	59	0	10	II
ca7af9ef-adeb-44ac-9b61-56007ed5bd38_gdc_realn_rehead	TCGA-AC-A62X	BRCA	Breast Invasive Carcinoma	Breast	2	2	73	0	417	II
5fa01a44-f39b-4fc2-aa99-c8d9ed4c46ad_gdc_realn_rehead	TCGA-C8-A135	BRCA	Breast Invasive Carcinoma	Breast	1	2	65	0	393	II
fac47e20-1ab7-48da-a126-48ee82589579_gdc_realn_rehead	TCGA-E9-A1NI	BRCA	Breast Invasive Carcinoma	Breast	3	2	52	0	300	II
d38e79bc-dab0-4b59-a49a-e5d10a30e2a1_gdc_realn_rehead	TCGA-D8-A1JA	BRCA	Breast Invasive Carcinoma	Breast	3	2	60	0	502	NA
125ae9f2-b4a1-4bbf-8c7c-5e2be251550f_gdc_realn_rehead	TCGA-AC-A8OQ	BRCA	Breast Invasive Carcinoma	Breast	2	2	73	0	34	II
9987ad12-3c6c-425e-8ceb-bea1dd2fbe22_gdc_realn_rehead	TCGA-AO-A125	BRCA	Breast Invasive Carcinoma	Breast	2	2	73	0	3456	II
7cc45b95-3c36-4cf7-b7fe-cba23c315ccc_gdc_realn_rehead	TCGA-AN-A0AS	BRCA	Breast Invasive Carcinoma	Breast	3	2	70	0	10	III
fc46da03-52cd-4970-8c55-ff080ab3f898_gdc_realn_rehead	TCGA-A8-A06O	BRCA	Breast Invasive Carcinoma	Breast	98	2	61	0	396	I
932c39c5-f808-4fd7-ada8-896148e99965_gdc_realn_rehead	TCGA-C8-A1HM	BRCA	Breast Invasive Carcinoma	Breast	1	2	74	0	375	II
a608b43f-6bb2-42bf-8c4b-e9853f51825f_gdc_realn_rehead	TCGA-E9-A22E	BRCA	Breast Invasive Carcinoma	Breast	3	2	56	0	1269	III
157b5e4c-f662-4daa-8432-9d5d5920de66_gdc_realn_rehead	TCGA-AO-A12A	BRCA	Breast Invasive Carcinoma	Breast	3	2	48	0	3112	II
05f4281f-e425-421a-bb68-b458e597c76a_gdc_realn_rehead	TCGA-A8-A0AD	BRCA	Breast Invasive Carcinoma	Breast	98	2	83	0	1157	I
f66591bb-dc57-4e61-9119-42778f514667_gdc_realn_rehead	TCGA-D8-A1XS	BRCA	Breast Invasive Carcinoma	Breast	3	1	49	0	496	III
d61dac3b-d37f-4f28-8320-b94c96376f56_gdc_realn_rehead	TCGA-5L-AAT1	BRCA	Breast Invasive Carcinoma	Breast	3	2	64	0	1471	IV
e52ec6ca-364f-421e-b875-0b5f7714ae52_gdc_realn_rehead	TCGA-AN-A0XN	BRCA	Breast Invasive Carcinoma	Breast	3	2	69	0	10	III
4e037d59-ac37-4d8f-8077-658c06ee1f1b_gdc_realn_rehead	TCGA-BH-A1EV	BRCA	Breast Invasive Carcinoma	Breast	3	2	45	1	365	III
f1f4c3ad-1270-4857-9d56-eacb1dec662e_gdc_realn_rehead	TCGA-D8-A1JU	BRCA	Breast Invasive Carcinoma	Breast	3	2	51	0	447	I
1a82b649-5c23-409b-a971-3484fae41856_gdc_realn_rehead	TCGA-BH-A1EO	BRCA	Breast Invasive Carcinoma	Breast	3	2	69	1	2798	II
24cce129-26f6-48ef-8fe5-b747074497ac_gdc_realn_rehead	TCGA-AO-A12D	BRCA	Breast Invasive Carcinoma	Breast	3	2	43	0	2515	II
0a250926-00e2-4d0e-92d3-f076d53c55db_gdc_realn_rehead	TCGA-AN-A0XL	BRCA	Breast Invasive Carcinoma	Breast	3	2	61	0	163	II
03791170-d094-4761-b9ea-09e531111921_gdc_realn_rehead	TCGA-AR-A2LH	BRCA	Breast Invasive Carcinoma	Breast	3	2	56	1	616	III
fb6c3d65-0b90-4b3d-88d8-38c7a8cd43f2_gdc_realn_rehead	TCGA-C8-A12Q	BRCA	Breast Invasive Carcinoma	Breast	1	2	79	1	385	III
c79fd4ee-51a2-4566-b6fd-7c883e5f09d6_gdc_realn_rehead	TCGA-E9-A5UP	BRCA	Breast Invasive Carcinoma	Breast	3	2	64	0	803	II
2ee8f8f5-f8a4-429b-b72d-37922973136e_gdc_realn_rehead	TCGA-AO-A12B	BRCA	Breast Invasive Carcinoma	Breast	3	2	63	0	2989	II
a457aecf-23b1-4334-ace4-63e0d40fce00_gdc_realn_rehead	TCGA-BH-A0BT	BRCA	Breast Invasive Carcinoma	Breast	3	2	57	0	2365	II
4d405dca-90cf-4695-ae4b-d8ccf8c1fc69_gdc_realn_rehead	TCGA-AO-A12G	BRCA	Breast Invasive Carcinoma	Breast	3	2	76	0	1639	II
10400d38-81af-4bb9-af9b-5941dbced148_gdc_realn_rehead	TCGA-A2-A0CP	BRCA	Breast Invasive Carcinoma	Breast	3	2	61	0	2813	I
6ce190b9-06d0-4930-9fa0-77a0984a802a_gdc_realn_rehead	TCGA-E9-A1R4	BRCA	Breast Invasive Carcinoma	Breast	3	2	66	0	186	I
93910f7a-32f1-441e-9d14-caa949f6d13e_gdc_realn_rehead	TCGA-BH-A201	BRCA	Breast Invasive Carcinoma	Breast	3	2	64	0	856	I
ac2a66d5-abe7-4e87-8aa0-fdbc9c027c51_gdc_realn_rehead	TCGA-EW-A1J5	BRCA	Breast Invasive Carcinoma	Breast	3	2	59	0	477	II
36af9560-ca82-454b-9c5c-6810b15e2cc4_gdc_realn_rehead	TCGA-D8-A1JD	BRCA	Breast Invasive Carcinoma	Breast	3	2	42	0	552	II
7321d057-9f5d-4efd-b9b2-12aa234d4bff_gdc_realn_rehead	TCGA-D8-A1XW	BRCA	Breast Invasive Carcinoma	Breast	3	2	53	0	1309	II
d13de699-8231-4435-96bb-f455e9295595_gdc_realn_rehead	TCGA-BH-A18M	BRCA	Breast Invasive Carcinoma	Breast	3	2	40	1	2207	III
bb1b9616-f67a-40e7-842d-28da9d67fef5_gdc_realn_rehead	TCGA-AR-A2LO	BRCA	Breast Invasive Carcinoma	Breast	3	2	47	0	1198	II
03ea145a-3b12-47bd-8bd1-9cd17062d8e2_gdc_realn_rehead	TCGA-AR-A1AP	BRCA	Breast Invasive Carcinoma	Breast	3	2	81	0	2856	I
886d5b39-0287-4fbd-a3f6-761fdbf49f7e_gdc_realn_rehead	TCGA-LQ-A4E4	BRCA	Breast Invasive Carcinoma	Breast	3	2	74	0	849	III
48b007d4-e6b5-443d-ac21-805362202bef_gdc_realn_rehead	TCGA-XX-A899	BRCA	Breast Invasive Carcinoma	Breast	3	2	47	0	467	III
c1d4498c-61a4-482c-956d-649d85cc61ba_gdc_realn_rehead	TCGA-A2-A04U	BRCA	Breast Invasive Carcinoma	Breast	3	2	48	0	2654	II
540994e5-8339-4846-a202-6e359026cb10_gdc_realn_rehead	TCGA-LL-A9Q3	BRCA	Breast Invasive Carcinoma	Breast	3	2	70	0	532	III
fad39310-a5dc-4621-a6ef-b41d4996e155_gdc_realn_rehead	TCGA-D8-A1XK	BRCA	Breast Invasive Carcinoma	Breast	3	2	55	0	441	II
0aac2b8e-48bf-4c27-9df7-bd0b3f796317_gdc_realn_rehead	TCGA-A2-A0EP	BRCA	Breast Invasive Carcinoma	Breast	3	2	56	0	3603	I
0844b542-581f-41dd-a99d-8b2b7baec1b5_gdc_realn_rehead	TCGA-AR-A251	BRCA	Breast Invasive Carcinoma	Breast	3	2	51	0	3030	III
ed55df05-5bb7-48af-90c7-6d2a79dfa7eb_gdc_realn_rehead	TCGA-AR-A0TT	BRCA	Breast Invasive Carcinoma	Breast	2	2	54	0	3316	III
01659681-1c48-4d30-b41a-e060a90bb987_gdc_realn_rehead	TCGA-LL-A5YP	BRCA	Breast Invasive Carcinoma	Breast	2	2	49	0	450	II
e2b3de9c-92e5-4b93-aae3-bad9aa421703_gdc_realn_rehead	TCGA-EW-A2FR	BRCA	Breast Invasive Carcinoma	Breast	2	2	59	0	1673	III
2e3f18ee-9028-46e9-addb-f3ac33dacc69_gdc_realn_rehead	TCGA-AR-A0TV	BRCA	Breast Invasive Carcinoma	Breast	98	2	67	0	2288	II
aff01c94-f02d-4aaf-9920-d05bd6442c74_gdc_realn_rehead	TCGA-C8-A12Y	BRCA	Breast Invasive Carcinoma	Breast	1	2	NA	0	1476	II
169382c9-84ab-4582-ad27-04111a7af2a5_gdc_realn_rehead	TCGA-AN-A0AL	BRCA	Breast Invasive Carcinoma	Breast	3	2	42	0	227	III
351199d7-faa3-468f-947d-338629c8ef54_gdc_realn_rehead	TCGA-AO-A0JJ	BRCA	Breast Invasive Carcinoma	Breast	3	2	54	0	1887	II
d3027935-af79-425c-a845-38219f300fe4_gdc_realn_rehead	TCGA-BH-A1FM	BRCA	Breast Invasive Carcinoma	Breast	3	2	45	1	1388	III
369af0ca-1023-47a7-ad4a-d74c76b49cb6_gdc_realn_rehead	TCGA-BH-A1F6	BRCA	Breast Invasive Carcinoma	Breast	3	2	51	1	2965	NA
2864cbe8-4d77-4477-ac84-791004e42237_gdc_realn_rehead	TCGA-UU-A93S	BRCA	Breast Invasive Carcinoma	Breast	2	2	64	1	116	IV
50d34df3-03bd-4de4-86d3-05dee8e4cee6_gdc_realn_rehead	TCGA-A2-A4RY	BRCA	Breast Invasive Carcinoma	Breast	3	2	47	0	648	III
4664e62c-2b3c-4bef-8033-79658fce6a0f_gdc_realn_rehead	TCGA-C8-A1HF	BRCA	Breast Invasive Carcinoma	Breast	1	2	NA	0	332	II
841c293c-37ca-4fe5-b1c8-69cc7c351b55_gdc_realn_rehead	TCGA-A8-A06T	BRCA	Breast Invasive Carcinoma	Breast	98	2	75	0	1614	III
ee7bee3c-aef2-419e-8dff-c24a52fb88ba_gdc_realn_rehead	TCGA-A8-A09V	BRCA	Breast Invasive Carcinoma	Breast	98	2	51	0	457	II
57adc532-00eb-4615-b5ce-bff150c19111_gdc_realn_rehead	TCGA-A7-A4SD	BRCA	Breast Invasive Carcinoma	Breast	2	2	52	0	441	II
83cf0bbf-b908-48ce-8368-6ce5a1a6469b_gdc_realn_rehead	TCGA-A8-A07P	BRCA	Breast Invasive Carcinoma	Breast	98	2	68	0	334	II
db95c977-8cc1-447e-8ddf-b4d32b93b1f2_gdc_realn_rehead	TCGA-E2-A1L9	BRCA	Breast Invasive Carcinoma	Breast	3	2	41	0	598	II
44bb0b80-ac9b-4495-a014-a54eb389cf67_gdc_realn_rehead	TCGA-3C-AALK	BRCA	Breast Invasive Carcinoma	Breast	2	2	52	0	1448	I
5e981bf3-7b96-420c-9c9e-bd5f6b149fc3_gdc_realn_rehead	TCGA-GM-A2DM	BRCA	Breast Invasive Carcinoma	Breast	3	2	58	0	3226	II
08f50f02-927f-44da-9656-f38e97df8008_gdc_realn_rehead	TCGA-AC-A6IX	BRCA	Breast Invasive Carcinoma	Breast	3	2	49	0	373	III
bca54fee-972b-4e17-b4f8-e5fb6f5f19ef_gdc_realn_rehead	TCGA-BH-A1EW	BRCA	Breast Invasive Carcinoma	Breast	3	2	39	1	1694	II
2cfd9fbf-8c56-495b-9370-f386505be06a_gdc_realn_rehead	TCGA-AC-A3HN	BRCA	Breast Invasive Carcinoma	Breast	3	2	88	0	496	II
a8479fd1-a42f-4bae-b50a-40603bba9730_gdc_realn_rehead	TCGA-A2-A0T6	BRCA	Breast Invasive Carcinoma	Breast	3	2	50	0	575	II
b324af6e-6371-4ab3-a9a9-367036637330_gdc_realn_rehead	TCGA-LL-A5YO	BRCA	Breast Invasive Carcinoma	Breast	2	2	50	0	440	I
740945c5-9e98-4537-b41d-0a3d21dd12c6_gdc_realn_rehead	TCGA-A7-A3J1	BRCA	Breast Invasive Carcinoma	Breast	3	2	64	0	343	I
574c243e-2dfb-438c-81f8-e49e87364cd1_gdc_realn_rehead	TCGA-BH-A0C0	BRCA	Breast Invasive Carcinoma	Breast	3	2	63	0	1270	II
277d8eb5-653f-465f-8a71-bba90451d947_gdc_realn_rehead	TCGA-AO-A03O	BRCA	Breast Invasive Carcinoma	Breast	2	2	69	1	2483	II
b915a5ee-ac0f-45c2-a032-b989e816658b_gdc_realn_rehead	TCGA-E2-A1LG	BRCA	Breast Invasive Carcinoma	Breast	2	2	51	0	1523	II
0d79374b-0a5a-486d-a812-4fa3dee165d4_gdc_realn_rehead	TCGA-B6-A1KF	BRCA	Breast Invasive Carcinoma	Breast	3	2	68	0	3088	II
6937b5c1-7b6c-4b83-a09e-39e850bacbfb_gdc_realn_rehead	TCGA-E2-A152	BRCA	Breast Invasive Carcinoma	Breast	3	2	57	0	2128	I
05e90d79-bce9-42d0-a5e3-702101594859_gdc_realn_rehead	TCGA-BH-A0HX	BRCA	Breast Invasive Carcinoma	Breast	3	2	55	0	829	II
44e01cac-43e6-4daa-aa76-3bf428f1818d_gdc_realn_rehead	TCGA-BH-A0HI	BRCA	Breast Invasive Carcinoma	Breast	3	2	78	0	620	I
9432ae7d-e8f9-45d7-90ca-a07edac39c03_gdc_realn_rehead	TCGA-E2-A1B5	BRCA	Breast Invasive Carcinoma	Breast	3	2	47	0	984	II
cfbd0dd0-bfaa-4920-8176-1cc83abbb78c_gdc_realn_rehead	TCGA-AO-A0J5	BRCA	Breast Invasive Carcinoma	Breast	3	2	49	1	792	IV
230057bf-e077-468b-ab33-3b54087e0f32_gdc_realn_rehead	TCGA-AR-A24S	BRCA	Breast Invasive Carcinoma	Breast	3	2	62	0	2976	I
b19eba60-987f-4a2b-8edb-22c28f3dca59_gdc_realn_rehead	TCGA-E9-A24A	BRCA	Breast Invasive Carcinoma	Breast	3	2	70	0	747	II
a4cd327d-275b-4ed5-97f3-a4df072683ce_gdc_realn_rehead	TCGA-D8-A1XA	BRCA	Breast Invasive Carcinoma	Breast	3	2	64	0	839	I
54b9264b-3f89-4718-bc2e-4702b95b3deb_gdc_realn_rehead	TCGA-A8-A07Z	BRCA	Breast Invasive Carcinoma	Breast	98	2	86	0	1371	II
ca1db1f8-a929-4272-b25b-960d9e2a7783_gdc_realn_rehead	TCGA-E9-A1R0	BRCA	Breast Invasive Carcinoma	Breast	3	2	59	0	860	II
d244cc38-672a-4a54-ba68-4004ff55fe75_gdc_realn_rehead	TCGA-A1-A0SP	BRCA	Breast Invasive Carcinoma	Breast	98	2	41	0	584	II
28785717-a5fa-4377-8949-bee7c5da9e09_gdc_realn_rehead	TCGA-BH-A0BF	BRCA	Breast Invasive Carcinoma	Breast	3	2	57	1	1324	II
0fa139a0-7842-4e65-875a-1117146d0147_gdc_realn_rehead	TCGA-AN-A049	BRCA	Breast Invasive Carcinoma	Breast	3	2	62	0	19	II
45058a23-f02b-4219-8983-a2959c3151fb_gdc_realn_rehead	TCGA-E2-A1LS	BRCA	Breast Invasive Carcinoma	Breast	3	2	46	0	1604	I
04e12a16-0251-4b6d-b2bf-4b5330bb1457_gdc_realn_rehead	TCGA-AQ-A54O	BRCA	Breast Invasive Carcinoma	Breast	2	1	51	0	1001	II
162de9f7-58f9-4033-b1e2-931e6e9293d3_gdc_realn_rehead	TCGA-OL-A97C	BRCA	Breast Invasive Carcinoma	Breast	2	2	68	0	271	II
a69c9b1e-f369-4771-847a-e70d9d59fde1_gdc_realn_rehead	TCGA-AN-A0FF	BRCA	Breast Invasive Carcinoma	Breast	3	2	33	0	172	I
80a12da7-b225-4668-94e1-05f4088decb8_gdc_realn_rehead	TCGA-D8-A1XC	BRCA	Breast Invasive Carcinoma	Breast	3	2	86	1	377	III
af0bd05d-7d49-4e30-b772-7217db0b6edb_gdc_realn_rehead	TCGA-A2-A0YJ	BRCA	Breast Invasive Carcinoma	Breast	3	2	40	0	566	III
c089fe75-5c07-4bfe-af15-0a82897e961a_gdc_realn_rehead	TCGA-D8-A27W	BRCA	Breast Invasive Carcinoma	Breast	3	2	55	0	373	III
1b7f11a4-f61b-437e-a5ca-6599bcb747bc_gdc_realn_rehead	TCGA-A8-A0A6	BRCA	Breast Invasive Carcinoma	Breast	98	2	64	0	640	III
fdb0a89f-73ce-4998-8e16-133dfbd174bf_gdc_realn_rehead	TCGA-E2-A1L7	BRCA	Breast Invasive Carcinoma	Breast	3	2	41	0	1836	III
18687c94-958b-4311-9a9a-52b0d675ae5f_gdc_realn_rehead	TCGA-A2-A04Q	BRCA	Breast Invasive Carcinoma	Breast	3	2	48	0	2385	I
5820274e-e6f6-4fa4-a09f-168287b73e21_gdc_realn_rehead	TCGA-A2-A04R	BRCA	Breast Invasive Carcinoma	Breast	2	2	37	0	3709	I
19580929-35d4-49b3-84a6-ed5bc2a2269e_gdc_realn_rehead	TCGA-C8-A1HG	BRCA	Breast Invasive Carcinoma	Breast	1	2	NA	0	345	II
16d11972-bb0b-49b0-a8b6-8365bc125186_gdc_realn_rehead	TCGA-AN-A0XV	BRCA	Breast Invasive Carcinoma	Breast	3	2	68	0	162	III
8c79a273-5fee-4e0a-aa2c-c6f83c9d9b73_gdc_realn_rehead	TCGA-D8-A27N	BRCA	Breast Invasive Carcinoma	Breast	3	2	36	0	519	III
e7703880-2483-4240-9aa2-a85c3802e538_gdc_realn_rehead	TCGA-BH-A0BQ	BRCA	Breast Invasive Carcinoma	Breast	3	2	40	0	2255	I
995d065b-fbdf-4ada-b92a-7ad61bd83459_gdc_realn_rehead	TCGA-EW-A6SD	BRCA	Breast Invasive Carcinoma	Breast	2	2	33	0	1010	II
cb6cba71-d9dd-4675-b24c-255ac4a24088_gdc_realn_rehead	TCGA-BH-A0H9	BRCA	Breast Invasive Carcinoma	Breast	3	2	69	0	1247	II
418ae1c0-a141-4153-949f-9aec35f3b022_gdc_realn_rehead	TCGA-D8-A3Z6	BRCA	Breast Invasive Carcinoma	Breast	3	2	57	0	563	III
a9c1e212-787d-485b-85b3-c93c7bc3267c_gdc_realn_rehead	TCGA-D8-A1XM	BRCA	Breast Invasive Carcinoma	Breast	3	2	58	0	538	I
2f792017-04b9-45c6-ac87-462e16ac14ad_gdc_realn_rehead	TCGA-E2-A3DX	BRCA	Breast Invasive Carcinoma	Breast	3	2	44	0	1325	III
95ba3709-b1aa-4f63-887b-030f7363d4e7_gdc_realn_rehead	TCGA-GM-A2DO	BRCA	Breast Invasive Carcinoma	Breast	2	2	54	0	2596	I
70a4a4ab-400a-4f14-ad55-0fd1d01b6bc1_gdc_realn_rehead	TCGA-EW-A3E8	BRCA	Breast Invasive Carcinoma	Breast	3	2	60	0	1035	II
92cd3468-3f5c-42b9-9456-146dc2a457c1_gdc_realn_rehead	TCGA-B6-A0IQ	BRCA	Breast Invasive Carcinoma	Breast	3	2	40	0	4285	III
f2d13e1e-beb0-49c7-aae1-ac55c1e4f1c9_gdc_realn_rehead	TCGA-EW-A1PA	BRCA	Breast Invasive Carcinoma	Breast	3	2	60	0	575	II
5a796340-53e2-4d21-bfc3-f8eb4400a956_gdc_realn_rehead	TCGA-C8-A273	BRCA	Breast Invasive Carcinoma	Breast	1	2	NA	0	513	II
7872a84e-18cc-4c6e-98eb-cf7f2fecf56d_gdc_realn_rehead	TCGA-BH-A0H3	BRCA	Breast Invasive Carcinoma	Breast	3	2	47	0	1928	I
88739b43-709c-4172-9aca-48c9a40f6dbf_gdc_realn_rehead	TCGA-AR-A254	BRCA	Breast Invasive Carcinoma	Breast	3	2	50	0	2605	III
42d70e85-3c86-4f1a-8ae1-6589f9f7d6b7_gdc_realn_rehead	TCGA-AC-A62Y	BRCA	Breast Invasive Carcinoma	Breast	3	2	79	0	530	II
aaf894b4-8a80-4660-9067-85c4c84094f9_gdc_realn_rehead	TCGA-BH-A209	BRCA	Breast Invasive Carcinoma	Breast	2	2	78	1	3959	I
3d47653b-d386-4129-a817-bb6f4dd695ac_gdc_realn_rehead	TCGA-BH-A18T	BRCA	Breast Invasive Carcinoma	Breast	3	2	70	1	224	II
e1a4167d-b4ca-405c-8550-cc32bb1b1d09_gdc_realn_rehead	TCGA-AO-A0JF	BRCA	Breast Invasive Carcinoma	Breast	3	2	68	0	1980	II
37ba029e-cc77-40f3-a416-a27ef9df7007_gdc_realn_rehead	TCGA-AQ-A54N	BRCA	Breast Invasive Carcinoma	Breast	2	2	51	0	78	II
3783843f-c4fa-4aab-8f5b-e0749763164e_gdc_realn_rehead	TCGA-A1-A0SM	BRCA	Breast Invasive Carcinoma	Breast	3	1	77	0	242	II
9fa785f2-1dcb-4966-a5fa-fe75d327cb81_gdc_realn_rehead	TCGA-E2-A154	BRCA	Breast Invasive Carcinoma	Breast	3	2	68	0	591	I
7bd4d9ab-3959-426f-a9ad-27854c80fa27_gdc_realn_rehead	TCGA-B6-A1KC	BRCA	Breast Invasive Carcinoma	Breast	3	2	68	0	1326	II
211e5fbd-52e7-4f18-b1e5-8f5ca1d106aa_gdc_realn_rehead	TCGA-LL-A5YL	BRCA	Breast Invasive Carcinoma	Breast	3	2	64	0	519	II
39d3789c-475f-459b-9fbc-1d1a776cc1d4_gdc_realn_rehead	TCGA-BH-A1F0	BRCA	Breast Invasive Carcinoma	Breast	3	2	80	1	785	II
324fcceb-afe0-4cc6-b831-e99e1952edf4_gdc_realn_rehead	TCGA-S3-A6ZH	BRCA	Breast Invasive Carcinoma	Breast	2	2	30	0	641	III
940d00a8-d8da-43b6-854d-8f36727845b0_gdc_realn_rehead	TCGA-E9-A22D	BRCA	Breast Invasive Carcinoma	Breast	3	2	39	0	1248	II
f12e17bb-8216-48e4-b1ab-8cdf95225b74_gdc_realn_rehead	TCGA-A7-A26E	BRCA	Breast Invasive Carcinoma	Breast	3	2	72	0	954	III
73e21b82-9b3e-4a2c-b141-c03ffac0ecdf_gdc_realn_rehead	TCGA-BH-A18F	BRCA	Breast Invasive Carcinoma	Breast	3	2	51	0	1001	II
5bd698d4-be80-465a-8441-29a896689672_gdc_realn_rehead	TCGA-BH-A1F5	BRCA	Breast Invasive Carcinoma	Breast	3	2	63	1	2712	II
ada6b4c6-40b0-4f97-b7fd-84e2a61999f1_gdc_realn_rehead	TCGA-GM-A5PX	BRCA	Breast Invasive Carcinoma	Breast	3	2	65	0	551	II
2a33d195-0982-4a53-a2e0-a382bc7513db_gdc_realn_rehead	TCGA-EW-A6SC	BRCA	Breast Invasive Carcinoma	Breast	2	2	60	0	952	II
f168c721-80f2-4577-9f08-6cc9dc2e3fac_gdc_realn_rehead	TCGA-A2-A1G4	BRCA	Breast Invasive Carcinoma	Breast	3	2	71	0	595	III
21d7fdb9-286e-4a42-bade-21e0e97f4248_gdc_realn_rehead	TCGA-A2-A0CW	BRCA	Breast Invasive Carcinoma	Breast	3	2	67	0	3283	II
d632ee36-25e1-451a-9de6-a420c15d9056_gdc_realn_rehead	TCGA-C8-A138	BRCA	Breast Invasive Carcinoma	Breast	1	2	55	0	380	III
fad8015b-a761-43a1-ab34-81dae78cba75_gdc_realn_rehead	TCGA-GM-A3NW	BRCA	Breast Invasive Carcinoma	Breast	3	2	63	0	3361	II
467c2355-693b-47fc-a407-1cbfa125aa62_gdc_realn_rehead	TCGA-C8-A12K	BRCA	Breast Invasive Carcinoma	Breast	1	2	81	0	0	II
333235a9-7f96-4379-8e65-ceffdb09c007_gdc_realn_rehead	TCGA-AO-A1KT	BRCA	Breast Invasive Carcinoma	Breast	3	2	79	0	541	II
814cbfe9-bf29-4ac2-8948-d972379b29b0_gdc_realn_rehead	TCGA-A8-A09T	BRCA	Breast Invasive Carcinoma	Breast	98	2	69	0	579	NA
825d6637-9817-4e8a-997f-92f1ad4664a9_gdc_realn_rehead	TCGA-E2-A10B	BRCA	Breast Invasive Carcinoma	Breast	3	2	67	0	1141	II
675a6dda-2f6f-4f8e-9d95-5012f7f6ecca_gdc_realn_rehead	TCGA-A8-A08C	BRCA	Breast Invasive Carcinoma	Breast	98	2	66	0	881	II
2a6f86bc-f835-40d6-8761-9e3da237c8fa_gdc_realn_rehead	TCGA-A2-A0SX	BRCA	Breast Invasive Carcinoma	Breast	3	2	49	0	1534	I
dade32cb-36c7-4d12-b36d-35bb35a0448d_gdc_realn_rehead	TCGA-A2-A0YM	BRCA	Breast Invasive Carcinoma	Breast	3	2	68	0	965	II
60af7847-9784-4a11-bfe5-d9d973b5a185_gdc_realn_rehead	TCGA-D8-A1XB	BRCA	Breast Invasive Carcinoma	Breast	3	2	63	0	552	II
559407c0-1146-450c-a16e-1dee354a1cd9_gdc_realn_rehead	TCGA-A8-A09K	BRCA	Breast Invasive Carcinoma	Breast	98	2	68	0	912	II
52f2b0ec-ebb7-4323-b69e-8b08e1f9545b_gdc_realn_rehead	TCGA-BH-A1F8	BRCA	Breast Invasive Carcinoma	Breast	3	2	90	1	763	III
545d876e-e1c6-4c0b-83b7-884cfcf9aaae_gdc_realn_rehead	TCGA-EW-A1J3	BRCA	Breast Invasive Carcinoma	Breast	3	2	61	0	504	I
0e195db4-7ecc-4e3d-aa82-0d2ec0b4f4ca_gdc_realn_rehead	TCGA-AR-A24L	BRCA	Breast Invasive Carcinoma	Breast	3	2	27	1	2866	II
232dbe97-64a8-4c0d-8140-d1ac1126d102_gdc_realn_rehead	TCGA-D8-A1JI	BRCA	Breast Invasive Carcinoma	Breast	3	2	55	0	577	II
5185dd11-3a51-432a-94bc-f528c140b867_gdc_realn_rehead	TCGA-E2-A14R	BRCA	Breast Invasive Carcinoma	Breast	3	2	62	0	1174	II
4659bfb5-3291-4fe3-8c14-c20e8e85092f_gdc_realn_rehead	TCGA-AR-A24W	BRCA	Breast Invasive Carcinoma	Breast	3	2	55	0	991	II
373c096b-e7b0-4425-bbfe-c2a4db7208a0_gdc_realn_rehead	TCGA-A2-A0EV	BRCA	Breast Invasive Carcinoma	Breast	3	2	80	0	968	I
b1d17c69-5fe7-409c-b37c-a269595d4c9d_gdc_realn_rehead	TCGA-BH-A18V	BRCA	Breast Invasive Carcinoma	Breast	3	2	48	1	1556	II
3d4c8105-0017-46c0-a54d-3208d1982c6f_gdc_realn_rehead	TCGA-LL-A8F5	BRCA	Breast Invasive Carcinoma	Breast	2	2	62	0	596	II
ebe9eaaf-d34b-4264-b132-8caa736d88e7_gdc_realn_rehead	TCGA-AR-A250	BRCA	Breast Invasive Carcinoma	Breast	3	2	58	0	2707	II
b09f8fd4-d2ea-41b9-ab9a-c2d35bfed079_gdc_realn_rehead	TCGA-3C-AALI	BRCA	Breast Invasive Carcinoma	Breast	2	2	51	0	4005	II
18f7bb5d-8b8c-4bce-b6f5-c123ced4b0e8_gdc_realn_rehead	TCGA-AN-A03Y	BRCA	Breast Invasive Carcinoma	Breast	3	2	66	0	10	II
1a6761d0-370d-447b-a126-031fe8cdc152_gdc_realn_rehead	TCGA-C8-A1HK	BRCA	Breast Invasive Carcinoma	Breast	1	2	NA	0	366	II
32e39967-2fa8-4319-a3be-36066879e609_gdc_realn_rehead	TCGA-BH-A0DT	BRCA	Breast Invasive Carcinoma	Breast	3	2	41	0	2403	II
72659ac3-e9ce-4170-8f3f-5cc4443f9e08_gdc_realn_rehead	TCGA-B6-A0RQ	BRCA	Breast Invasive Carcinoma	Breast	3	2	69	1	4267	II
8efa0cec-a4ef-4d48-b9e7-1ea388393a7f_gdc_realn_rehead	TCGA-AR-A1AN	BRCA	Breast Invasive Carcinoma	Breast	3	2	47	0	2920	II
ad8149df-e4a5-4443-bb57-b7ce0f2685db_gdc_realn_rehead	TCGA-AN-A0XW	BRCA	Breast Invasive Carcinoma	Breast	3	2	36	0	170	III
ed57471b-e917-47b2-ac97-3ace58f874a7_gdc_realn_rehead	TCGA-B6-A0I5	BRCA	Breast Invasive Carcinoma	Breast	3	2	49	0	8556	II
de1e9aaa-efb1-441a-9c19-fe65a7886cfa_gdc_realn_rehead	TCGA-E2-A576	BRCA	Breast Invasive Carcinoma	Breast	2	2	69	0	1043	I
56c14d01-a901-488d-87e7-dad0c5a428f7_gdc_realn_rehead	TCGA-LD-A66U	BRCA	Breast Invasive Carcinoma	Breast	3	2	44	0	646	II
fc4234ed-200a-4995-9bd2-8e25d971ae7b_gdc_realn_rehead	TCGA-AR-A0U0	BRCA	Breast Invasive Carcinoma	Breast	3	2	74	0	1988	II
a3c10441-6a50-49d6-874a-a813bfa7bdf5_gdc_realn_rehead	TCGA-E2-A572	BRCA	Breast Invasive Carcinoma	Breast	2	2	72	0	1208	III
b00e629d-d26b-4c8a-9c32-fd5985a15c09_gdc_realn_rehead	TCGA-BH-A0B4	BRCA	Breast Invasive Carcinoma	Breast	3	1	66	0	1191	III
7c28a804-18ea-4199-a54a-17ae578c905f_gdc_realn_rehead	TCGA-EW-A3U0	BRCA	Breast Invasive Carcinoma	Breast	2	2	62	0	532	III
db3cc1cf-e3df-4fbc-8d0f-02884b6b72e0_gdc_realn_rehead	TCGA-E9-A1N5	BRCA	Breast Invasive Carcinoma	Breast	3	2	46	0	1120	II
34b25030-c58e-4405-87e0-5199228022d4_gdc_realn_rehead	TCGA-AR-A255	BRCA	Breast Invasive Carcinoma	Breast	3	2	62	0	2161	I
06e6908c-4c42-4b2a-be52-a005436e5b02_gdc_realn_rehead	TCGA-E2-A150	BRCA	Breast Invasive Carcinoma	Breast	3	2	48	0	1935	II
db642777-db92-41d4-b3e8-f7a321c6e252_gdc_realn_rehead	TCGA-E2-A15G	BRCA	Breast Invasive Carcinoma	Breast	3	2	77	0	554	II
0f871a6b-3639-4a01-a78b-2cc8ac3cf52c_gdc_realn_rehead	TCGA-D8-A143	BRCA	Breast Invasive Carcinoma	Breast	3	2	52	0	431	II
385cf771-13e7-4af9-a209-1dcb64600048_gdc_realn_rehead	TCGA-E2-A15T	BRCA	Breast Invasive Carcinoma	Breast	3	2	66	0	1563	II
f683321b-48f8-4441-87e6-6e4e8651f138_gdc_realn_rehead	TCGA-E9-A1RA	BRCA	Breast Invasive Carcinoma	Breast	3	2	48	0	1369	I
969a8506-1561-4767-bf8a-87437281bbc7_gdc_realn_rehead	TCGA-C8-A134	BRCA	Breast Invasive Carcinoma	Breast	1	2	52	0	383	II
180b3c3c-c131-4e4f-9c89-fe3f10c527d2_gdc_realn_rehead	TCGA-BH-AB28	BRCA	Breast Invasive Carcinoma	Breast	3	2	54	0	287	III
0ac6634e-00b0-4107-a5d6-db8ffc602645_gdc_realn_rehead	TCGA-A8-A092	BRCA	Breast Invasive Carcinoma	Breast	98	2	49	0	942	III
4292cb38-f839-4121-9dd9-37c5a3dae04f_gdc_realn_rehead	TCGA-GM-A3XN	BRCA	Breast Invasive Carcinoma	Breast	3	2	44	0	2019	III
a42b032d-bddd-44e1-9d85-3bca19a59b36_gdc_realn_rehead	TCGA-C8-A132	BRCA	Breast Invasive Carcinoma	Breast	1	2	56	0	383	II
17edc119-8b13-4313-a296-289753fd3bf5_gdc_realn_rehead	TCGA-AN-A04D	BRCA	Breast Invasive Carcinoma	Breast	3	2	59	0	52	II
676f9ca9-ac58-4ad3-bcb8-80d088d63ec7_gdc_realn_rehead	TCGA-E9-A3HO	BRCA	Breast Invasive Carcinoma	Breast	3	2	49	0	1158	II
6cbf61e2-e54f-49e4-a3b2-99195ec695f3_gdc_realn_rehead	TCGA-D8-A1XR	BRCA	Breast Invasive Carcinoma	Breast	3	2	56	0	482	II
001bc3be-be86-4261-9025-b3319bbbbd01_gdc_realn_rehead	TCGA-D8-A1JB	BRCA	Breast Invasive Carcinoma	Breast	3	2	54	0	1688	II
c83ba819-c786-4978-bf1b-8d9e88611fc6_gdc_realn_rehead	TCGA-AQ-A1H2	BRCA	Breast Invasive Carcinoma	Breast	3	2	85	0	475	III
c87020b9-b531-4fa4-9b5c-5e06734ff734_gdc_realn_rehead	TCGA-E2-A153	BRCA	Breast Invasive Carcinoma	Breast	3	2	52	0	707	II
aa646c5e-d309-476e-864b-6b4e4bab33ee_gdc_realn_rehead	TCGA-A2-A0D1	BRCA	Breast Invasive Carcinoma	Breast	3	2	77	0	1051	II
074ca455-d397-41f5-aa77-1545c5251533_gdc_realn_rehead	TCGA-HN-A2NL	BRCA	Breast Invasive Carcinoma	Breast	98	2	56	0	79	II
756cdd8f-410e-4bd9-90e6-045601c3cba5_gdc_realn_rehead	TCGA-E2-A1IL	BRCA	Breast Invasive Carcinoma	Breast	3	2	78	0	118	II
cd57d138-d70b-4b7e-ac84-66fb576c48df_gdc_realn_rehead	TCGA-C8-A26V	BRCA	Breast Invasive Carcinoma	Breast	1	2	48	0	616	III
ed8fe025-b843-40ad-bb18-46820d5c13c6_gdc_realn_rehead	TCGA-AR-A24N	BRCA	Breast Invasive Carcinoma	Breast	3	2	55	0	3035	I
9bff727e-960b-426c-b1ae-b72181b681b4_gdc_realn_rehead	TCGA-OL-A66O	BRCA	Breast Invasive Carcinoma	Breast	2	2	39	0	528	II
fcc065e9-d3da-49ad-90a0-2753e5c8341f_gdc_realn_rehead	TCGA-AN-A0FN	BRCA	Breast Invasive Carcinoma	Breast	3	2	62	0	218	I
72e06c40-8417-4d45-a062-4ed927e27664_gdc_realn_rehead	TCGA-A8-A094	BRCA	Breast Invasive Carcinoma	Breast	98	2	76	0	0	II
686ce0fb-a8c6-41b2-b9ac-59a78f95c880_gdc_realn_rehead	TCGA-B6-A409	BRCA	Breast Invasive Carcinoma	Breast	2	2	44	1	573	III
91c80bef-211e-4a23-b0fa-d287fa89eb9a_gdc_realn_rehead	TCGA-E2-A1L8	BRCA	Breast Invasive Carcinoma	Breast	2	2	53	0	2240	II
425b3725-4488-4176-af26-260683f000c5_gdc_realn_rehead	TCGA-AC-A3W7	BRCA	Breast Invasive Carcinoma	Breast	3	2	67	0	471	II
425da6ae-1135-4a28-96b6-dbc9eb991091_gdc_realn_rehead	TCGA-EW-A1IX	BRCA	Breast Invasive Carcinoma	Breast	1	2	48	0	1208	II
ae0d300a-a179-4331-bb2d-fc22207ca39f_gdc_realn_rehead	TCGA-BH-A28O	BRCA	Breast Invasive Carcinoma	Breast	3	2	51	0	1120	III
333d9d25-e3c4-4e87-9ea7-155be283a48e_gdc_realn_rehead	TCGA-AR-A24M	BRCA	Breast Invasive Carcinoma	Breast	3	2	39	0	3660	III
ea8559de-a24c-49b7-82ae-44da9a4c3749_gdc_realn_rehead	TCGA-PE-A5DC	BRCA	Breast Invasive Carcinoma	Breast	3	2	73	1	1430	III
89a38ff3-4771-4737-a565-c4eceb14bb17_gdc_realn_rehead	TCGA-BH-A0AU	BRCA	Breast Invasive Carcinoma	Breast	3	2	46	0	1914	II
ee5a223a-7d02-4c6b-ba44-28e6a9e677fb_gdc_realn_rehead	TCGA-BH-A0E2	BRCA	Breast Invasive Carcinoma	Breast	2	2	50	0	435	III
253585b5-83f2-4e74-8115-c8692f7aa523_gdc_realn_rehead	TCGA-E9-A248	BRCA	Breast Invasive Carcinoma	Breast	3	2	51	0	59	II
ef83384e-abda-4804-af04-ae4279e3b363_gdc_realn_rehead	TCGA-D8-A1JP	BRCA	Breast Invasive Carcinoma	Breast	3	2	74	0	639	I
b4e8857b-c344-4e4e-983c-3c70633c33b4_gdc_realn_rehead	TCGA-A7-A3J0	BRCA	Breast Invasive Carcinoma	Breast	3	2	62	0	313	II
dea2c311-6279-4f4c-8678-493489106d3c_gdc_realn_rehead	TCGA-BH-A5IZ	BRCA	Breast Invasive Carcinoma	Breast	2	2	52	0	567	II
510d2d4a-70d1-4027-9f36-98452d3bd1d8_gdc_realn_rehead	TCGA-C8-A12N	BRCA	Breast Invasive Carcinoma	Breast	1	2	59	0	358	II
282001f4-81a1-44d6-99f8-5cbc07f6ebeb_gdc_realn_rehead	TCGA-S3-AA15	BRCA	Breast Invasive Carcinoma	Breast	2	2	51	0	525	II
b6dca904-e458-4065-93bd-e81c5cc0765e_gdc_realn_rehead	TCGA-A2-A25D	BRCA	Breast Invasive Carcinoma	Breast	3	2	90	0	552	III
0789cc5a-dbbb-436b-b41f-ba1f3106baa3_gdc_realn_rehead	TCGA-BH-A0AV	BRCA	Breast Invasive Carcinoma	Breast	2	2	53	0	1820	I
4ebd04c2-33a4-436c-a1d0-7aeed28c7d8e_gdc_realn_rehead	TCGA-AC-A8OS	BRCA	Breast Invasive Carcinoma	Breast	3	2	72	0	70	II
3af3b909-5dec-450d-a229-a970ace09f2a_gdc_realn_rehead	TCGA-B6-A0I6	BRCA	Breast Invasive Carcinoma	Breast	2	2	49	1	991	II
3854fc23-4676-41ba-9c99-62c711f37467_gdc_realn_rehead	TCGA-BH-A1FE	BRCA	Breast Invasive Carcinoma	Breast	3	2	32	1	2273	II
9b31f7e2-0c06-48d3-abfa-430371b0c107_gdc_realn_rehead	TCGA-AC-A2FF	BRCA	Breast Invasive Carcinoma	Breast	1	2	NA	0	2759	II
2cab6233-e82c-4ec4-8516-b3959050dbd3_gdc_realn_rehead	TCGA-AN-A0XR	BRCA	Breast Invasive Carcinoma	Breast	3	2	56	0	10	III
76eeba2b-e856-41d4-98b2-1db9c661f9ec_gdc_realn_rehead	TCGA-D8-A1XO	BRCA	Breast Invasive Carcinoma	Breast	3	2	56	0	1682	II
30fe4005-f4f2-41ce-bb1a-4830f3959ab7_gdc_realn_rehead	TCGA-BH-A18U	BRCA	Breast Invasive Carcinoma	Breast	3	2	72	1	1563	III
28c60740-f5b4-4ab1-b13a-15765f71ef40_gdc_realn_rehead	TCGA-A2-A0D0	BRCA	Breast Invasive Carcinoma	Breast	2	2	61	0	2048	II
3c71b6be-d6e4-40ea-977b-beeb559f894b_gdc_realn_rehead	TCGA-A1-A0SQ	BRCA	Breast Invasive Carcinoma	Breast	3	2	45	0	554	II
c89b1802-f617-46a0-8e28-af4e42e060f9_gdc_realn_rehead	TCGA-E9-A229	BRCA	Breast Invasive Carcinoma	Breast	3	2	38	0	1148	I
28bf290c-78ac-4e4b-974b-1daf23aed223_gdc_realn_rehead	TCGA-AR-A0TX	BRCA	Breast Invasive Carcinoma	Breast	98	2	65	0	1972	II
5ff16f57-4275-4521-9d0c-52cac22de9f3_gdc_realn_rehead	TCGA-E9-A1RG	BRCA	Breast Invasive Carcinoma	Breast	3	2	62	0	647	III
0a2627e0-4961-46eb-9f00-fad1ac55c87e_gdc_realn_rehead	TCGA-BH-A0HO	BRCA	Breast Invasive Carcinoma	Breast	3	2	49	0	76	II
40f02e88-930b-4f51-b660-d44f1b4441d9_gdc_realn_rehead	TCGA-UL-AAZ6	BRCA	Breast Invasive Carcinoma	Breast	2	2	74	0	518	II
d9002e73-9395-4270-aa38-eaf7a8609cef_gdc_realn_rehead	TCGA-B6-A0IB	BRCA	Breast Invasive Carcinoma	Breast	3	2	65	1	3941	IV
fa97c474-9866-4955-9262-3d7a1a4aa3dc_gdc_realn_rehead	TCGA-BH-A6R9	BRCA	Breast Invasive Carcinoma	Breast	3	2	61	0	160	II
70e4fca5-7f26-442f-9c8a-3edb527d35a5_gdc_realn_rehead	TCGA-LL-A73Z	BRCA	Breast Invasive Carcinoma	Breast	2	2	55	1	227	IV
7643c975-38d4-4d99-99e4-9cea99ad3bb2_gdc_realn_rehead	TCGA-A2-A0CX	BRCA	Breast Invasive Carcinoma	Breast	3	2	52	0	1728	II
50b5ad45-cbb4-450d-96bb-9ade8e8e3941_gdc_realn_rehead	TCGA-A8-A09W	BRCA	Breast Invasive Carcinoma	Breast	98	2	70	0	30	III
0dc21319-39c7-4f20-9675-90b2383c7599_gdc_realn_rehead	TCGA-A2-A0ET	BRCA	Breast Invasive Carcinoma	Breast	3	2	59	0	1066	III
5f287b97-eff8-4b19-b8bd-1854fa253c55_gdc_realn_rehead	TCGA-A1-A0SG	BRCA	Breast Invasive Carcinoma	Breast	3	2	61	0	434	II
62d6fac6-c8d4-4923-9bcd-b6ec8df14605_gdc_realn_rehead	TCGA-WT-AB44	BRCA	Breast Invasive Carcinoma	Breast	3	2	NA	0	883	I
f8e9fdc5-a3b3-4da7-947c-05bcd63c7515_gdc_realn_rehead	TCGA-E9-A1R2	BRCA	Breast Invasive Carcinoma	Breast	3	2	52	0	1063	III
50ce0841-b9b0-4adc-a64f-856bcc8b9d48_gdc_realn_rehead	TCGA-E2-A1LI	BRCA	Breast Invasive Carcinoma	Breast	3	2	58	0	3121	II
6c82f17d-0343-4da2-b81e-762db6cc0ff7_gdc_realn_rehead	TCGA-AN-A0XP	BRCA	Breast Invasive Carcinoma	Breast	3	2	69	0	9	III
6a6c9e3f-1c3c-41ef-b45a-6fa65c6f4745_gdc_realn_rehead	TCGA-A2-A0T1	BRCA	Breast Invasive Carcinoma	Breast	4	2	55	0	521	III
a280f677-622c-41da-9685-9d39349587e1_gdc_realn_rehead	TCGA-AR-A5QQ	BRCA	Breast Invasive Carcinoma	Breast	3	2	68	1	322	III
13533b88-ab6f-4d83-b25f-8d5cefbb7ab2_gdc_realn_rehead	TCGA-A7-A6VV	BRCA	Breast Invasive Carcinoma	Breast	2	2	51	0	313	II
410b419a-7b9f-492d-b294-ba8f5ca2f84e_gdc_realn_rehead	TCGA-A2-A0YI	BRCA	Breast Invasive Carcinoma	Breast	3	2	63	0	1505	I
4e2b51eb-1ab8-40f2-a31a-8c799d48e6d3_gdc_realn_rehead	TCGA-AN-A046	BRCA	Breast Invasive Carcinoma	Breast	3	2	69	0	10	II
3a73c4fc-69f0-4043-9985-7ae46939edc1_gdc_realn_rehead	TCGA-EW-A1OX	BRCA	Breast Invasive Carcinoma	Breast	3	2	43	0	911	II
c71a4558-f5f8-41b5-ae4c-346b83d73f69_gdc_realn_rehead	TCGA-AO-A03M	BRCA	Breast Invasive Carcinoma	Breast	3	2	29	0	1866	I
20c65fa7-4cc5-4f46-baa1-8088bb943840_gdc_realn_rehead	TCGA-AR-A2LL	BRCA	Breast Invasive Carcinoma	Breast	3	2	71	0	2012	II
6b278896-33a1-4375-8b2c-f5b3e73ee41f_gdc_realn_rehead	TCGA-LL-A5YM	BRCA	Breast Invasive Carcinoma	Breast	2	2	89	0	466	III
e086f37d-7ff9-4de5-a369-f8569c9a17b7_gdc_realn_rehead	TCGA-LL-A740	BRCA	Breast Invasive Carcinoma	Breast	2	2	61	0	441	I
6030bb43-a2f0-458f-9ca3-b6146c09f736_gdc_realn_rehead	TCGA-EW-A1PF	BRCA	Breast Invasive Carcinoma	Breast	3	2	50	0	439	I
26883c67-7688-4235-b2f0-ff5560a7f319_gdc_realn_rehead	TCGA-B6-A0RP	BRCA	Breast Invasive Carcinoma	Breast	3	2	74	1	3126	NA
d5a7249d-ce03-4b2b-bc1b-b0e108dd79d5_gdc_realn_rehead	TCGA-BH-A0HW	BRCA	Breast Invasive Carcinoma	Breast	1	2	63	0	1561	I
ef906805-9394-4f02-97fd-01c6f9733c46_gdc_realn_rehead	TCGA-AC-A3W6	BRCA	Breast Invasive Carcinoma	Breast	3	2	90	0	602	III
e3d2443f-e346-436f-a827-c08f963ced34_gdc_realn_rehead	TCGA-BH-A0DH	BRCA	Breast Invasive Carcinoma	Breast	3	2	64	0	1156	II
3ec69fd3-7919-4c92-af66-1ec544a4615b_gdc_realn_rehead	TCGA-AR-A1AW	BRCA	Breast Invasive Carcinoma	Breast	3	2	65	0	2632	II
607cbc73-b640-4bab-b7d7-babefdf0fedf_gdc_realn_rehead	TCGA-BH-A0DO	BRCA	Breast Invasive Carcinoma	Breast	3	2	78	0	1644	I
c593e53d-c148-404d-abff-21d48b68c0fd_gdc_realn_rehead	TCGA-E9-A1NG	BRCA	Breast Invasive Carcinoma	Breast	3	2	63	1	786	II
1c4097b9-10d2-488e-b03e-f2ba9d78317d_gdc_realn_rehead	TCGA-AN-A04C	BRCA	Breast Invasive Carcinoma	Breast	3	2	52	0	54	II
69723897-2034-49d9-ad58-10b9f5342403_gdc_realn_rehead	TCGA-A8-A06N	BRCA	Breast Invasive Carcinoma	Breast	98	2	67	0	0	III
50473740-c6df-4a63-a9f7-65b9e7504fdf_gdc_realn_rehead	TCGA-E9-A295	BRCA	Breast Invasive Carcinoma	Breast	3	2	71	0	375	II
bbd306fb-7519-42c9-bc21-1a06778b6a48_gdc_realn_rehead	TCGA-E2-A15A	BRCA	Breast Invasive Carcinoma	Breast	3	2	46	0	710	III
12f301fc-bde2-4343-871e-acb4162043d7_gdc_realn_rehead	TCGA-A7-A26J	BRCA	Breast Invasive Carcinoma	Breast	3	2	49	0	627	II
213a1c0a-6089-4e80-9c3c-95d4d41909ec_gdc_realn_rehead	TCGA-BH-A42V	BRCA	Breast Invasive Carcinoma	Breast	2	2	42	0	635	I
f307ff83-4070-438e-86e0-3a6e9a3958c5_gdc_realn_rehead	TCGA-A2-A0EQ	BRCA	Breast Invasive Carcinoma	Breast	2	2	65	0	2426	II
6c470bae-8bd8-4171-aea8-65f89760bcfe_gdc_realn_rehead	TCGA-E9-A1N8	BRCA	Breast Invasive Carcinoma	Breast	3	2	48	0	1039	II
9fa9cad3-e4c1-4df1-b200-fb2f0812f35c_gdc_realn_rehead	TCGA-BH-A0DS	BRCA	Breast Invasive Carcinoma	Breast	3	2	71	0	78	III
181be1b5-600a-4e76-a323-5ba04e54fc8b_gdc_realn_rehead	TCGA-AO-A03V	BRCA	Breast Invasive Carcinoma	Breast	3	2	42	0	1351	I
16bdaa6d-4ec4-4bd7-8061-500d66494a48_gdc_realn_rehead	TCGA-B6-A0I8	BRCA	Breast Invasive Carcinoma	Breast	3	2	47	1	749	NA
d1ee552b-5219-47bd-be51-78d5467c4dd9_gdc_realn_rehead	TCGA-BH-A0DK	BRCA	Breast Invasive Carcinoma	Breast	3	2	50	0	423	II
33773a7b-4209-4521-a201-5bd7250a1b3f_gdc_realn_rehead	TCGA-E2-A15P	BRCA	Breast Invasive Carcinoma	Breast	3	2	62	0	595	I
1672de07-77db-4817-9c7f-f201c25e8132_gdc_realn_rehead	TCGA-A2-A04V	BRCA	Breast Invasive Carcinoma	Breast	3	2	39	1	1920	II
37b6c800-924e-4547-93a2-6676beade865_gdc_realn_rehead	TCGA-A2-A0EM	BRCA	Breast Invasive Carcinoma	Breast	3	2	74	0	3094	I
8e593cbf-a431-4f38-8f73-0f42e0e73f49_gdc_realn_rehead	TCGA-BH-A18G	BRCA	Breast Invasive Carcinoma	Breast	3	2	82	0	149	I
af3052a5-2a66-4dea-9ebe-713f3144acb0_gdc_realn_rehead	TCGA-A8-A07S	BRCA	Breast Invasive Carcinoma	Breast	98	2	74	0	243	II
03ba22cd-bf4e-4bbb-9aba-b1ece8a63705_gdc_realn_rehead	TCGA-A8-A0A7	BRCA	Breast Invasive Carcinoma	Breast	98	2	57	0	30	II
8f01f156-658f-47a5-ab39-7892ad7f81cc_gdc_realn_rehead	TCGA-EW-A1P8	BRCA	Breast Invasive Carcinoma	Breast	3	2	59	1	239	III
03e27d7e-9b17-4220-b7e8-58658513979d_gdc_realn_rehead	TCGA-D8-A27L	BRCA	Breast Invasive Carcinoma	Breast	3	2	49	0	499	III
6fb3d263-75f3-4671-8a84-b1c473a03392_gdc_realn_rehead	TCGA-AR-A0TW	BRCA	Breast Invasive Carcinoma	Breast	3	2	50	0	3009	III
43a3a02e-e1e8-40b0-9e2b-63a7bfc9653b_gdc_realn_rehead	TCGA-AN-A03X	BRCA	Breast Invasive Carcinoma	Breast	3	2	74	0	10	II
621080db-23c4-4f16-83aa-44ebc0a147b1_gdc_realn_rehead	TCGA-D8-A27H	BRCA	Breast Invasive Carcinoma	Breast	3	2	73	0	397	II
9830a4f8-c5db-4716-b64a-a30f94dbd981_gdc_realn_rehead	TCGA-BH-A0GY	BRCA	Breast Invasive Carcinoma	Breast	3	2	67	0	923	II
7b8c30ca-4e70-4083-8d31-2cc0b1e8eca4_gdc_realn_rehead	TCGA-BH-A0B6	BRCA	Breast Invasive Carcinoma	Breast	3	2	48	0	2483	I
6dad69ca-76c1-4eb9-b075-8fdd16e5b3df_gdc_realn_rehead	TCGA-A2-A1FZ	BRCA	Breast Invasive Carcinoma	Breast	3	2	63	0	683	II
19e8c606-f861-407c-bd88-7f8d97de58d2_gdc_realn_rehead	TCGA-A2-A3XX	BRCA	Breast Invasive Carcinoma	Breast	2	2	49	1	1439	II
1484e37f-064b-4d26-8c84-8f100efad777_gdc_realn_rehead	TCGA-AR-A1AL	BRCA	Breast Invasive Carcinoma	Breast	3	2	60	0	2971	III
46986d61-3154-407e-92df-b5e0aff23e06_gdc_realn_rehead	TCGA-BH-A1FC	BRCA	Breast Invasive Carcinoma	Breast	2	2	79	1	3472	II
588e4634-1004-4d65-8d8b-5feafb1d7225_gdc_realn_rehead	TCGA-A8-A083	BRCA	Breast Invasive Carcinoma	Breast	98	2	68	0	0	II
f97518c7-d172-453a-afb4-1b17e5874a77_gdc_realn_rehead	TCGA-A7-A426	BRCA	Breast Invasive Carcinoma	Breast	3	2	50	0	364	III
a7ae64d1-9319-4f87-a568-2bad0ed8b12d_gdc_realn_rehead	TCGA-AC-A3QP	BRCA	Breast Invasive Carcinoma	Breast	3	2	80	0	675	II
4e32aeae-85ce-4cab-9dc9-12ea356b1915_gdc_realn_rehead	TCGA-BH-A18R	BRCA	Breast Invasive Carcinoma	Breast	3	2	51	1	1142	II
93f4e194-d967-44f1-ba32-99c51de92196_gdc_realn_rehead	TCGA-A2-A0CO	BRCA	Breast Invasive Carcinoma	Breast	3	2	86	1	3492	II
08efe2e7-edc4-4c77-878f-558f3b473e87_gdc_realn_rehead	TCGA-BH-A1ES	BRCA	Breast Invasive Carcinoma	Breast	3	2	36	1	3462	II
f6a0a619-a8fc-4c2e-b60e-52688f64a177_gdc_realn_rehead	TCGA-BH-A0HN	BRCA	Breast Invasive Carcinoma	Breast	3	2	68	0	516	I
cc6b41aa-14f6-43ae-822b-4783b62ff362_gdc_realn_rehead	TCGA-BH-A0BV	BRCA	Breast Invasive Carcinoma	Breast	3	2	79	0	1519	II
e79a48d9-479b-4a4f-8b6b-f25d91134d0d_gdc_realn_rehead	TCGA-AR-A24Q	BRCA	Breast Invasive Carcinoma	Breast	3	2	50	0	3172	II
34437070-d200-444a-a74b-9ddccbc90724_gdc_realn_rehead	TCGA-AR-A2LQ	BRCA	Breast Invasive Carcinoma	Breast	3	2	60	0	1233	II
8b84ba6c-caaa-4df4-8777-17cc3d4341e7_gdc_realn_rehead	TCGA-A8-A08R	BRCA	Breast Invasive Carcinoma	Breast	98	2	53	0	30	II
9dabf340-7b92-44ce-85eb-d475f22616e6_gdc_realn_rehead	TCGA-LL-A6FQ	BRCA	Breast Invasive Carcinoma	Breast	2	2	78	0	80	III
6d92f084-f148-4863-aac3-1b75c46a1a0f_gdc_realn_rehead	TCGA-BH-A1EU	BRCA	Breast Invasive Carcinoma	Breast	3	2	83	1	1286	I
88d031c6-2304-40c7-8fe5-74fc339edd33_gdc_realn_rehead	TCGA-A8-A09D	BRCA	Breast Invasive Carcinoma	Breast	98	2	48	0	1522	II
64fd411d-be26-430c-998a-d93b91a63b2c_gdc_realn_rehead	TCGA-D8-A1XY	BRCA	Breast Invasive Carcinoma	Breast	3	2	74	0	503	II
778c84a0-b116-488c-910e-fa135e06486a_gdc_realn_rehead	TCGA-A8-A097	BRCA	Breast Invasive Carcinoma	Breast	98	2	65	0	365	II
79883fe6-1aa5-4436-85cd-320416edfd82_gdc_realn_rehead	TCGA-JL-A3YW	BRCA	Breast Invasive Carcinoma	Breast	1	2	NA	0	360	II
31bad84e-22b5-425e-92f2-57abb286a441_gdc_realn_rehead	TCGA-BH-A0H5	BRCA	Breast Invasive Carcinoma	Breast	3	2	46	0	1620	I
eb30030f-fdca-44bc-bdba-f6b6ac98393e_gdc_realn_rehead	TCGA-BH-A0B8	BRCA	Breast Invasive Carcinoma	Breast	3	2	64	0	1569	I
068d5ba8-f189-41ed-b71d-b8c0fcd15f2d_gdc_realn_rehead	TCGA-Z7-A8R6	BRCA	Breast Invasive Carcinoma	Breast	3	2	46	0	3256	I
53b28ab0-23ae-4410-b64d-f4acabeebeb2_gdc_realn_rehead	TCGA-AC-A2FO	BRCA	Breast Invasive Carcinoma	Breast	3	2	66	0	2255	II
c06268ac-fedd-4f7f-b5a2-9f1873df7e6d_gdc_realn_rehead	TCGA-A7-A2KD	BRCA	Breast Invasive Carcinoma	Breast	2	2	54	0	679	III
92246d02-d7cc-4f7c-9ab5-3fa98970a436_gdc_realn_rehead	TCGA-A2-A1FW	BRCA	Breast Invasive Carcinoma	Breast	3	2	62	0	528	III
c5c74343-c47e-4376-bf08-07ce7973578b_gdc_realn_rehead	TCGA-BH-A1FD	BRCA	Breast Invasive Carcinoma	Breast	3	2	68	1	1009	I
31a2ffd3-67d3-42d9-a7d8-1494d43c88b2_gdc_realn_rehead	TCGA-A8-A06Y	BRCA	Breast Invasive Carcinoma	Breast	98	2	67	0	791	II
2445b8f0-aa3a-4efd-a9aa-b7a720ecc8b7_gdc_realn_rehead	TCGA-AC-A3YI	BRCA	Breast Invasive Carcinoma	Breast	3	2	74	0	707	III
35a6e6bd-223c-4abc-9d8b-8aac2fc1eda1_gdc_realn_rehead	TCGA-AR-A0TP	BRCA	Breast Invasive Carcinoma	Breast	3	2	43	0	4275	II
abe145bd-e4d2-4994-9b1e-dcba2034591d_gdc_realn_rehead	TCGA-AO-A124	BRCA	Breast Invasive Carcinoma	Breast	3	2	39	0	3506	II
6a1209cf-d93c-4ea2-ac97-1b2871ebbeb1_gdc_realn_rehead	TCGA-AR-A24K	BRCA	Breast Invasive Carcinoma	Breast	3	2	46	0	1548	II
36b94a42-8958-4dfc-b314-4dea44c2d964_gdc_realn_rehead	TCGA-BH-A202	BRCA	Breast Invasive Carcinoma	Breast	3	2	60	0	795	II
2f8a48c3-81bb-4812-b1b9-528052b9b221_gdc_realn_rehead	TCGA-A2-A0SU	BRCA	Breast Invasive Carcinoma	Breast	3	2	66	0	1662	II
d81501b1-b2ac-4fad-b560-6d06e04b648b_gdc_realn_rehead	TCGA-AO-A0JA	BRCA	Breast Invasive Carcinoma	Breast	2	2	36	0	655	III
41abd1be-c073-4bca-9133-215bf70f579a_gdc_realn_rehead	TCGA-A7-A13D	BRCA	Breast Invasive Carcinoma	Breast	2	2	47	0	965	II
66131da5-638b-44c9-86a8-c6c3578b40bb_gdc_realn_rehead	TCGA-A7-A4SA	BRCA	Breast Invasive Carcinoma	Breast	3	2	41	0	454	II
0d636062-ca6d-4039-931a-de999511babe_gdc_realn_rehead	TCGA-AQ-A7U7	BRCA	Breast Invasive Carcinoma	Breast	3	2	55	1	584	III
d9004b24-77a2-4fe4-bab0-b81187a8e81f_gdc_realn_rehead	TCGA-A8-A099	BRCA	Breast Invasive Carcinoma	Breast	98	2	77	0	304	NA
8f66323e-7738-47a2-ba62-4a42550d7ab0_gdc_realn_rehead	TCGA-A7-A4SC	BRCA	Breast Invasive Carcinoma	Breast	3	2	63	0	446	II
6b15c2a2-00b6-4b18-a7c1-3fda7fd5b174_gdc_realn_rehead	TCGA-EW-A1OY	BRCA	Breast Invasive Carcinoma	Breast	3	2	64	0	908	II
d58dcdab-09d9-41ee-bc09-59f612e89ac4_gdc_realn_rehead	TCGA-E2-A15A	BRCA	Breast Invasive Carcinoma	Breast	3	2	46	0	710	III
d5c882a5-a599-4626-ab11-0c2213aad1b1_gdc_realn_rehead	TCGA-E2-A15K	BRCA	Breast Invasive Carcinoma	Breast	3	2	59	0	275	II
e3dceb95-6cfb-4fc5-9e83-afb4e38c98c0_gdc_realn_rehead	TCGA-E9-A243	BRCA	Breast Invasive Carcinoma	Breast	3	2	52	0	612	II
c3b5a55b-5f57-49a1-b8b9-f6df05d136d1_gdc_realn_rehead	TCGA-A8-A09E	BRCA	Breast Invasive Carcinoma	Breast	98	2	73	0	1492	III
f02d7fe8-41bf-470c-adbc-81bfde73992e_gdc_realn_rehead	TCGA-BH-A0B5	BRCA	Breast Invasive Carcinoma	Breast	3	2	41	0	2136	III
d03128df-c690-4b8d-8ff6-5b3513e1e24c_gdc_realn_rehead	TCGA-EW-A1IY	BRCA	Breast Invasive Carcinoma	Breast	1	2	39	0	258	I
fc5c2efa-ef58-4d4e-ac43-32f2c611eeab_gdc_realn_rehead	TCGA-A2-A3KC	BRCA	Breast Invasive Carcinoma	Breast	2	2	56	0	1102	II
8b46fc62-c43a-4c7b-81eb-dc6db8e81782_gdc_realn_rehead	TCGA-BH-A1FL	BRCA	Breast Invasive Carcinoma	Breast	3	2	70	1	1673	II
c9e14ca6-86d9-476a-a21b-b1b28fc9314d_gdc_realn_rehead	TCGA-EW-A1IW	BRCA	Breast Invasive Carcinoma	Breast	3	2	81	0	371	II
3056aa0c-f9d9-4aa3-8477-c6f4a1e84109_gdc_realn_rehead	TCGA-AR-A24R	BRCA	Breast Invasive Carcinoma	Breast	3	2	46	0	3430	III
bb710022-8f9c-461e-8448-9c79d15bf657_gdc_realn_rehead	TCGA-D8-A1JT	BRCA	Breast Invasive Carcinoma	Breast	3	2	70	0	405	II
1cd58b1e-f0f3-441f-9872-bace634e8732_gdc_realn_rehead	TCGA-AQ-A0Y5	BRCA	Breast Invasive Carcinoma	Breast	3	2	71	1	172	III
8f4362f5-2f46-4ad8-9330-acbafc12aa62_gdc_realn_rehead	TCGA-BH-A0AW	BRCA	Breast Invasive Carcinoma	Breast	3	2	56	0	622	II
2bfa9cef-916a-4e26-9b1b-09c672dac31e_gdc_realn_rehead	TCGA-LL-A6FR	BRCA	Breast Invasive Carcinoma	Breast	2	2	51	0	489	II
619e059e-2915-41ed-92c6-1faa23cd4f0c_gdc_realn_rehead	TCGA-D8-A27M	BRCA	Breast Invasive Carcinoma	Breast	3	2	60	0	410	I
1434442a-841c-4159-a7fc-1a35ccf3e29f_gdc_realn_rehead	TCGA-A2-A0ER	BRCA	Breast Invasive Carcinoma	Breast	3	2	63	0	2263	I
ce2c2b2b-d78a-4bcd-8777-229c517e2620_gdc_realn_rehead	TCGA-LL-A50Y	BRCA	Breast Invasive Carcinoma	Breast	3	2	85	0	762	II
030a4779-58dd-473e-ad9d-5cfd530b047a_gdc_realn_rehead	TCGA-AQ-A04J	BRCA	Breast Invasive Carcinoma	Breast	3	2	46	0	819	II
008bc183-af05-4209-b4de-495bcb2ee203_gdc_realn_rehead	TCGA-A2-A0T2	BRCA	Breast Invasive Carcinoma	Breast	3	2	66	1	255	IV
948e9d1e-3a72-4fd1-aaf2-f3cc8924bfe7_gdc_realn_rehead	TCGA-S3-AA17	BRCA	Breast Invasive Carcinoma	Breast	2	2	65	0	424	II
a3653cef-39af-4574-940a-ea176886074a_gdc_realn_rehead	TCGA-A7-A0CE	BRCA	Breast Invasive Carcinoma	Breast	3	2	57	0	1074	II
3de36ad8-679a-44fe-aecb-2e9a36128dbb_gdc_realn_rehead	TCGA-E2-A1B1	BRCA	Breast Invasive Carcinoma	Breast	3	2	45	0	2653	II
359eac55-b66a-41c3-bca9-52e9be428e27_gdc_realn_rehead	TCGA-D8-A27R	BRCA	Breast Invasive Carcinoma	Breast	3	2	41	0	307	III
e4f84c06-02c7-400d-aae9-394f47f4c91f_gdc_realn_rehead	TCGA-AO-A03T	BRCA	Breast Invasive Carcinoma	Breast	3	2	43	0	2124	II
e2f0b7f9-f28b-41dc-920b-0d78c695c35b_gdc_realn_rehead	TCGA-E2-A108	BRCA	Breast Invasive Carcinoma	Breast	3	2	64	0	837	III
ee30615d-e7c4-4a89-8e77-3b0dbf53f906_gdc_realn_rehead	TCGA-A2-A3XT	BRCA	Breast Invasive Carcinoma	Breast	2	2	46	0	2770	II
861b7a31-27d4-4f21-8141-f7029c40b52b_gdc_realn_rehead	TCGA-A2-A04X	BRCA	Breast Invasive Carcinoma	Breast	3	2	35	0	1686	II
4d60fba6-9db8-4c73-9e3d-7046757083ff_gdc_realn_rehead	TCGA-BH-A1EN	BRCA	Breast Invasive Carcinoma	Breast	3	2	79	1	2127	II
f9a85b9b-c570-49f4-bd6f-6a0bac32e938_gdc_realn_rehead	TCGA-BH-A0HL	BRCA	Breast Invasive Carcinoma	Breast	3	2	57	0	72	II
31431be0-f69b-4a07-b80f-8fba6e0ff194_gdc_realn_rehead	TCGA-BH-A0B9	BRCA	Breast Invasive Carcinoma	Breast	3	2	45	0	1572	I
930f80e2-c913-4ee3-980d-16bca400e8f2_gdc_realn_rehead	TCGA-E9-A1NC	BRCA	Breast Invasive Carcinoma	Breast	3	2	61	0	1203	II
cc9b03a1-794e-4aaf-85dd-bad61d568e6d_gdc_realn_rehead	TCGA-A7-A0DC	BRCA	Breast Invasive Carcinoma	Breast	3	2	64	0	906	I
539addd4-4b59-499f-8918-5c281f28f2c2_gdc_realn_rehead	TCGA-D8-A1JG	BRCA	Breast Invasive Carcinoma	Breast	3	2	63	0	1612	II
6c22b3d5-a203-43e6-8563-f78f1eba1d28_gdc_realn_rehead	TCGA-BH-A18V	BRCA	Breast Invasive Carcinoma	Breast	3	2	48	1	1556	II
1b4fa902-a654-4a95-b699-df158bf82f9b_gdc_realn_rehead	TCGA-E9-A5UO	BRCA	Breast Invasive Carcinoma	Breast	3	2	41	0	785	II
7df5b3c2-2766-45d8-b03f-69a3633d1d79_gdc_realn_rehead	TCGA-AN-A0XT	BRCA	Breast Invasive Carcinoma	Breast	3	2	54	0	10	III
e46e4f3a-62f8-4bd1-a143-f384e219d6af_gdc_realn_rehead	TCGA-E2-A1LB	BRCA	Breast Invasive Carcinoma	Breast	2	2	42	0	2306	II
7a372793-8525-499a-94f6-43b73fe71423_gdc_realn_rehead	TCGA-A8-A0A1	BRCA	Breast Invasive Carcinoma	Breast	98	2	84	0	365	II
5b3c329a-aa14-4965-8d13-f508f4390eaf_gdc_realn_rehead	TCGA-AC-A2QJ	BRCA	Breast Invasive Carcinoma	Breast	3	2	48	1	446	III
1b1b017f-5ae9-4845-96fa-9c91ea96aa0e_gdc_realn_rehead	TCGA-AR-A1AU	BRCA	Breast Invasive Carcinoma	Breast	3	2	40	0	2868	III
51075ed8-0fc6-4284-8a93-633e7ad3644e_gdc_realn_rehead	TCGA-D8-A27T	BRCA	Breast Invasive Carcinoma	Breast	3	2	54	0	398	III
ac752ad1-e64b-4176-a7da-d668425ebb78_gdc_realn_rehead	TCGA-BH-A1F2	BRCA	Breast Invasive Carcinoma	Breast	3	2	54	1	959	III
0c62590d-d547-4c2c-a5cc-9decb14a0f85_gdc_realn_rehead	TCGA-A1-A0SN	BRCA	Breast Invasive Carcinoma	Breast	3	2	50	0	1196	II
2b929908-beb3-41fb-bb1c-96cb44470761_gdc_realn_rehead	TCGA-E9-A1ND	BRCA	Breast Invasive Carcinoma	Breast	3	2	75	0	1266	II
5cce20e8-68af-4dc0-bb82-56b5bff48da0_gdc_realn_rehead	TCGA-A2-A0SY	BRCA	Breast Invasive Carcinoma	Breast	3	2	63	0	1347	III
3e6f3bb9-b53d-4857-994e-d1911c5e74f2_gdc_realn_rehead	TCGA-E2-A573	BRCA	Breast Invasive Carcinoma	Breast	2	2	48	0	1062	I
a5a65ba3-eebd-4678-bcbc-97fb95f6642d_gdc_realn_rehead	TCGA-BH-A0AZ	BRCA	Breast Invasive Carcinoma	Breast	3	2	48	0	1919	III
217dc4d9-780c-4cfa-b4a9-b8532e38f266_gdc_realn_rehead	TCGA-E2-A1LE	BRCA	Breast Invasive Carcinoma	Breast	3	2	72	1	879	III
47295a4f-cf45-4001-bf92-f908ff33b540_gdc_realn_rehead	TCGA-B6-A1KN	BRCA	Breast Invasive Carcinoma	Breast	3	2	58	0	4233	III
36656993-3077-4b08-8d22-b8968ad3dee4_gdc_realn_rehead	TCGA-A8-A07C	BRCA	Breast Invasive Carcinoma	Breast	98	2	57	0	1034	II
1505edc7-ee90-447e-a820-b7e96d3e03d2_gdc_realn_rehead	TCGA-BH-A1ET	BRCA	Breast Invasive Carcinoma	Breast	3	2	56	1	2520	I
aa044c88-102e-4d8c-a570-604fcafc0a78_gdc_realn_rehead	TCGA-D8-A3Z5	BRCA	Breast Invasive Carcinoma	Breast	3	2	54	0	1015	III
3fc1c274-67a7-4aac-8ebc-caa66485aabc_gdc_realn_rehead	TCGA-AR-A1AH	BRCA	Breast Invasive Carcinoma	Breast	3	2	52	0	3807	II
1c18bed9-7c00-4230-9297-c38b339558df_gdc_realn_rehead	TCGA-B6-A0IO	BRCA	Breast Invasive Carcinoma	Breast	3	2	67	0	5042	II
0422b82e-300e-4c99-b68b-0fbdc48ebf42_gdc_realn_rehead	TCGA-AC-A6NO	BRCA	Breast Invasive Carcinoma	Breast	2	2	44	0	51	II
902c18b9-dad7-4e45-a969-d4a8ac916915_gdc_realn_rehead	TCGA-GI-A2C8	BRCA	Breast Invasive Carcinoma	Breast	3	2	63	0	225	III
0cbde00c-885b-43ce-88bf-c440e31ce88c_gdc_realn_rehead	TCGA-AC-A6IX	BRCA	Breast Invasive Carcinoma	Breast	3	2	49	0	373	III
679ec797-425b-451b-8d76-28389f2a954e_gdc_realn_rehead	TCGA-A7-A26G	BRCA	Breast Invasive Carcinoma	Breast	2	2	50	0	722	II
64a624ae-5239-424e-8804-410a75cdae7f_gdc_realn_rehead	TCGA-C8-A26Y	BRCA	Breast Invasive Carcinoma	Breast	1	2	90	0	394	II
65245085-786f-47a2-8791-a935abeda02a_gdc_realn_rehead	TCGA-B6-A0X0	BRCA	Breast Invasive Carcinoma	Breast	3	2	54	1	3945	I
6934a0a5-af82-49be-97df-9143a5ee0eb9_gdc_realn_rehead	TCGA-BH-A5J0	BRCA	Breast Invasive Carcinoma	Breast	2	2	63	0	715	I
9ac383b1-0f63-4cd8-8cba-227d421ba7a6_gdc_realn_rehead	TCGA-AC-A23H	BRCA	Breast Invasive Carcinoma	Breast	3	2	90	1	174	II
0eb1c469-9077-4ea9-a5c7-6e76bcd5b0d1_gdc_realn_rehead	TCGA-BH-A0BW	BRCA	Breast Invasive Carcinoma	Breast	2	2	71	0	2371	I
32a3bf0a-ddc9-4c3c-a84a-6e0437dc6504_gdc_realn_rehead	TCGA-D8-A146	BRCA	Breast Invasive Carcinoma	Breast	3	2	57	0	643	II
a18602e7-e94f-4be2-83f1-06227379324c_gdc_realn_rehead	TCGA-B6-A0RG	BRCA	Breast Invasive Carcinoma	Breast	3	2	27	0	2082	II
4278d857-00ab-4693-a3a9-8989a960c47b_gdc_realn_rehead	TCGA-A7-A0CJ	BRCA	Breast Invasive Carcinoma	Breast	3	2	58	0	931	II
688311dc-1194-46be-88a3-6321202169b2_gdc_realn_rehead	TCGA-A7-A6VX	BRCA	Breast Invasive Carcinoma	Breast	2	2	69	0	317	II
bea99719-fa61-4df6-a8ba-f7aff0fffc7f_gdc_realn_rehead	TCGA-AR-A2LN	BRCA	Breast Invasive Carcinoma	Breast	3	2	66	0	1161	II
2497029b-99ec-4309-b2fb-9722708ae83e_gdc_realn_rehead	TCGA-AC-A4ZE	BRCA	Breast Invasive Carcinoma	Breast	3	2	64	0	890	II
d3850fec-cdcd-4a18-9f31-ae3039490330_gdc_realn_rehead	TCGA-BH-A0W5	BRCA	Breast Invasive Carcinoma	Breast	3	2	78	0	1288	II
2ae7e1e9-cc34-46ad-9763-09769ce4e74f_gdc_realn_rehead	TCGA-E2-A15D	BRCA	Breast Invasive Carcinoma	Breast	3	2	47	0	526	II
5ec6d07d-388d-41dc-aa5c-4b73207ab780_gdc_realn_rehead	TCGA-A7-A13F	BRCA	Breast Invasive Carcinoma	Breast	3	2	45	0	765	III
5e359d04-f89c-4837-bbf0-55a7d2493fec_gdc_realn_rehead	TCGA-A8-A0A9	BRCA	Breast Invasive Carcinoma	Breast	98	2	80	0	822	II
47694ac4-f46f-4a91-8eda-7b13b3b6889c_gdc_realn_rehead	TCGA-C8-A8HQ	BRCA	Breast Invasive Carcinoma	Breast	1	2	53	0	380	II
a963c761-4cc0-44cd-8b1f-2ea58807b109_gdc_realn_rehead	TCGA-A2-A0SV	BRCA	Breast Invasive Carcinoma	Breast	3	2	63	1	825	IV
c3b2071e-244e-451e-a647-40a0788d8114_gdc_realn_rehead	TCGA-E2-A1II	BRCA	Breast Invasive Carcinoma	Breast	3	2	51	0	1025	I
7df66c1b-81dc-4691-846a-c4767a8a9ce1_gdc_realn_rehead	TCGA-A7-A13E	BRCA	Breast Invasive Carcinoma	Breast	3	2	62	1	614	II
06600260-4dec-485b-ba56-a6069c6e7d5b_gdc_realn_rehead	TCGA-OL-A66I	BRCA	Breast Invasive Carcinoma	Breast	2	2	37	0	714	II
b0b82787-a5bb-4f1b-be2a-41efd318139e_gdc_realn_rehead	TCGA-BH-A0BO	BRCA	Breast Invasive Carcinoma	Breast	3	2	54	0	2197	I
08fd97b0-1dbc-47d1-bcfc-829031804381_gdc_realn_rehead	TCGA-AR-A0TZ	BRCA	Breast Invasive Carcinoma	Breast	3	2	43	1	3262	NA
7f7eed97-609d-4479-b234-1c0a4da6f9e8_gdc_realn_rehead	TCGA-E9-A1NA	BRCA	Breast Invasive Carcinoma	Breast	3	2	59	0	1112	II
6c9deb48-29f6-492c-957b-b765f1511982_gdc_realn_rehead	TCGA-B6-A0RS	BRCA	Breast Invasive Carcinoma	Breast	3	2	39	1	3063	II
8a7090a1-26fd-45d2-a4dd-f97d1af41d80_gdc_realn_rehead	TCGA-A1-A0SE	BRCA	Breast Invasive Carcinoma	Breast	3	2	57	0	1321	I
23bbe832-5fce-4545-b2d4-ec05bc4ba6ea_gdc_realn_rehead	TCGA-OL-A5RV	BRCA	Breast Invasive Carcinoma	Breast	2	2	43	0	1062	III
5bd539cf-536d-4a86-9114-0c28ec2a697b_gdc_realn_rehead	TCGA-BH-A203	BRCA	Breast Invasive Carcinoma	Breast	3	2	78	1	1174	II
225ab54d-0125-478e-b810-b30b2158a296_gdc_realn_rehead	TCGA-AC-A3TM	BRCA	Breast Invasive Carcinoma	Breast	3	2	51	0	762	III
014f2bf3-fa40-4ab5-9bdc-5d4ee4fce819_gdc_realn_rehead	TCGA-D8-A27F	BRCA	Breast Invasive Carcinoma	Breast	3	2	40	0	488	II
3bda51f4-6075-4f3c-a8ca-92b72d0d8e73_gdc_realn_rehead	TCGA-OL-A6VR	BRCA	Breast Invasive Carcinoma	Breast	2	2	48	0	1220	I
564f5ea2-ebda-445d-a3dd-ab990b4dbb3d_gdc_realn_rehead	TCGA-E9-A226	BRCA	Breast Invasive Carcinoma	Breast	3	2	45	1	1048	III
0827f089-2591-4b0d-b448-bfd82546d94d_gdc_realn_rehead	TCGA-BH-A0B1	BRCA	Breast Invasive Carcinoma	Breast	3	2	67	0	1148	II
f945030b-4e75-4de6-9719-3a3f69f08083_gdc_realn_rehead	TCGA-LL-A441	BRCA	Breast Invasive Carcinoma	Breast	2	2	62	0	996	I
473755b0-7030-48ff-9d4c-ade86eb642b3_gdc_realn_rehead	TCGA-A7-A5ZW	BRCA	Breast Invasive Carcinoma	Breast	2	2	48	0	326	II
60d0d147-5398-45a2-9e16-010cf347760c_gdc_realn_rehead	TCGA-B6-A3ZX	BRCA	Breast Invasive Carcinoma	Breast	2	2	51	1	1152	IV
bc06168f-b478-4f72-ab03-0a9185d964bc_gdc_realn_rehead	TCGA-LL-A5YN	BRCA	Breast Invasive Carcinoma	Breast	2	2	46	0	447	II
7b22d493-86c2-4e53-afe2-3c950d555309_gdc_realn_rehead	TCGA-E2-A14Z	BRCA	Breast Invasive Carcinoma	Breast	3	2	65	1	563	I
b904dfd7-53c4-48f3-bf24-044ea7aa294a_gdc_realn_rehead	TCGA-EW-A2FS	BRCA	Breast Invasive Carcinoma	Breast	2	2	42	0	1604	II
beca4316-260a-4c76-a43c-dbff34973db3_gdc_realn_rehead	TCGA-A8-A090	BRCA	Breast Invasive Carcinoma	Breast	98	2	74	0	0	II
eac991df-18b9-4a8c-b81c-83903de4b9eb_gdc_realn_rehead	TCGA-E2-A15L	BRCA	Breast Invasive Carcinoma	Breast	2	2	65	0	626	II
93bd17ee-925f-4966-ad93-5504ae2e7ae9_gdc_realn_rehead	TCGA-A1-A0SJ	BRCA	Breast Invasive Carcinoma	Breast	2	2	39	0	416	III
9c5a9a3f-0368-4eea-a4ca-a346cb676a68_gdc_realn_rehead	TCGA-A2-A0CV	BRCA	Breast Invasive Carcinoma	Breast	1	2	42	0	3011	II
6e4e02f6-65ed-4824-96c3-d40454a80617_gdc_realn_rehead	TCGA-D8-A1XG	BRCA	Breast Invasive Carcinoma	Breast	3	2	87	0	448	III
c76b91e4-589e-4111-8d8c-e8794a85c837_gdc_realn_rehead	TCGA-E9-A1R5	BRCA	Breast Invasive Carcinoma	Breast	3	2	63	0	92	I
f97e1280-c710-4f27-bfad-de2bca14cb10_gdc_realn_rehead	TCGA-EW-A1P1	BRCA	Breast Invasive Carcinoma	Breast	3	2	68	0	1210	III
ea8bdab3-1c2a-44ea-83d7-231c160e0c63_gdc_realn_rehead	TCGA-D8-A1JF	BRCA	Breast Invasive Carcinoma	Breast	3	2	80	0	366	III
5ddaa54a-21fe-4d83-918d-e5d4a044199c_gdc_realn_rehead	TCGA-B6-A0WT	BRCA	Breast Invasive Carcinoma	Breast	3	2	61	0	5739	II
cb3454f6-4b9f-41f6-af96-bd30ffe051a5_gdc_realn_rehead	TCGA-A2-A04T	BRCA	Breast Invasive Carcinoma	Breast	3	2	62	0	2246	II
db90a1c8-b5e0-4bff-b453-059e29ef7e5d_gdc_realn_rehead	TCGA-A8-A08H	BRCA	Breast Invasive Carcinoma	Breast	98	2	66	0	0	II
a0115d7d-c28e-4401-ba03-c1e0b1a55b38_gdc_realn_rehead	TCGA-A1-A0SH	BRCA	Breast Invasive Carcinoma	Breast	3	2	40	0	1437	II
650d9f02-ebba-4933-8f02-f74762293b23_gdc_realn_rehead	TCGA-A1-A0SI	BRCA	Breast Invasive Carcinoma	Breast	3	2	53	0	635	II
37cfd42c-9043-44b6-b4f7-a8ad774c3242_gdc_realn_rehead	TCGA-EW-A1PG	BRCA	Breast Invasive Carcinoma	Breast	3	2	53	0	1051	II
dc51e524-3a9d-4faa-b1bc-0e745ebcf0cd_gdc_realn_rehead	TCGA-A2-A3XV	BRCA	Breast Invasive Carcinoma	Breast	2	2	46	0	996	II
9adad2a0-112f-4a0b-9fce-3bd362e6a13e_gdc_realn_rehead	TCGA-E9-A227	BRCA	Breast Invasive Carcinoma	Breast	3	2	43	0	975	II
f296050a-8a62-4602-a3c4-3ea8b604fcb6_gdc_realn_rehead	TCGA-A8-A07B	BRCA	Breast Invasive Carcinoma	Breast	98	2	70	0	1308	II
452ba008-aec7-408c-893e-4f14deed77e1_gdc_realn_rehead	TCGA-PL-A8LY	BRCA	Breast Invasive Carcinoma	Breast	2	2	31	0	8	II
1d83512d-7774-479e-8008-1ccede6fa970_gdc_realn_rehead	TCGA-E9-A1RE	BRCA	Breast Invasive Carcinoma	Breast	3	2	75	0	1419	III
c92b3b05-9cdf-4dba-8f8e-e12e82b8e9ec_gdc_realn_rehead	TCGA-A2-A25A	BRCA	Breast Invasive Carcinoma	Breast	3	2	44	0	3276	II
e9eec19e-0a29-4dfb-ba6c-05bcbca9ae5e_gdc_realn_rehead	TCGA-OL-A5RW	BRCA	Breast Invasive Carcinoma	Breast	2	2	40	0	1106	II
c4c56341-9436-4ebe-a008-f822256db2d6_gdc_realn_rehead	TCGA-OL-A5RY	BRCA	Breast Invasive Carcinoma	Breast	2	2	53	0	752	II
59265a73-1e9c-44a5-8411-91b870d0b92f_gdc_realn_rehead	TCGA-AR-A252	BRCA	Breast Invasive Carcinoma	Breast	3	2	51	0	2838	I
deb1c4dd-d307-49fb-98c4-34497dbc9e97_gdc_realn_rehead	TCGA-E2-A1IU	BRCA	Breast Invasive Carcinoma	Breast	3	2	61	0	337	I
67f4a999-302d-4b16-b80e-efaec6dcfd31_gdc_realn_rehead	TCGA-EW-A2FW	BRCA	Breast Invasive Carcinoma	Breast	3	2	52	0	672	II
2873997a-a5aa-4ff9-9e9c-5b2e2124aafd_gdc_realn_rehead	TCGA-A2-A0EW	BRCA	Breast Invasive Carcinoma	Breast	3	2	53	1	1884	III
6a463c83-883d-42ee-b29d-acf3368a1c36_gdc_realn_rehead	TCGA-BH-A0HQ	BRCA	Breast Invasive Carcinoma	Breast	3	2	57	0	1121	II
f411761e-7513-4113-88f9-88e7618f6c01_gdc_realn_rehead	TCGA-PE-A5DE	BRCA	Breast Invasive Carcinoma	Breast	3	2	42	0	2645	II
203f0a9d-2656-4d4e-a86f-1f4f5a7e1a5c_gdc_realn_rehead	TCGA-BH-A42T	BRCA	Breast Invasive Carcinoma	Breast	2	2	76	1	320	II
75317b60-e07e-45aa-a1be-d64551460cea_gdc_realn_rehead	TCGA-A2-A0YT	BRCA	Breast Invasive Carcinoma	Breast	3	2	56	1	723	III
32f85581-2873-4e99-b5d0-9cdcf3f656b0_gdc_realn_rehead	TCGA-E9-A1R7	BRCA	Breast Invasive Carcinoma	Breast	3	2	64	0	1467	II
97458b7c-2044-4aa9-821c-8f500d5ea346_gdc_realn_rehead	TCGA-A2-A0CY	BRCA	Breast Invasive Carcinoma	Breast	3	2	64	0	1673	II
18e4314f-717f-405b-960d-389bcc367361_gdc_realn_rehead	TCGA-AN-A0FX	BRCA	Breast Invasive Carcinoma	Breast	3	2	53	0	10	II
fdcb5218-a068-4dc0-8179-01cfaf3294b4_gdc_realn_rehead	TCGA-E2-A159	BRCA	Breast Invasive Carcinoma	Breast	3	2	51	0	762	II
1cb1de2d-87bd-4ce3-bc19-c49608c5ef86_gdc_realn_rehead	TCGA-A2-A0T5	BRCA	Breast Invasive Carcinoma	Breast	3	2	40	0	531	II
7d45eae6-484a-42d6-9a29-84ee09f59f7a_gdc_realn_rehead	TCGA-GM-A2DD	BRCA	Breast Invasive Carcinoma	Breast	3	2	53	0	2282	I
0053f655-68fa-4c41-86de-635ed829ec63_gdc_realn_rehead	TCGA-BH-A1EX	BRCA	Breast Invasive Carcinoma	Breast	3	2	67	1	1508	II
65c0245a-3785-4a7a-96a8-d20b4786c56d_gdc_realn_rehead	TCGA-E2-A10A	BRCA	Breast Invasive Carcinoma	Breast	3	2	41	0	1229	II
53ae1a81-e406-4015-8887-3f9cb2b7e950_gdc_realn_rehead	TCGA-A2-A0CR	BRCA	Breast Invasive Carcinoma	Breast	1	2	55	0	3283	II
5cd02fc9-99bb-4bc6-8b83-46324e61da67_gdc_realn_rehead	TCGA-A2-A0YL	BRCA	Breast Invasive Carcinoma	Breast	3	2	48	0	1474	III
4517f0c3-35d7-42be-8b26-5685aeacaaa9_gdc_realn_rehead	TCGA-BH-A0HF	BRCA	Breast Invasive Carcinoma	Breast	3	2	77	0	727	I
4bae04c2-e9c2-445b-9753-d24511e2ba09_gdc_realn_rehead	TCGA-E2-A15R	BRCA	Breast Invasive Carcinoma	Breast	3	2	65	0	1732	II
fcd566df-a2b3-45cb-97f6-f8b1f483dcbc_gdc_realn_rehead	TCGA-B6-A0RT	BRCA	Breast Invasive Carcinoma	Breast	3	2	39	0	2721	III
85614bdc-e8cd-474b-9990-fc50c7bc814b_gdc_realn_rehead	TCGA-S3-AA11	BRCA	Breast Invasive Carcinoma	Breast	2	2	68	0	421	II
2303689b-2194-4496-9c76-f290fcb1bb3b_gdc_realn_rehead	TCGA-E9-A22A	BRCA	Breast Invasive Carcinoma	Breast	3	2	75	0	1189	II
bf7f8364-ddb6-49cb-bbde-2fa1038a2cb1_gdc_realn_rehead	TCGA-A2-A0EN	BRCA	Breast Invasive Carcinoma	Breast	3	2	71	0	2718	II
7e0b89bd-4e87-4f08-89e7-7b659c212dd4_gdc_realn_rehead	TCGA-E9-A5FK	BRCA	Breast Invasive Carcinoma	Breast	3	2	61	0	812	III
db8ccf1d-510d-47a5-b920-5bcd1c2187c8_gdc_realn_rehead	TCGA-D8-A73X	BRCA	Breast Invasive Carcinoma	Breast	3	2	54	0	767	II
5e05b7ae-8082-4e13-be2c-2cb8e55550c5_gdc_realn_rehead	TCGA-A2-A4RW	BRCA	Breast Invasive Carcinoma	Breast	3	2	49	0	222	III
be321559-8466-4c5e-9216-40588f8226ab_gdc_realn_rehead	TCGA-B6-A0IA	BRCA	Breast Invasive Carcinoma	Breast	3	2	51	0	8391	II
426422ad-f088-496f-af68-18a3e5f728c5_gdc_realn_rehead	TCGA-AN-A0AR	BRCA	Breast Invasive Carcinoma	Breast	3	2	55	0	10	II
07e13d81-4a30-4bd2-880c-a3e879ab446e_gdc_realn_rehead	TCGA-AO-A12F	BRCA	Breast Invasive Carcinoma	Breast	3	2	37	0	1842	II
660f4bec-cc11-4eee-8518-f907df1a93e9_gdc_realn_rehead	TCGA-E9-A54Y	BRCA	Breast Invasive Carcinoma	Breast	3	2	63	0	725	III
f2294c35-eed4-4b96-9d29-68e5a2ac7aa8_gdc_realn_rehead	TCGA-A8-A08X	BRCA	Breast Invasive Carcinoma	Breast	98	2	43	0	1308	III
d76c0245-d01c-49f5-a195-a0bf98d48305_gdc_realn_rehead	TCGA-A8-A082	BRCA	Breast Invasive Carcinoma	Breast	98	2	58	0	-31	II
296c9663-e022-4840-94e1-378c7d486f51_gdc_realn_rehead	TCGA-E2-A15I	BRCA	Breast Invasive Carcinoma	Breast	3	2	44	0	1692	II
141aca65-de0c-4cbd-9f11-7496b5c78991_gdc_realn_rehead	TCGA-AO-A03N	BRCA	Breast Invasive Carcinoma	Breast	3	2	60	0	2031	II
56c96f69-2e11-4af6-bbf0-8835e82bdf4e_gdc_realn_rehead	TCGA-A8-A07F	BRCA	Breast Invasive Carcinoma	Breast	98	2	65	0	577	II
ef42fe83-720a-43ad-a444-e818c13a2708_gdc_realn_rehead	TCGA-AR-A2LR	BRCA	Breast Invasive Carcinoma	Breast	3	2	50	0	1742	I
ed5ce170-8585-4b09-ab0b-bc16588325e5_gdc_realn_rehead	TCGA-E2-A14V	BRCA	Breast Invasive Carcinoma	Breast	3	2	54	0	1042	II
b25a4834-2210-45d1-b2d7-3cfe92fc9627_gdc_realn_rehead	TCGA-AO-A03R	BRCA	Breast Invasive Carcinoma	Breast	3	2	57	0	2091	II
6707d5d1-7494-4716-ae50-02bbd2ea4bbc_gdc_realn_rehead	TCGA-D8-A1J8	BRCA	Breast Invasive Carcinoma	Breast	3	2	78	0	431	II
90ed80e0-f6f0-4b6b-bde4-e67c3b2d0208_gdc_realn_rehead	TCGA-W8-A86G	BRCA	Breast Invasive Carcinoma	Breast	3	2	66	0	347	II
c54b3eae-191a-4b64-8e15-f18468810148_gdc_realn_rehead	TCGA-A8-A0A2	BRCA	Breast Invasive Carcinoma	Breast	98	2	67	0	579	II
7a7ef54f-3ab3-49ce-a73a-4ffd2327ddff_gdc_realn_rehead	TCGA-S3-AA0Z	BRCA	Breast Invasive Carcinoma	Breast	2	2	64	0	629	II
cde1611e-77cc-431e-a034-796ba0bfa300_gdc_realn_rehead	TCGA-A2-A4S2	BRCA	Breast Invasive Carcinoma	Breast	3	2	63	0	643	III
1916abcd-61c0-4f23-96ac-be70aacb8dc1_gdc_realn_rehead	TCGA-B6-A0X7	BRCA	Breast Invasive Carcinoma	Breast	3	2	62	1	1781	NA
9d02793e-e575-44a4-b82b-f6e0bd65b5b8_gdc_realn_rehead	TCGA-E2-A155	BRCA	Breast Invasive Carcinoma	Breast	3	2	58	0	640	II
30c093f2-271e-417c-8763-175bc3bb8f3e_gdc_realn_rehead	TCGA-BH-A6R8	BRCA	Breast Invasive Carcinoma	Breast	2	2	46	0	293	II
a20d08b4-e1c6-4a82-8ebf-56be0ffc9f6b_gdc_realn_rehead	TCGA-AO-A03U	BRCA	Breast Invasive Carcinoma	Breast	3	2	31	1	1793	I
3ea7a215-73c4-4e11-94f3-2aa03325349e_gdc_realn_rehead	TCGA-BH-A1EY	BRCA	Breast Invasive Carcinoma	Breast	3	2	79	1	538	II
34b3aa97-f8f3-4aeb-8e59-067e9277d9a4_gdc_realn_rehead	TCGA-E2-A56Z	BRCA	Breast Invasive Carcinoma	Breast	2	2	69	0	252	II
10390450-04ea-4453-8101-b0b6c0b40831_gdc_realn_rehead	TCGA-A7-A0DA	BRCA	Breast Invasive Carcinoma	Breast	3	2	62	0	1085	II
0399ad16-816f-4824-ae28-7b82e006e7b7_gdc_realn_rehead	TCGA-OL-A66J	BRCA	Breast Invasive Carcinoma	Breast	3	2	80	0	1996	I
261c713c-4696-4727-8878-7492589c3a6b_gdc_realn_rehead	TCGA-D8-A1XV	BRCA	Breast Invasive Carcinoma	Breast	3	2	84	0	461	II
cfce62cd-44ee-4212-9d21-e11b50d7204b_gdc_realn_rehead	TCGA-C8-A1HN	BRCA	Breast Invasive Carcinoma	Breast	1	2	57	0	394	II
e77280ce-b879-42dc-8f99-3e819a0538dc_gdc_realn_rehead	TCGA-D8-A1Y3	BRCA	Breast Invasive Carcinoma	Breast	3	2	61	0	430	III
0724c219-b70f-4aa1-9202-95b782f4a592_gdc_realn_rehead	TCGA-A2-A0CL	BRCA	Breast Invasive Carcinoma	Breast	2	2	37	0	3015	III
6804c0cd-963c-4b54-8559-8a9f7b83b98a_gdc_realn_rehead	TCGA-E2-A15E	BRCA	Breast Invasive Carcinoma	Breast	3	2	41	0	630	II
72d2ff03-1687-4aec-9986-80a7afe55d57_gdc_realn_rehead	TCGA-AR-A0TQ	BRCA	Breast Invasive Carcinoma	Breast	3	2	27	0	2991	III
98529e81-88b6-4a55-9dcf-7cbe30d5888e_gdc_realn_rehead	TCGA-OL-A5D7	BRCA	Breast Invasive Carcinoma	Breast	2	2	70	0	1780	II
b216f6e1-ec63-4c55-864f-b5f24fd15f88_gdc_realn_rehead	TCGA-OL-A5RZ	BRCA	Breast Invasive Carcinoma	Breast	2	2	58	0	679	I
ff093c88-e0ff-4068-8b51-a34945ada15f_gdc_realn_rehead	TCGA-B6-A40B	BRCA	Breast Invasive Carcinoma	Breast	3	2	76	0	3152	I
a9455435-daa8-457e-8b28-b2514dda1900_gdc_realn_rehead	TCGA-B6-A2IU	BRCA	Breast Invasive Carcinoma	Breast	3	2	63	0	5176	II
0ad1e0e6-b9da-439c-bceb-80c11f04b653_gdc_realn_rehead	TCGA-AO-A0J2	BRCA	Breast Invasive Carcinoma	Breast	3	2	42	0	997	I
4666419c-edfd-4dbe-ab40-e9851e3581a4_gdc_realn_rehead	TCGA-A7-A425	BRCA	Breast Invasive Carcinoma	Breast	3	2	70	0	447	III
8c46f1e1-77d8-44ce-b0f5-ac708c4e1f84_gdc_realn_rehead	TCGA-D8-A1X5	BRCA	Breast Invasive Carcinoma	Breast	3	2	81	0	565	III
883b2241-c878-4129-bd5a-411d0c838f4f_gdc_realn_rehead	TCGA-E2-A15S	BRCA	Breast Invasive Carcinoma	Breast	3	2	35	0	428	II
9053f5ca-1d8a-4d39-8866-479d7ec4f825_gdc_realn_rehead	TCGA-D8-A1JL	BRCA	Breast Invasive Carcinoma	Breast	3	2	73	0	611	II
b324e988-d4c1-4f63-ad46-5804c8e89e9f_gdc_realn_rehead	TCGA-BH-A0DG	BRCA	Breast Invasive Carcinoma	Breast	2	2	31	0	2041	II
17fdab9b-df3b-4524-b8a1-68ab4f401f2b_gdc_realn_rehead	TCGA-GM-A3XL	BRCA	Breast Invasive Carcinoma	Breast	2	2	50	0	2108	II
d4f3da8b-6e50-4eb3-b7c9-b54f3539ae29_gdc_realn_rehead	TCGA-E2-A14N	BRCA	Breast Invasive Carcinoma	Breast	3	2	38	0	1434	II
3375f219-e4f4-4e28-bfb5-7a22b36acac0_gdc_realn_rehead	TCGA-AN-A0AK	BRCA	Breast Invasive Carcinoma	Breast	3	2	77	0	224	II
ed4c6558-9d52-40b8-a77a-20622298e1c4_gdc_realn_rehead	TCGA-E2-A2P5	BRCA	Breast Invasive Carcinoma	Breast	2	2	78	1	821	III
ea44ea24-983b-4b40-85d6-5e934ee02fc1_gdc_realn_rehead	TCGA-E9-A54X	BRCA	Breast Invasive Carcinoma	Breast	3	2	85	0	727	I
d9dce860-ab24-4bab-a4af-277386478bda_gdc_realn_rehead	TCGA-AO-A0JG	BRCA	Breast Invasive Carcinoma	Breast	3	2	49	0	798	III
fbfb50b3-c8ac-47ff-9d37-f7298baf090d_gdc_realn_rehead	TCGA-D8-A1XQ	BRCA	Breast Invasive Carcinoma	Breast	3	2	69	0	499	II
1c7090c4-5bb2-47d2-bb7e-20b9e9ab068d_gdc_realn_rehead	TCGA-AO-A0J8	BRCA	Breast Invasive Carcinoma	Breast	3	2	61	0	680	II
109af7c3-52d5-425e-a12e-1680784c2f33_gdc_realn_rehead	TCGA-A2-A25E	BRCA	Breast Invasive Carcinoma	Breast	2	2	35	0	3204	III
fdda928b-241d-4f11-bb99-2ee20d0e00eb_gdc_realn_rehead	TCGA-A8-A09Z	BRCA	Breast Invasive Carcinoma	Breast	98	2	84	0	0	II
a5d07dff-29c1-4f05-be43-cd1d93936b94_gdc_realn_rehead	TCGA-B6-A0WZ	BRCA	Breast Invasive Carcinoma	Breast	2	2	51	0	6292	II
eae80f59-bc0f-4bd4-8d60-fd9cece9402e_gdc_realn_rehead	TCGA-E2-A106	BRCA	Breast Invasive Carcinoma	Breast	1	2	34	0	2541	I
9db687c3-3775-4ea2-b5ef-d253df949865_gdc_realn_rehead	TCGA-AC-A5XU	BRCA	Breast Invasive Carcinoma	Breast	2	2	74	0	455	II
ee435154-da66-4069-a685-56b7f3763d70_gdc_realn_rehead	TCGA-B6-A400	BRCA	Breast Invasive Carcinoma	Breast	2	2	44	0	215	III
f250f7c4-f03f-4090-b633-b0b5569cf64a_gdc_realn_rehead	TCGA-BH-A8FY	BRCA	Breast Invasive Carcinoma	Breast	3	2	87	1	295	I
7675af36-8d43-4862-bac4-da49818fb894_gdc_realn_rehead	TCGA-B6-A402	BRCA	Breast Invasive Carcinoma	Breast	2	2	47	0	2134	I
cb9ec563-7248-4455-ba76-c3c23d30c5fd_gdc_realn_rehead	TCGA-AO-A0JD	BRCA	Breast Invasive Carcinoma	Breast	3	2	60	0	2190	III
a013abb7-f4b9-49d7-97f1-46fce3fc7e83_gdc_realn_rehead	TCGA-A7-A3RF	BRCA	Breast Invasive Carcinoma	Breast	3	2	80	0	408	II
a492e008-abfd-4027-86fa-a612bb5028c0_gdc_realn_rehead	TCGA-E2-A1B6	BRCA	Breast Invasive Carcinoma	Breast	3	2	45	0	867	II
fb76cae1-8b63-4459-9c06-597dfd080a66_gdc_realn_rehead	TCGA-E2-A1IH	BRCA	Breast Invasive Carcinoma	Breast	3	2	81	0	1026	I
f74e5f26-c9b3-4b37-87de-9cc5e4af6736_gdc_realn_rehead	TCGA-A8-A09I	BRCA	Breast Invasive Carcinoma	Breast	98	2	84	0	1371	II
74e417e4-ea6b-4943-bf1b-354a3e8f6120_gdc_realn_rehead	TCGA-BH-A0DX	BRCA	Breast Invasive Carcinoma	Breast	3	2	63	0	2156	I
ee7d6175-4cf4-4a4b-bc7f-c9066d6078e1_gdc_realn_rehead	TCGA-C8-A278	BRCA	Breast Invasive Carcinoma	Breast	1	2	62	0	297	III
aff8161b-dc61-4887-9b9d-6219b788a65e_gdc_realn_rehead	TCGA-C8-A8HR	BRCA	Breast Invasive Carcinoma	Breast	1	2	49	0	408	III
ae4a52e4-73dd-4d16-a6af-14220ab6cc6c_gdc_realn_rehead	TCGA-AC-A2BM	BRCA	Breast Invasive Carcinoma	Breast	2	2	42	0	3022	II
f7bc7706-6b9f-4b6d-94ce-a67fa48af2ed_gdc_realn_rehead	TCGA-BH-A0HK	BRCA	Breast Invasive Carcinoma	Breast	3	2	82	0	178	II
15a9718f-0e9f-476b-bcf0-450938b0e6ae_gdc_realn_rehead	TCGA-D8-A1JK	BRCA	Breast Invasive Carcinoma	Breast	3	2	90	0	612	II
e1dda2c2-fc07-4611-ad59-8dae86bd637f_gdc_realn_rehead	TCGA-E2-A15K	BRCA	Breast Invasive Carcinoma	Breast	3	2	59	0	275	II
65c49ca3-9e0a-46b4-8f46-3004c049c429_gdc_realn_rehead	TCGA-BH-A42U	BRCA	Breast Invasive Carcinoma	Breast	2	2	80	0	3364	II
ab35116e-88ea-4c88-bc1e-ee9c3467682c_gdc_realn_rehead	TCGA-EW-A1PC	BRCA	Breast Invasive Carcinoma	Breast	2	2	67	0	187	II
4381d685-47ef-46d2-9065-24b4864ddfe9_gdc_realn_rehead	TCGA-AR-A2LJ	BRCA	Breast Invasive Carcinoma	Breast	3	2	40	0	2632	III
086b8249-f7e3-4348-a0e5-0eb87cbb50a6_gdc_realn_rehead	TCGA-EW-A6SA	BRCA	Breast Invasive Carcinoma	Breast	2	1	59	0	510	II
0dfa206a-328b-40f5-bf89-a978cd929b93_gdc_realn_rehead	TCGA-EW-A1PE	BRCA	Breast Invasive Carcinoma	Breast	3	2	57	0	320	II
05754b7f-0679-45f3-aad5-bc4dd97bfdf1_gdc_realn_rehead	TCGA-E2-A156	BRCA	Breast Invasive Carcinoma	Breast	3	2	61	0	726	I
6c5a23c8-70b3-4bb3-842d-42b048978f1e_gdc_realn_rehead	TCGA-E9-A22G	BRCA	Breast Invasive Carcinoma	Breast	3	2	47	0	1239	II
383e3574-d22c-4dd6-842f-656ee2ab3b32_gdc_realn_rehead	TCGA-D8-A4Z1	BRCA	Breast Invasive Carcinoma	Breast	3	2	69	0	659	I
4eb47196-12e3-44a1-b9d1-899d3facdf23_gdc_realn_rehead	TCGA-AC-A23E	BRCA	Breast Invasive Carcinoma	Breast	3	2	51	0	698	II
6fe5de8b-0f10-4568-877a-25611606ec5c_gdc_realn_rehead	TCGA-D8-A1JS	BRCA	Breast Invasive Carcinoma	Breast	3	2	77	0	371	I
407f59c5-72d2-486f-b32b-c31b309159b9_gdc_realn_rehead	TCGA-B6-A0I9	BRCA	Breast Invasive Carcinoma	Breast	3	2	62	1	362	IV
232004bd-7fe6-427a-b4c4-cf5e6b4f1759_gdc_realn_rehead	TCGA-AN-A0AT	BRCA	Breast Invasive Carcinoma	Breast	3	2	62	0	10	II
af576b27-03cf-4724-ba15-e8d078b1a39a_gdc_realn_rehead	TCGA-PE-A5DD	BRCA	Breast Invasive Carcinoma	Breast	1	2	65	0	1953	II
ca7b5e7b-fcf8-4e2e-9879-899f82981ae4_gdc_realn_rehead	TCGA-E9-A244	BRCA	Breast Invasive Carcinoma	Breast	3	2	54	0	21	II
ce723c7b-3a0e-4991-a27c-b0421ed93a72_gdc_realn_rehead	TCGA-D8-A1JM	BRCA	Breast Invasive Carcinoma	Breast	3	2	59	0	590	II
048c2ef7-cb82-40a8-9b5e-862342077c82_gdc_realn_rehead	TCGA-AO-A1KQ	BRCA	Breast Invasive Carcinoma	Breast	3	1	85	0	1882	III
5e76b043-a284-4503-8cd7-96c078f79d1f_gdc_realn_rehead	TCGA-AC-A7VB	BRCA	Breast Invasive Carcinoma	Breast	2	2	52	0	250	II
f44690cb-8a0e-483d-91e8-c350f0a9c142_gdc_realn_rehead	TCGA-AN-A0G0	BRCA	Breast Invasive Carcinoma	Breast	3	2	56	0	16	II
409fd4dd-d953-424c-ae54-25435415ecc1_gdc_realn_rehead	TCGA-E2-A15E	BRCA	Breast Invasive Carcinoma	Breast	3	2	41	0	630	II
a0622e33-6982-4449-baaf-6756ce9a96b8_gdc_realn_rehead	TCGA-AN-A0FJ	BRCA	Breast Invasive Carcinoma	Breast	3	2	60	0	242	IV
8e9e4de0-5bd7-4c7d-94c1-a4a861f8bf3c_gdc_realn_rehead	TCGA-OL-A6VQ	BRCA	Breast Invasive Carcinoma	Breast	3	2	50	0	600	II
2be1dfb0-906f-475d-9663-e9d859387acc_gdc_realn_rehead	TCGA-BH-A0DI	BRCA	Breast Invasive Carcinoma	Breast	3	2	64	0	912	II
4d6d77c9-4b95-4404-be95-691c928f9a91_gdc_realn_rehead	TCGA-AR-A1AI	BRCA	Breast Invasive Carcinoma	Breast	3	2	47	0	3296	II
53a911fb-2f36-4ea0-a2f1-cd6cf45ac3ba_gdc_realn_rehead	TCGA-AR-A1AV	BRCA	Breast Invasive Carcinoma	Breast	3	1	68	0	1864	II
fa14f063-b1b6-4e56-9b5c-c9c1248f5d1f_gdc_realn_rehead	TCGA-EW-A1J2	BRCA	Breast Invasive Carcinoma	Breast	2	2	51	0	403	NA
6ae816d1-215c-413a-bfd1-f7f91df1f6c3_gdc_realn_rehead	TCGA-A2-A3XY	BRCA	Breast Invasive Carcinoma	Breast	2	2	49	1	1093	II
fb9e3fd8-68ea-48ab-a068-fad1a05c3009_gdc_realn_rehead	TCGA-A2-A0CS	BRCA	Breast Invasive Carcinoma	Breast	3	2	73	1	2348	IV
c28f4745-4e85-4c81-a9a1-4cd5331e7a99_gdc_realn_rehead	TCGA-AQ-A1H3	BRCA	Breast Invasive Carcinoma	Breast	3	2	50	0	989	III
65f6264b-9138-4fb6-bf00-a1139b942f86_gdc_realn_rehead	TCGA-B6-A0WY	BRCA	Breast Invasive Carcinoma	Breast	3	2	40	1	3461	III
d82718d0-c376-4e45-84b1-36d98efd15dc_gdc_realn_rehead	TCGA-A2-A4S0	BRCA	Breast Invasive Carcinoma	Breast	3	2	78	0	706	II
5e3c1720-fcc6-4b6b-83c7-0b2cc855d073_gdc_realn_rehead	TCGA-A2-A0YG	BRCA	Breast Invasive Carcinoma	Breast	3	2	63	0	666	III
62fd1297-7105-4c19-855a-a2cf644d2235_gdc_realn_rehead	TCGA-B6-A0X1	BRCA	Breast Invasive Carcinoma	Breast	3	2	48	1	7455	NA
977fe270-dca6-4109-a7b7-6fc17e8ea1ec_gdc_realn_rehead	TCGA-E9-A1NH	BRCA	Breast Invasive Carcinoma	Breast	3	2	72	0	576	II
8ef30f50-368c-42b4-b370-dd387a57c013_gdc_realn_rehead	TCGA-A8-A08G	BRCA	Breast Invasive Carcinoma	Breast	98	2	41	0	607	II
87bdf29b-2092-4337-a02f-4b2d371a0ac0_gdc_realn_rehead	TCGA-E2-A15C	BRCA	Breast Invasive Carcinoma	Breast	3	2	62	0	694	I
d6debcaa-46ab-450d-b7c1-71cb2a20ee9f_gdc_realn_rehead	TCGA-C8-A12L	BRCA	Breast Invasive Carcinoma	Breast	1	2	68	0	363	II
bba53b08-2da7-40bf-ac4d-413fa756414e_gdc_realn_rehead	TCGA-B6-A0X4	BRCA	Breast Invasive Carcinoma	Breast	3	2	62	1	860	II
a7514dbe-18b7-4392-9ebb-01d7c84c62e6_gdc_realn_rehead	TCGA-B6-A401	BRCA	Breast Invasive Carcinoma	Breast	2	2	48	0	2596	II
c3588f96-95c6-4008-bda2-502ceb963adb_gdc_realn_rehead	TCGA-AR-A2LM	BRCA	Breast Invasive Carcinoma	Breast	3	2	49	0	1935	II
eb9d693a-2905-496c-b9fe-df8257d84187_gdc_realn_rehead	TCGA-AC-A5XS	BRCA	Breast Invasive Carcinoma	Breast	3	2	74	0	588	II
5f6c9414-f7ba-402b-a4fd-daff29bd6f55_gdc_realn_rehead	TCGA-AC-A2FE	BRCA	Breast Invasive Carcinoma	Breast	3	2	62	1	2636	III
7ed99d57-f199-4dac-87a8-62393f5e0aea_gdc_realn_rehead	TCGA-5L-AAT0	BRCA	Breast Invasive Carcinoma	Breast	3	2	42	0	1477	II
4de28c00-15c5-4148-90a2-e440f6f08226_gdc_realn_rehead	TCGA-C8-A12V	BRCA	Breast Invasive Carcinoma	Breast	1	2	56	0	385	II
e3aadad3-38fd-4657-9bdb-2e53f658ad6b_gdc_realn_rehead	TCGA-AC-A3W5	BRCA	Breast Invasive Carcinoma	Breast	2	2	66	0	504	II
6fdca409-7e96-4b2d-bf31-d5347265cb4e_gdc_realn_rehead	TCGA-A8-A09Q	BRCA	Breast Invasive Carcinoma	Breast	98	2	84	0	761	III
19b3fee3-2e5c-4381-9d4e-8d6e69b3d169_gdc_realn_rehead	TCGA-AO-A0J3	BRCA	Breast Invasive Carcinoma	Breast	3	2	67	0	651	II
e5119f59-fd25-4352-9fb2-a622f362a662_gdc_realn_rehead	TCGA-AN-A0XO	BRCA	Breast Invasive Carcinoma	Breast	3	2	59	0	375	III
20b3f30f-926b-419b-af16-631308b3bbd1_gdc_realn_rehead	TCGA-C8-A1HL	BRCA	Breast Invasive Carcinoma	Breast	1	2	NA	0	317	III
27996141-c9eb-4774-a20b-46e8f0e15e7d_gdc_realn_rehead	TCGA-EW-A1P0	BRCA	Breast Invasive Carcinoma	Breast	3	2	55	0	1251	II
fa203b78-2d12-47af-b1c9-e68e917a4c20_gdc_realn_rehead	TCGA-A8-A08J	BRCA	Breast Invasive Carcinoma	Breast	98	2	53	1	1127	IV
62f9d679-8c80-40ca-9b38-14256338b85c_gdc_realn_rehead	TCGA-AN-A04A	BRCA	Breast Invasive Carcinoma	Breast	3	2	37	0	90	III
e8fec274-c04d-4ce0-a765-76685ca9c548_gdc_realn_rehead	TCGA-BH-A0DD	BRCA	Breast Invasive Carcinoma	Breast	3	1	59	0	2486	II
b2040d71-c1ba-4368-9784-687b981452c7_gdc_realn_rehead	TCGA-BH-A1FB	BRCA	Breast Invasive Carcinoma	Breast	3	2	60	1	3669	II
1a2c9e96-f861-4da0-b1b4-ad15baf85d4e_gdc_realn_rehead	TCGA-BH-A28Q	BRCA	Breast Invasive Carcinoma	Breast	3	2	46	0	1119	II
368eb174-17e6-4675-9496-28b53bcd9323_gdc_realn_rehead	TCGA-C8-A12O	BRCA	Breast Invasive Carcinoma	Breast	1	2	51	0	385	II
d87bc53f-8eaa-41a8-8523-1a2bb8801c35_gdc_realn_rehead	TCGA-A2-A1FX	BRCA	Breast Invasive Carcinoma	Breast	3	2	61	0	1847	III
386d398c-579c-43aa-87fd-784450df730d_gdc_realn_rehead	TCGA-AN-A0FK	BRCA	Breast Invasive Carcinoma	Breast	3	2	89	0	213	III
8fd560b1-d718-47b9-a0d7-a395cdfb1d47_gdc_realn_rehead	TCGA-D8-A1JE	BRCA	Breast Invasive Carcinoma	Breast	3	2	62	0	575	II
463f8f9f-d6a7-4f52-ab46-f69cf96411d5_gdc_realn_rehead	TCGA-AR-A1AQ	BRCA	Breast Invasive Carcinoma	Breast	3	2	50	0	3021	II
139a0439-18b2-4c77-b281-0f1d5d332e6e_gdc_realn_rehead	TCGA-A8-A0A4	BRCA	Breast Invasive Carcinoma	Breast	98	2	73	0	396	II
9442bbd0-3d77-4d41-bb15-5c5d8fbb211f_gdc_realn_rehead	TCGA-A8-A06U	BRCA	Breast Invasive Carcinoma	Breast	98	2	81	1	883	II
ee434eda-c12a-4fa4-be8e-02a18f208f61_gdc_realn_rehead	TCGA-A8-A09X	BRCA	Breast Invasive Carcinoma	Breast	98	2	63	1	426	III
c4e6dc9a-0546-4ee3-b5bf-19872dca172e_gdc_realn_rehead	TCGA-BH-A0BM	BRCA	Breast Invasive Carcinoma	Breast	3	2	55	0	1876	II
f5099442-8742-4f51-b88b-52ac9253d4f8_gdc_realn_rehead	TCGA-AC-A8OR	BRCA	Breast Invasive Carcinoma	Breast	3	2	76	0	40	I
c2634609-0cb4-4d5f-b585-3b565667f493_gdc_realn_rehead	TCGA-E9-A3QA	BRCA	Breast Invasive Carcinoma	Breast	3	2	33	0	918	II
76d72bc1-36c0-48da-9678-8b4c0845d851_gdc_realn_rehead	TCGA-AO-A0J6	BRCA	Breast Invasive Carcinoma	Breast	3	2	62	0	1140	II
173418c6-31ef-4932-a321-90ebd4514b45_gdc_realn_rehead	TCGA-BH-A18Q	BRCA	Breast Invasive Carcinoma	Breast	3	2	57	1	1692	II
771853de-68ee-4865-a624-6cf03d05ee4a_gdc_realn_rehead	TCGA-AC-A2FM	BRCA	Breast Invasive Carcinoma	Breast	3	2	87	1	792	II
a03c2fc0-5f43-41dd-96b8-8ba014a4a6be_gdc_realn_rehead	TCGA-B6-A0IJ	BRCA	Breast Invasive Carcinoma	Breast	2	2	43	0	7106	II
a67843c5-3e75-4d0b-b524-eb2427fcf4fd_gdc_realn_rehead	TCGA-A2-A0CU	BRCA	Breast Invasive Carcinoma	Breast	3	2	73	1	158	II
34286bf4-fb37-4c40-92d6-72719a5c7643_gdc_realn_rehead	TCGA-E2-A1IE	BRCA	Breast Invasive Carcinoma	Breast	3	2	62	0	2362	II
2b8c10bc-93e9-4ef6-8b86-cde0c46642e2_gdc_realn_rehead	TCGA-BH-A1FE	BRCA	Breast Invasive Carcinoma	Breast	3	2	32	1	2273	II
4872208f-4cb5-4452-abdb-f9f6675b3339_gdc_realn_rehead	TCGA-EW-A424	BRCA	Breast Invasive Carcinoma	Breast	3	2	52	0	715	III
b98d29c6-ac83-4f06-8da8-8a7174519328_gdc_realn_rehead	TCGA-E9-A1R3	BRCA	Breast Invasive Carcinoma	Breast	3	2	70	0	78	III
feb9c5e5-8148-4b91-acef-c67acc5ec193_gdc_realn_rehead	TCGA-D8-A1JC	BRCA	Breast Invasive Carcinoma	Breast	3	2	60	0	480	III
33cbc01b-b2c3-4d02-93de-8cff9e0eb1ec_gdc_realn_rehead	TCGA-A2-A0CT	BRCA	Breast Invasive Carcinoma	Breast	3	2	71	0	2289	II
bef76f89-19c7-4edd-88bd-14d97255386d_gdc_realn_rehead	TCGA-BH-A0BR	BRCA	Breast Invasive Carcinoma	Breast	3	2	59	0	2330	I
9ef6783f-da83-4a66-9283-64bc996d0871_gdc_realn_rehead	TCGA-A2-A4S3	BRCA	Breast Invasive Carcinoma	Breast	2	2	60	0	666	II
eeb4fa8b-735c-4836-86c9-9517f790546a_gdc_realn_rehead	TCGA-LL-A440	BRCA	Breast Invasive Carcinoma	Breast	3	2	62	0	759	I
dec20114-d00b-454f-a302-58ef28794b97_gdc_realn_rehead	TCGA-D8-A1XU	BRCA	Breast Invasive Carcinoma	Breast	3	2	57	0	395	I
3d137be6-4755-4dcf-b0a4-d7ce6f1388eb_gdc_realn_rehead	TCGA-AN-A0XS	BRCA	Breast Invasive Carcinoma	Breast	3	2	64	0	10	III
d1779539-874c-4618-acda-cd9644a199f0_gdc_realn_rehead	TCGA-A7-A0CD	BRCA	Breast Invasive Carcinoma	Breast	3	2	66	0	1165	I
cea4b42a-8d48-43f2-96a3-53f32b0f0c5e_gdc_realn_rehead	TCGA-BH-A1FU	BRCA	Breast Invasive Carcinoma	Breast	3	2	44	1	1688	I
1fdb2ef2-8276-4efc-af74-808e6dd0b588_gdc_realn_rehead	TCGA-E2-A15J	BRCA	Breast Invasive Carcinoma	Breast	3	2	51	0	1640	I
98f2bb68-5e0c-464f-85a0-433d8c207611_gdc_realn_rehead	TCGA-A2-A0T3	BRCA	Breast Invasive Carcinoma	Breast	3	2	37	0	1516	I
6c1f483c-5f75-4afe-aebe-f18080e9a8f6_gdc_realn_rehead	TCGA-E2-A1L6	BRCA	Breast Invasive Carcinoma	Breast	3	2	45	0	1648	II
e0d1ae19-4b8e-4b2b-a92b-67d04a30c588_gdc_realn_rehead	TCGA-A2-A0YK	BRCA	Breast Invasive Carcinoma	Breast	3	2	62	0	588	II
d1aa9a93-524f-4b50-9561-20cbb53fa0cb_gdc_realn_rehead	TCGA-BH-A0EA	BRCA	Breast Invasive Carcinoma	Breast	3	2	73	1	991	II
9a2dd1af-3bec-4c0a-b44f-c89b299cfbdb_gdc_realn_rehead	TCGA-A2-A3XS	BRCA	Breast Invasive Carcinoma	Breast	2	2	63	1	1032	III
80dda042-3efe-4844-bc29-ec08b3e230c9_gdc_realn_rehead	TCGA-B6-A0RL	BRCA	Breast Invasive Carcinoma	Breast	2	2	61	1	2469	II
c249c99e-1f00-4345-9492-dee0e0418e9f_gdc_realn_rehead	TCGA-BH-A1FH	BRCA	Breast Invasive Carcinoma	Breast	3	2	47	1	1034	IV
2f325a69-df95-4e8c-a468-46dfa515e0cb_gdc_realn_rehead	TCGA-C8-A1HI	BRCA	Breast Invasive Carcinoma	Breast	1	2	NA	0	343	III
2360a9b2-fe19-42a6-b802-dcc88adcc1a5_gdc_realn_rehead	TCGA-BH-A0C3	BRCA	Breast Invasive Carcinoma	Breast	3	2	47	0	2709	I
33172918-124a-44c7-9d94-62c4ee1a3c7c_gdc_realn_rehead	TCGA-E2-A15M	BRCA	Breast Invasive Carcinoma	Breast	3	2	66	1	336	II
e75e6558-d65d-423f-b30f-04bc60a35b6b_gdc_realn_rehead	TCGA-A2-A0SW	BRCA	Breast Invasive Carcinoma	Breast	3	2	82	1	1365	IV
9ec31a67-f5d8-4ca1-ada5-6f22e5273dcd_gdc_realn_rehead	TCGA-D8-A1X6	BRCA	Breast Invasive Carcinoma	Breast	3	2	80	0	541	III
7c948e70-cb51-4182-8c8a-052e37bb12ac_gdc_realn_rehead	TCGA-E2-A14P	BRCA	Breast Invasive Carcinoma	Breast	3	2	79	0	1246	III
5c8c8170-95ea-4c64-b205-9474d115f711_gdc_realn_rehead	TCGA-A8-A091	BRCA	Breast Invasive Carcinoma	Breast	98	2	62	0	1004	II
59abca09-0d5b-4f8e-9093-2b16fcf5a4f5_gdc_realn_rehead	TCGA-A8-A08S	BRCA	Breast Invasive Carcinoma	Breast	98	2	71	0	1004	II
cb94ec32-86ee-4e27-b2fc-dad1281e2be5_gdc_realn_rehead	TCGA-A8-A09N	BRCA	Breast Invasive Carcinoma	Breast	98	2	58	0	31	III
3598aa2f-93f9-457f-9944-a5717f8639b4_gdc_realn_rehead	TCGA-GM-A2DL	BRCA	Breast Invasive Carcinoma	Breast	3	2	51	0	3519	I
7ad7bcb5-5b74-46d9-9650-5f848bf4ad7a_gdc_realn_rehead	TCGA-AC-A6IW	BRCA	Breast Invasive Carcinoma	Breast	2	2	74	0	413	II
0510776c-56a5-478d-8696-4bc4bb9f2526_gdc_realn_rehead	TCGA-A2-A0YC	BRCA	Breast Invasive Carcinoma	Breast	3	2	59	0	990	II
ebbc671a-64fb-4327-ac34-c26606003d7e_gdc_realn_rehead	TCGA-S3-A6ZG	BRCA	Breast Invasive Carcinoma	Breast	2	2	72	0	562	II
aa6a5132-b44f-4ddf-ac60-ef63787e518c_gdc_realn_rehead	TCGA-AO-A1KS	BRCA	Breast Invasive Carcinoma	Breast	3	2	69	0	350	II
91c4dcaf-9b80-4f75-a1f1-825448c05c80_gdc_realn_rehead	TCGA-BH-A0E7	BRCA	Breast Invasive Carcinoma	Breast	3	2	80	0	1363	II
636e477f-5502-4f27-896e-ac3998e46927_gdc_realn_rehead	TCGA-A2-A04Y	BRCA	Breast Invasive Carcinoma	Breast	3	2	54	0	1099	II
29e098ae-ab9a-420b-8efd-2fa638f32141_gdc_realn_rehead	TCGA-AN-A0XU	BRCA	Breast Invasive Carcinoma	Breast	3	2	55	0	10	II
9c819077-6433-4ff0-9ed9-cecbf04be520_gdc_realn_rehead	TCGA-A8-A07U	BRCA	Breast Invasive Carcinoma	Breast	98	2	67	0	760	III
88e6af82-c26e-4a65-9cd2-97c6b78d25ee_gdc_realn_rehead	TCGA-E2-A1BC	BRCA	Breast Invasive Carcinoma	Breast	98	2	63	0	501	I
5fbc2f94-35bc-4a4e-9eef-91369883f956_gdc_realn_rehead	TCGA-A2-A3Y0	BRCA	Breast Invasive Carcinoma	Breast	2	2	58	0	1546	II
f2d8474b-a471-4e26-8344-d15b63472759_gdc_realn_rehead	TCGA-B6-A0IK	BRCA	Breast Invasive Carcinoma	Breast	3	2	63	1	571	III
bc5a1e39-4b90-482e-b389-3914ec5b3280_gdc_realn_rehead	TCGA-GM-A2DI	BRCA	Breast Invasive Carcinoma	Breast	3	2	52	0	2590	I
92e95650-529d-4ca6-91c7-f466de4d0836_gdc_realn_rehead	TCGA-LL-A7T0	BRCA	Breast Invasive Carcinoma	Breast	2	2	71	0	376	II
df0d7338-3885-451d-a424-f390f64d8bb9_gdc_realn_rehead	TCGA-A1-A0SO	BRCA	Breast Invasive Carcinoma	Breast	3	2	68	0	852	II
01b10b2c-282f-4fd0-9878-bd7ca3aa505c_gdc_realn_rehead	TCGA-C8-A3M7	BRCA	Breast Invasive Carcinoma	Breast	1	2	61	1	1034	III
38c85f73-6fca-4a9c-b465-8d364645be32_gdc_realn_rehead	TCGA-E9-A1RH	BRCA	Breast Invasive Carcinoma	Breast	3	2	64	0	1417	II
89117621-6078-4355-bace-3183ad94a273_gdc_realn_rehead	TCGA-AO-A0JL	BRCA	Breast Invasive Carcinoma	Breast	3	2	60	0	1683	III
df1cdc79-943a-447b-812f-9cb0d0324ee8_gdc_realn_rehead	TCGA-C8-A1HE	BRCA	Breast Invasive Carcinoma	Breast	1	2	NA	0	375	II
f0917ea5-dde4-40af-be9a-f431296de6d4_gdc_realn_rehead	TCGA-B6-A0RH	BRCA	Breast Invasive Carcinoma	Breast	2	2	51	1	6456	II
b124b972-d4db-4119-ba54-28e719e7b187_gdc_realn_rehead	TCGA-AC-A3BB	BRCA	Breast Invasive Carcinoma	Breast	2	2	47	0	987	III
608a335d-41c4-4ba6-afe3-93a38bbc0612_gdc_realn_rehead	TCGA-AO-A0JM	BRCA	Breast Invasive Carcinoma	Breast	98	2	40	0	2184	II
b0d777ee-bb4a-4906-a046-8a69b0752003_gdc_realn_rehead	TCGA-E2-A105	BRCA	Breast Invasive Carcinoma	Breast	3	2	79	0	1308	II
741fbacf-3694-46ef-b16f-66bac6ee0452_gdc_realn_rehead	TCGA-LL-A73Y	BRCA	Breast Invasive Carcinoma	Breast	2	2	68	0	477	I
935b9087-a6db-4d9d-9f4c-d122d955a8ee_gdc_realn_rehead	TCGA-AN-A0FS	BRCA	Breast Invasive Carcinoma	Breast	3	2	56	0	210	I
ed9cf135-7ce1-4ae9-927a-575fd5227c28_gdc_realn_rehead	TCGA-D8-A140	BRCA	Breast Invasive Carcinoma	Breast	3	2	63	0	403	II
8cec7235-3572-460c-b1d7-efe7961988e1_gdc_realn_rehead	TCGA-E2-A2P6	BRCA	Breast Invasive Carcinoma	Breast	98	2	78	0	1051	II
bcad4283-993e-40e9-853d-408d6a19f932_gdc_realn_rehead	TCGA-OK-A5Q2	BRCA	Breast Invasive Carcinoma	Breast	98	2	59	0	64	II
8cd615f4-7a7e-4c65-ba25-cac56ac681a4_gdc_realn_rehead	TCGA-B6-A0IE	BRCA	Breast Invasive Carcinoma	Breast	2	2	38	1	1993	III
ab42e436-c087-4e13-b217-0fec2f91a61e_gdc_realn_rehead	TCGA-A2-A1G1	BRCA	Breast Invasive Carcinoma	Breast	3	2	86	0	584	II
a3736f9a-6f21-4b60-82c9-fef598683885_gdc_realn_rehead	TCGA-AR-A1AM	BRCA	Breast Invasive Carcinoma	Breast	3	2	52	0	2991	III
f947e442-0010-4438-a69f-cc4b7881f2ad_gdc_realn_rehead	TCGA-E9-A1NF	BRCA	Breast Invasive Carcinoma	Breast	3	2	60	1	1072	II
7a0a11e7-c517-4f0e-bb00-a978e2bebf33_gdc_realn_rehead	TCGA-BH-A0C1	BRCA	Breast Invasive Carcinoma	Breast	3	2	61	1	1411	III
d32e069d-b44a-4d24-816d-9740a9990af2_gdc_realn_rehead	TCGA-A8-A08P	BRCA	Breast Invasive Carcinoma	Breast	98	2	70	0	943	III
a5387a13-57c2-468d-a74d-cc7c592916de_gdc_realn_rehead	TCGA-AR-A1AT	BRCA	Breast Invasive Carcinoma	Breast	3	2	63	1	1272	II
3c13c3a5-50bd-43bb-aca3-d790e30d2081_gdc_realn_rehead	TCGA-E9-A1RC	BRCA	Breast Invasive Carcinoma	Breast	3	2	57	0	1224	III
42faa93a-bc01-4f6b-9f3a-a9814e5c26ae_gdc_realn_rehead	TCGA-BH-A8G0	BRCA	Breast Invasive Carcinoma	Breast	3	2	55	0	662	II
43957563-bd37-4069-9003-373a17279d62_gdc_realn_rehead	TCGA-GM-A2DN	BRCA	Breast Invasive Carcinoma	Breast	3	2	58	0	3091	II
47e94391-0540-40bf-b2ac-78520679f72b_gdc_realn_rehead	TCGA-A2-A259	BRCA	Breast Invasive Carcinoma	Breast	2	2	70	0	1596	I
ea545a67-1362-401a-9495-cf4ccd181331_gdc_realn_rehead	TCGA-A7-A13D	BRCA	Breast Invasive Carcinoma	Breast	2	2	47	0	965	II
7c24f41b-8f59-4e25-aca3-1a65a2d1e9da_gdc_realn_rehead	TCGA-E2-A1IN	BRCA	Breast Invasive Carcinoma	Breast	3	2	61	0	675	I
6ac74c40-8b13-49b6-982c-2110b47f9869_gdc_realn_rehead	TCGA-C8-A8HP	BRCA	Breast Invasive Carcinoma	Breast	1	2	59	0	396	III
17686cd5-271a-4e24-9746-f93334fb86b5_gdc_realn_rehead	TCGA-E2-A1LK	BRCA	Breast Invasive Carcinoma	Breast	2	2	84	1	266	III
497b7bcb-69fd-432a-92bd-23f2ce5e66ca_gdc_realn_rehead	TCGA-A7-A0DB	BRCA	Breast Invasive Carcinoma	Breast	3	2	56	0	1007	II
00c5a1a2-eed2-4fe5-a85b-47f0b874008b_gdc_realn_rehead	TCGA-GM-A3XG	BRCA	Breast Invasive Carcinoma	Breast	3	2	46	0	1330	III
9359d591-7ee4-4ca8-a00f-dab8c442231e_gdc_realn_rehead	TCGA-EW-A1PB	BRCA	Breast Invasive Carcinoma	Breast	2	2	71	0	608	III
473ac3ee-fbcb-4b70-b413-ca3aaa44e644_gdc_realn_rehead	TCGA-OL-A66H	BRCA	Breast Invasive Carcinoma	Breast	2	2	NA	0	NA	I
d1465d27-137e-4432-a805-5003eb2db477_gdc_realn_rehead	TCGA-LD-A9QF	BRCA	Breast Invasive Carcinoma	Breast	2	2	74	0	323	I
68ae6b1c-02f6-46bb-8086-bbf9ff960a44_gdc_realn_rehead	TCGA-A8-A06P	BRCA	Breast Invasive Carcinoma	Breast	98	2	63	0	396	III
c51834f5-7271-4549-87f1-551205ceecb5_gdc_realn_rehead	TCGA-EK-A2RB	CESC	Cervical Squamous Cell Carcinoma and Endocervical Adenocarcinoma	Cervix	3	2	49	0	9	NA
d6886fed-8d5b-4347-bb1f-84ce0cd15c78_gdc_realn_rehead	TCGA-IR-A3LA	CESC	Cervical Squamous Cell Carcinoma and Endocervical Adenocarcinoma	Cervix	3	2	60	0	4172	NA
01f41994-6afe-4c6c-9197-13ad05a568b1_gdc_realn_rehead	TCGA-FU-A23L	CESC	Cervical Squamous Cell Carcinoma and Endocervical Adenocarcinoma	Cervix	3	2	60	0	725	NA
696a7413-1f58-49cf-b522-3cc27b85e8e3_gdc_realn_rehead	TCGA-EK-A2R8	CESC	Cervical Squamous Cell Carcinoma and Endocervical Adenocarcinoma	Cervix	3	2	48	0	44	NA
16d966ac-775b-4be7-921c-b349fa51b203_gdc_realn_rehead	TCGA-DS-A0VN	CESC	Cervical Squamous Cell Carcinoma and Endocervical Adenocarcinoma	Cervix	3	2	48	0	2910	NA
08e697aa-407c-409c-bca1-3c74cdce4ab9_gdc_realn_rehead	TCGA-EK-A2PL	CESC	Cervical Squamous Cell Carcinoma and Endocervical Adenocarcinoma	Cervix	3	2	37	0	13	NA
b4326b2f-e9f2-4ede-bd85-f2b658b4f105_gdc_realn_rehead	TCGA-C5-A1MP	CESC	Cervical Squamous Cell Carcinoma and Endocervical Adenocarcinoma	Cervix	2	2	35	0	109	NA
4ea06b04-4d96-45ad-a9db-fef42e0d9796_gdc_realn_rehead	TCGA-C5-A1M7	CESC	Cervical Squamous Cell Carcinoma and Endocervical Adenocarcinoma	Cervix	3	2	38	0	1409	NA
d0e0c47d-fffc-402c-8732-67a6efd77417_gdc_realn_rehead	TCGA-FU-A3HZ	CESC	Cervical Squamous Cell Carcinoma and Endocervical Adenocarcinoma	Cervix	3	2	65	0	1103	NA
80384a4d-794b-4212-a578-6b85bc378a1a_gdc_realn_rehead	TCGA-EK-A2RA	CESC	Cervical Squamous Cell Carcinoma and Endocervical Adenocarcinoma	Cervix	98	2	75	0	1246	NA
717ce213-33ed-46cd-abd9-de7aaf96976c_gdc_realn_rehead	TCGA-IR-A3LL	CESC	Cervical Squamous Cell Carcinoma and Endocervical Adenocarcinoma	Cervix	3	2	61	0	1106	NA
39ec19f0-9e1a-448c-8630-a27ed7283e44_gdc_realn_rehead	TCGA-C5-A2LV	CESC	Cervical Squamous Cell Carcinoma and Endocervical Adenocarcinoma	Cervix	2	2	37	0	2234	NA
7ae16e5a-1064-4ea2-ab8a-354a0e5e6103_gdc_realn_rehead	TCGA-EA-A3QD	CESC	Cervical Squamous Cell Carcinoma and Endocervical Adenocarcinoma	Cervix	3	2	59	0	397	NA
63cec91c-a6e9-47eb-91a8-32d63fb494b0_gdc_realn_rehead	TCGA-DS-A1OB	CESC	Cervical Squamous Cell Carcinoma and Endocervical Adenocarcinoma	Cervix	3	2	46	1	861	NA
4fc4019a-ea67-4f27-a070-ced009abac4e_gdc_realn_rehead	TCGA-IR-A3L7	CESC	Cervical Squamous Cell Carcinoma and Endocervical Adenocarcinoma	Cervix	3	2	37	0	4483	NA
d511765d-59c2-4638-8c7b-bf141cd207f8_gdc_realn_rehead	TCGA-JX-A3Q8	CESC	Cervical Squamous Cell Carcinoma and Endocervical Adenocarcinoma	Cervix	1	2	41	0	1357	NA
7c59ef8e-ff83-4cb1-9d69-89f20a95f921_gdc_realn_rehead	TCGA-FU-A3EO	CESC	Cervical Squamous Cell Carcinoma and Endocervical Adenocarcinoma	Cervix	3	2	55	0	490	NA
6ead0e5d-6a92-4ecd-ac8f-75502aa20745_gdc_realn_rehead	TCGA-EK-A2RJ	CESC	Cervical Squamous Cell Carcinoma and Endocervical Adenocarcinoma	Cervix	3	2	51	0	53	NA
9591e56f-217c-4ee8-97a9-619048a20451_gdc_realn_rehead	TCGA-C5-A0TN	CESC	Cervical Squamous Cell Carcinoma and Endocervical Adenocarcinoma	Cervix	2	2	21	1	348	NA
716ac664-dd69-46e3-803b-5ad33b807d94_gdc_realn_rehead	TCGA-C5-A1MF	CESC	Cervical Squamous Cell Carcinoma and Endocervical Adenocarcinoma	Cervix	3	2	49	0	1617	NA
c38727b0-810f-4ecc-82b5-73d288a7707a_gdc_realn_rehead	TCGA-C5-A1MI	CESC	Cervical Squamous Cell Carcinoma and Endocervical Adenocarcinoma	Cervix	3	2	50	1	1083	NA
88c47493-0c6f-403a-a8bd-75de5e03b6f9_gdc_realn_rehead	TCGA-C5-A1BE	CESC	Cervical Squamous Cell Carcinoma and Endocervical Adenocarcinoma	Cervix	3	2	65	1	2094	NA
5f14833a-2623-47f0-98b9-895187b1cfac_gdc_realn_rehead	TCGA-C5-A3HF	CESC	Cervical Squamous Cell Carcinoma and Endocervical Adenocarcinoma	Cervix	3	2	25	1	543	NA
724bcde0-2394-46f9-b280-e94b354b1c9e_gdc_realn_rehead	TCGA-DS-A3LQ	CESC	Cervical Squamous Cell Carcinoma and Endocervical Adenocarcinoma	Cervix	98	2	46	0	699	NA
39c2769f-a658-4794-b763-3eed20a8033b_gdc_realn_rehead	TCGA-C5-A1MN	CESC	Cervical Squamous Cell Carcinoma and Endocervical Adenocarcinoma	Cervix	3	2	42	1	1245	NA
734c96ae-d006-44e1-9808-85ce901144e1_gdc_realn_rehead	TCGA-C5-A1ME	CESC	Cervical Squamous Cell Carcinoma and Endocervical Adenocarcinoma	Cervix	3	2	41	0	1756	NA
c91de641-d569-4502-b0c3-475bace493f8_gdc_realn_rehead	TCGA-C5-A2LS	CESC	Cervical Squamous Cell Carcinoma and Endocervical Adenocarcinoma	Cervix	3	2	38	0	1345	NA
9bc51706-602a-49d6-bf84-b8f2752ba734_gdc_realn_rehead	TCGA-C5-A1MH	CESC	Cervical Squamous Cell Carcinoma and Endocervical Adenocarcinoma	Cervix	3	2	72	1	1186	NA
71b56409-c982-4390-86e4-ba5b4dfa444f_gdc_realn_rehead	TCGA-C5-A3HE	CESC	Cervical Squamous Cell Carcinoma and Endocervical Adenocarcinoma	Cervix	3	2	44	0	548	NA
a88b7375-90ef-4f8d-9fb3-7b1c04ab2e58_gdc_realn_rehead	TCGA-EK-A2RO	CESC	Cervical Squamous Cell Carcinoma and Endocervical Adenocarcinoma	Cervix	4	2	60	0	2	NA
34f82a6d-0e6e-43eb-a03d-2484685d097d_gdc_realn_rehead	TCGA-EK-A2RK	CESC	Cervical Squamous Cell Carcinoma and Endocervical Adenocarcinoma	Cervix	3	2	67	0	13	NA
09b126b6-4a72-4c46-aa78-24b9229044bd_gdc_realn_rehead	TCGA-C5-A1M8	CESC	Cervical Squamous Cell Carcinoma and Endocervical Adenocarcinoma	Cervix	3	2	43	0	919	NA
54de471d-6d97-4389-b16a-867948cfa8b1_gdc_realn_rehead	TCGA-DG-A2KL	CESC	Cervical Squamous Cell Carcinoma and Endocervical Adenocarcinoma	Cervix	98	2	54	0	1367	NA
5a831065-c045-4cd6-92a1-3c8c3e9f177b_gdc_realn_rehead	TCGA-FU-A3NI	CESC	Cervical Squamous Cell Carcinoma and Endocervical Adenocarcinoma	Cervix	3	2	45	1	638	NA
abe2cb2d-e981-40e9-9464-0b0c7c5b6472_gdc_realn_rehead	TCGA-EK-A2RN	CESC	Cervical Squamous Cell Carcinoma and Endocervical Adenocarcinoma	Cervix	3	2	45	0	71	NA
9ee011fd-9789-4d26-9075-a3824a55329f_gdc_realn_rehead	TCGA-C5-A2LT	CESC	Cervical Squamous Cell Carcinoma and Endocervical Adenocarcinoma	Cervix	3	2	38	0	2226	NA
3aea96bb-1ae4-461f-a8d3-26d477c02616_gdc_realn_rehead	TCGA-EK-A2PM	CESC	Cervical Squamous Cell Carcinoma and Endocervical Adenocarcinoma	Cervix	3	2	81	0	18	NA
23d12773-4630-4122-8984-3a1e179cba8d_gdc_realn_rehead	TCGA-C5-A1ML	CESC	Cervical Squamous Cell Carcinoma and Endocervical Adenocarcinoma	Cervix	3	2	49	1	636	NA
f3cc5768-fea7-4e80-aac3-99402708e6b2_gdc_realn_rehead	TCGA-DG-A2KH	CESC	Cervical Squamous Cell Carcinoma and Endocervical Adenocarcinoma	Cervix	98	2	25	0	34	NA
6fa0183a-51bf-4ac0-b729-089e1c3b55e9_gdc_realn_rehead	TCGA-EK-A2RL	CESC	Cervical Squamous Cell Carcinoma and Endocervical Adenocarcinoma	Cervix	2	2	33	1	1453	NA
90900f43-227a-49e3-9d1a-6f440b2718fd_gdc_realn_rehead	TCGA-HG-A2PA	CESC	Cervical Squamous Cell Carcinoma and Endocervical Adenocarcinoma	Cervix	3	2	38	1	773	NA
ec668819-703c-4b78-966b-5a928607a1fd_gdc_realn_rehead	TCGA-DG-A2KM	CESC	Cervical Squamous Cell Carcinoma and Endocervical Adenocarcinoma	Cervix	98	2	46	0	1946	NA
9699149a-0240-4eec-88d2-d3adb113c946_gdc_realn_rehead	TCGA-EA-A411	CESC	Cervical Squamous Cell Carcinoma and Endocervical Adenocarcinoma	Cervix	3	2	51	0	747	NA
e422107a-230d-4cdf-91a9-21fc0b51da3c_gdc_realn_rehead	TCGA-FU-A23K	CESC	Cervical Squamous Cell Carcinoma and Endocervical Adenocarcinoma	Cervix	3	2	29	0	372	NA
921c4deb-87b0-43aa-88c9-9a7f95ecd1c8_gdc_realn_rehead	TCGA-FU-A3TQ	CESC	Cervical Squamous Cell Carcinoma and Endocervical Adenocarcinoma	Cervix	3	2	56	0	795	NA
1e9abcac-f335-49d6-a8ad-4614b91cfdb7_gdc_realn_rehead	TCGA-C5-A1BJ	CESC	Cervical Squamous Cell Carcinoma and Endocervical Adenocarcinoma	Cervix	3	2	35	0	4385	NA
ae48837c-78be-4154-a84d-57e84fed1ed7_gdc_realn_rehead	TCGA-EX-A1H5	CESC	Cervical Squamous Cell Carcinoma and Endocervical Adenocarcinoma	Cervix	2	2	58	0	619	NA
e083f33c-cdb3-4f35-9956-8746cae108e0_gdc_realn_rehead	TCGA-EK-A2RM	CESC	Cervical Squamous Cell Carcinoma and Endocervical Adenocarcinoma	Cervix	3	2	41	0	50	NA
062e97c6-f1b9-4fc3-bca5-c6ad57c490c8_gdc_realn_rehead	TCGA-FU-A2QG	CESC	Cervical Squamous Cell Carcinoma and Endocervical Adenocarcinoma	Cervix	3	2	30	0	579	NA
0e8ff548-a7c8-45d8-be17-07f562a464ab_gdc_realn_rehead	TCGA-EK-A3GJ	CESC	Cervical Squamous Cell Carcinoma and Endocervical Adenocarcinoma	Cervix	5	2	51	0	3	NA
16bdf013-548e-43a5-9d42-3e11a9c778ab_gdc_realn_rehead	TCGA-FU-A3WB	CESC	Cervical Squamous Cell Carcinoma and Endocervical Adenocarcinoma	Cervix	3	2	43	0	491	NA
4cec354a-b3bb-445a-9127-d7dd9d45bd5c_gdc_realn_rehead	TCGA-BI-A20A	CESC	Cervical Squamous Cell Carcinoma and Endocervical Adenocarcinoma	Cervix	3	2	50	0	720	NA
3e0d0c99-4091-410e-ab0f-65a7e846c896_gdc_realn_rehead	TCGA-DR-A0ZL	CESC	Cervical Squamous Cell Carcinoma and Endocervical Adenocarcinoma	Cervix	1	2	53	0	2669	NA
99560670-614f-4c02-a4cd-e4cb71cfab04_gdc_realn_rehead	TCGA-C5-A1MJ	CESC	Cervical Squamous Cell Carcinoma and Endocervical Adenocarcinoma	Cervix	3	2	61	1	14	NA
cf8f289d-10d0-49d3-a3b7-b449b794b86d_gdc_realn_rehead	TCGA-DS-A0VK	CESC	Cervical Squamous Cell Carcinoma and Endocervical Adenocarcinoma	Cervix	3	2	46	1	1118	NA
c1ae4afd-1f44-4f51-8667-47f82fd9bd02_gdc_realn_rehead	TCGA-EK-A2PI	CESC	Cervical Squamous Cell Carcinoma and Endocervical Adenocarcinoma	Cervix	3	2	45	0	586	NA
8110c353-6be0-40c9-9fc8-4b10213f85c0_gdc_realn_rehead	TCGA-C5-A3HD	CESC	Cervical Squamous Cell Carcinoma and Endocervical Adenocarcinoma	Cervix	3	2	51	0	1582	NA
dd6a4d62-90e2-441e-9f5a-e282a29c2038_gdc_realn_rehead	TCGA-BI-A0VS	CESC	Cervical Squamous Cell Carcinoma and Endocervical Adenocarcinoma	Cervix	3	2	49	0	1735	NA
bb088cef-13e3-4aa6-9d3e-3e8426890fac_gdc_realn_rehead	TCGA-FU-A40J	CESC	Cervical Squamous Cell Carcinoma and Endocervical Adenocarcinoma	Cervix	3	2	39	0	426	NA
ddbbe532-5f3f-40af-8179-64ad5c2c4c37_gdc_realn_rehead	TCGA-EK-A2R7	CESC	Cervical Squamous Cell Carcinoma and Endocervical Adenocarcinoma	Cervix	3	2	45	0	27	NA
259cc116-980a-4382-94d3-82dfb441110f_gdc_realn_rehead	TCGA-DS-A1OC	CESC	Cervical Squamous Cell Carcinoma and Endocervical Adenocarcinoma	Cervix	3	2	48	0	376	NA
03488ec2-5c4e-4400-91da-b8f4ff265841_gdc_realn_rehead	TCGA-EX-A1H6	CESC	Cervical Squamous Cell Carcinoma and Endocervical Adenocarcinoma	Cervix	3	2	39	0	241	NA
56e07df7-ee73-4b88-be81-e9d2ff019bfc_gdc_realn_rehead	TCGA-C5-A1BN	CESC	Cervical Squamous Cell Carcinoma and Endocervical Adenocarcinoma	Cervix	3	2	27	1	166	NA
1796fd2e-df2b-4a04-92b1-32de09a83eec_gdc_realn_rehead	TCGA-EK-A2R9	CESC	Cervical Squamous Cell Carcinoma and Endocervical Adenocarcinoma	Cervix	3	2	58	0	4	NA
8481c419-e502-4ce3-9119-77696ddad998_gdc_realn_rehead	TCGA-FU-A3TX	CESC	Cervical Squamous Cell Carcinoma and Endocervical Adenocarcinoma	Cervix	98	2	79	0	45	NA
ddee952c-9ad2-41ea-912b-d5de6ebd03c5_gdc_realn_rehead	TCGA-EK-A2RE	CESC	Cervical Squamous Cell Carcinoma and Endocervical Adenocarcinoma	Cervix	3	2	27	0	57	NA
6e52d509-c167-4eee-943f-83206de7bfbd_gdc_realn_rehead	TCGA-C5-A2M2	CESC	Cervical Squamous Cell Carcinoma and Endocervical Adenocarcinoma	Cervix	3	2	56	1	1011	NA
3e3f9cbe-1dce-41f6-8e58-3806ca065cab_gdc_realn_rehead	TCGA-EK-A2GZ	CESC	Cervical Squamous Cell Carcinoma and Endocervical Adenocarcinoma	Cervix	2	2	65	0	383	NA
dfb8eac7-8d36-49d8-9dc4-81cd671c51fc_gdc_realn_rehead	TCGA-C5-A1M5	CESC	Cervical Squamous Cell Carcinoma and Endocervical Adenocarcinoma	Cervix	3	2	54	1	2052	NA
5f07f8a9-dc8e-4df2-8524-cc2c69b93342_gdc_realn_rehead	TCGA-EA-A3QE	CESC	Cervical Squamous Cell Carcinoma and Endocervical Adenocarcinoma	Cervix	3	2	45	0	761	NA
52e4d418-7e5a-4216-93f9-c8acf5de59c8_gdc_realn_rehead	TCGA-BI-A0VR	CESC	Cervical Squamous Cell Carcinoma and Endocervical Adenocarcinoma	Cervix	3	2	53	0	1505	NA
d1ce13f5-e4cc-494f-b73f-752fbfb4121b_gdc_realn_rehead	TCGA-EK-A2IP	CESC	Cervical Squamous Cell Carcinoma and Endocervical Adenocarcinoma	Cervix	3	2	28	0	202	NA
907d884c-c85c-4e41-96c2-2b886d33c9b3_gdc_realn_rehead	TCGA-C5-A1MK	CESC	Cervical Squamous Cell Carcinoma and Endocervical Adenocarcinoma	Cervix	3	2	79	1	74	NA
406a14de-eac9-4d48-b5bb-fe9b0aca8eed_gdc_realn_rehead	TCGA-DR-A0ZM	CESC	Cervical Squamous Cell Carcinoma and Endocervical Adenocarcinoma	Cervix	3	2	62	0	1791	NA
8bb40c44-4340-4316-99f4-f9780b8a6880_gdc_realn_rehead	TCGA-C5-A2M1	CESC	Cervical Squamous Cell Carcinoma and Endocervical Adenocarcinoma	Cervix	3	2	38	0	1169	NA
b39c4b21-626b-4e31-8aa1-02bdbc33395e_gdc_realn_rehead	TCGA-EK-A2PG	CESC	Cervical Squamous Cell Carcinoma and Endocervical Adenocarcinoma	Cervix	2	2	89	0	46	NA
049454fd-764d-4243-8104-a9dca2e98998_gdc_realn_rehead	TCGA-C5-A2LZ	CESC	Cervical Squamous Cell Carcinoma and Endocervical Adenocarcinoma	Cervix	3	2	66	1	3046	NA
7a40d57f-3866-42d1-9548-fd1503341518_gdc_realn_rehead	TCGA-C5-A1BK	CESC	Cervical Squamous Cell Carcinoma and Endocervical Adenocarcinoma	Cervix	2	2	36	0	5385	NA
d972ccb5-21b2-422c-a5b0-c5032dfd3807_gdc_realn_rehead	TCGA-FU-A3HY	CESC	Cervical Squamous Cell Carcinoma and Endocervical Adenocarcinoma	Cervix	3	2	47	0	954	NA
89351b64-fa1d-4193-9324-022c3ad55e3f_gdc_realn_rehead	TCGA-C5-A1BF	CESC	Cervical Squamous Cell Carcinoma and Endocervical Adenocarcinoma	Cervix	3	2	47	1	570	NA
d694267a-b413-42ab-b04c-33dec6dd12ed_gdc_realn_rehead	TCGA-EK-A2RC	CESC	Cervical Squamous Cell Carcinoma and Endocervical Adenocarcinoma	Cervix	98	2	34	0	129	NA
e3de2a62-7614-40ff-93d4-1226ef5eb823_gdc_realn_rehead	TCGA-C5-A2LX	CESC	Cervical Squamous Cell Carcinoma and Endocervical Adenocarcinoma	Cervix	3	2	55	0	2526	NA
d2795662-8e62-4ffa-80ec-6bf226d7575d_gdc_realn_rehead	TCGA-C5-A1M6	CESC	Cervical Squamous Cell Carcinoma and Endocervical Adenocarcinoma	Cervix	3	2	55	1	955	NA
e09f9b89-a3f0-4d1f-8004-2cac9ea698df_gdc_realn_rehead	TCGA-EK-A2H0	CESC	Cervical Squamous Cell Carcinoma and Endocervical Adenocarcinoma	Cervix	3	2	24	0	1847	NA
c49d19b2-79b3-4153-9db4-917bbb6efe12_gdc_realn_rehead	TCGA-EA-A1QS	CESC	Cervical Squamous Cell Carcinoma and Endocervical Adenocarcinoma	Cervix	3	2	46	0	1203	NA
674226d9-2fbd-4943-ba5b-a849facae617_gdc_realn_rehead	TCGA-EA-A1QT	CESC	Cervical Squamous Cell Carcinoma and Endocervical Adenocarcinoma	Cervix	3	2	48	0	1243	NA
9fbee306-fa17-4e58-b826-3518a1befced_gdc_realn_rehead	TCGA-IR-A3LF	CESC	Cervical Squamous Cell Carcinoma and Endocervical Adenocarcinoma	Cervix	3	2	65	0	2949	NA
c9637eb7-c0ca-403c-b25f-74a384d028a6_gdc_realn_rehead	TCGA-C5-A2LY	CESC	Cervical Squamous Cell Carcinoma and Endocervical Adenocarcinoma	Cervix	3	2	30	0	2383	NA
df4a521c-3462-4a7d-9386-8b6bc85d0eab_gdc_realn_rehead	TCGA-C5-A1BQ	CESC	Cervical Squamous Cell Carcinoma and Endocervical Adenocarcinoma	Cervix	3	2	66	1	604	NA
f029db9d-c31f-4a0d-80c8-516e8dcbfd74_gdc_realn_rehead	TCGA-EK-A2IR	CESC	Cervical Squamous Cell Carcinoma and Endocervical Adenocarcinoma	Cervix	3	2	48	0	3442	NA
e0f2b1b0-8281-449d-91b2-c5419e89b212_gdc_realn_rehead	TCGA-EA-A3HU	CESC	Cervical Squamous Cell Carcinoma and Endocervical Adenocarcinoma	Cervix	3	2	44	0	1013	NA
e07ffbe4-16b4-4325-9ae2-aaa1ce640d1b_gdc_realn_rehead	TCGA-HM-A3JJ	CESC	Cervical Squamous Cell Carcinoma and Endocervical Adenocarcinoma	Cervix	2	2	40	1	659	NA
996fa104-458b-44c6-8fe8-16e42b988433_gdc_realn_rehead	TCGA-DS-A1OD	CESC	Cervical Squamous Cell Carcinoma and Endocervical Adenocarcinoma	Cervix	3	2	49	0	3874	NA
95725919-79dd-4c24-9124-695c39396c87_gdc_realn_rehead	TCGA-AA-3696	COAD	Colon Adenocarcinoma	Colorectal	98	2	76	1	153	IV
246e92b0-4fad-4b67-bbd1-22a6cec0ccde_gdc_realn_rehead	TCGA-AA-A02H	COAD	Colon Adenocarcinoma	Colorectal	98	2	75	1	61	IV
dc1a5a73-8b0a-42d3-bbc8-30e02b776c30_gdc_realn_rehead	TCGA-AA-A01T	COAD	Colon Adenocarcinoma	Colorectal	98	2	64	0	1005	III
8b70a023-e72c-49ea-bbd0-1d1eef6fd632_gdc_realn_rehead	TCGA-CK-4951	COAD	Colon Adenocarcinoma	Colorectal	3	2	79	1	2134	II
006cb4e4-cb57-4b4f-98ed-475fa7f7f74d_gdc_realn_rehead	TCGA-A6-2686	COAD	Colon Adenocarcinoma	Colorectal	3	2	81	1	1126	II
24d28246-0877-4b28-ab40-f1a12335db15_gdc_realn_rehead	TCGA-AA-3821	COAD	Colon Adenocarcinoma	Colorectal	98	2	81	0	31	I
fe5eafcd-81db-48a4-b4bc-665f7c76cc50_gdc_realn_rehead	TCGA-AA-3850	COAD	Colon Adenocarcinoma	Colorectal	98	1	74	1	0	I
3ae525aa-e6f9-477e-855a-adec7131aac3_gdc_realn_rehead	TCGA-AA-3688	COAD	Colon Adenocarcinoma	Colorectal	98	1	80	0	578	IV
57a094ea-70d5-488a-b48c-053b66387bd8_gdc_realn_rehead	TCGA-AA-3831	COAD	Colon Adenocarcinoma	Colorectal	98	1	67	0	547	II
b83140d5-3116-439e-aec9-b044e462fd09_gdc_realn_rehead	TCGA-AA-A02R	COAD	Colon Adenocarcinoma	Colorectal	98	2	84	1	670	II
7c71c062-49f9-4613-9253-dbfe9353502d_gdc_realn_rehead	TCGA-A6-2682	COAD	Colon Adenocarcinoma	Colorectal	3	1	70	1	424	IV
aa952291-d808-4cba-8397-35f9244078bf_gdc_realn_rehead	TCGA-AA-A029	COAD	Colon Adenocarcinoma	Colorectal	98	1	68	0	1581	II
7c2a063d-48ff-4a6b-a0d2-3fba5f251858_gdc_realn_rehead	TCGA-AA-3848	COAD	Colon Adenocarcinoma	Colorectal	98	2	83	1	306	III
e50506e4-c028-4676-8d2f-dc49f119d861_gdc_realn_rehead	TCGA-AA-3693	COAD	Colon Adenocarcinoma	Colorectal	98	2	78	0	0	IV
fde795aa-ac9f-4f34-a31b-1a7e65ea2061_gdc_realn_rehead	TCGA-AA-3531	COAD	Colon Adenocarcinoma	Colorectal	98	2	75	0	1035	II
07347fa4-6aa8-4360-9643-5fd511b12591_gdc_realn_rehead	TCGA-AA-3488	COAD	Colon Adenocarcinoma	Colorectal	98	1	59	1	153	IV
da093084-a1e7-460c-9002-a62042307a8b_gdc_realn_rehead	TCGA-AA-3561	COAD	Colon Adenocarcinoma	Colorectal	98	1	72	0	424	II
74cf2a71-0662-43b3-b05d-37071c21bbea_gdc_realn_rehead	TCGA-AA-A01R	COAD	Colon Adenocarcinoma	Colorectal	98	1	47	0	1065	III
b033283d-1c5b-4ef6-8b4b-b367efec2680_gdc_realn_rehead	TCGA-AA-3837	COAD	Colon Adenocarcinoma	Colorectal	98	1	68	0	1186	II
300ac9b4-f371-468b-851d-22d0f6208749_gdc_realn_rehead	TCGA-AA-A00Z	COAD	Colon Adenocarcinoma	Colorectal	98	1	71	0	669	II
42badaac-df77-4606-8c64-951880ba2b76_gdc_realn_rehead	TCGA-AA-3858	COAD	Colon Adenocarcinoma	Colorectal	98	1	68	0	945	I
99d69dc1-ba41-44fc-946c-301181af46e5_gdc_realn_rehead	TCGA-AA-3862	COAD	Colon Adenocarcinoma	Colorectal	98	1	83	0	914	II
eb089e55-398c-4f58-84d6-484bc5f5707d_gdc_realn_rehead	TCGA-AA-3529	COAD	Colon Adenocarcinoma	Colorectal	98	2	78	1	0	III
31ecbf59-8b99-4b68-ae46-be5d0cf37fcd_gdc_realn_rehead	TCGA-A6-2672	COAD	Colon Adenocarcinoma	Colorectal	3	2	83	0	1419	III
bf945e32-df9a-465e-9f9a-46f48ea23dff_gdc_realn_rehead	TCGA-AA-3864	COAD	Colon Adenocarcinoma	Colorectal	98	1	72	0	1612	II
5b49dd79-a663-45bb-b56b-8b4b00b68191_gdc_realn_rehead	TCGA-AA-3506	COAD	Colon Adenocarcinoma	Colorectal	98	1	77	0	1765	I
70428abf-dcfe-414b-89a5-19cc8319e624_gdc_realn_rehead	TCGA-AA-3680	COAD	Colon Adenocarcinoma	Colorectal	98	2	68	1	335	IV
e6892eaa-782c-4564-99d0-b5066fdc1ee3_gdc_realn_rehead	TCGA-AA-A01P	COAD	Colon Adenocarcinoma	Colorectal	98	2	81	1	1158	III
3458ad38-f36a-410e-b7be-f737faa89691_gdc_realn_rehead	TCGA-AA-3715	COAD	Colon Adenocarcinoma	Colorectal	98	1	78	1	579	II
7d61083d-0a2d-417b-a2dd-88999c1e6b00_gdc_realn_rehead	TCGA-AA-3812	COAD	Colon Adenocarcinoma	Colorectal	98	2	82	0	1066	II
75e5aa99-02cb-4bfb-b780-21d3f63ec21d_gdc_realn_rehead	TCGA-AA-3814	COAD	Colon Adenocarcinoma	Colorectal	98	2	86	0	0	II
efda0381-de0f-437d-b6ab-0c25cc76c8d7_gdc_realn_rehead	TCGA-AA-A00Q	COAD	Colon Adenocarcinoma	Colorectal	98	2	66	0	1278	III
514bfd13-f26d-42b6-8a46-f0e37c5968cc_gdc_realn_rehead	TCGA-AA-A01D	COAD	Colon Adenocarcinoma	Colorectal	98	2	47	1	334	III
0abb0596-d1f7-404c-b09d-1cd2e2c9096f_gdc_realn_rehead	TCGA-AA-3994	COAD	Colon Adenocarcinoma	Colorectal	98	1	69	0	822	III
cf6eb874-d8c2-48e9-9615-1294fe77e477_gdc_realn_rehead	TCGA-AA-A00D	COAD	Colon Adenocarcinoma	Colorectal	98	1	70	0	578	I
ead9d457-0438-45fd-9488-49c45990364b_gdc_realn_rehead	TCGA-AA-3989	COAD	Colon Adenocarcinoma	Colorectal	98	1	84	1	242	IV
de78c570-4979-45d7-a649-c4d915f8f1aa_gdc_realn_rehead	TCGA-AA-A01V	COAD	Colon Adenocarcinoma	Colorectal	98	1	60	0	31	I
cd95eba4-01f3-4161-ae8a-3d6e45c28082_gdc_realn_rehead	TCGA-AA-A02O	COAD	Colon Adenocarcinoma	Colorectal	98	1	83	0	28	II
79da1cd2-e9c9-49f0-9d8a-1b630d7f0700_gdc_realn_rehead	TCGA-AA-3554	COAD	Colon Adenocarcinoma	Colorectal	98	2	62	0	546	II
32edbc70-6ca3-4bdc-b555-4e27f233d0dc_gdc_realn_rehead	TCGA-AA-3534	COAD	Colon Adenocarcinoma	Colorectal	98	2	78	0	882	II
a89d3061-b526-4f5b-9c22-08be5c607c88_gdc_realn_rehead	TCGA-AZ-4313	COAD	Colon Adenocarcinoma	Colorectal	3	2	51	0	2310	I
6fb76899-c587-45b7-930c-3752659ff991_gdc_realn_rehead	TCGA-AA-A00L	COAD	Colon Adenocarcinoma	Colorectal	98	1	67	0	1157	II
5e356f9c-4ba4-4026-acbf-ffba6878c7f7_gdc_realn_rehead	TCGA-AA-3966	COAD	Colon Adenocarcinoma	Colorectal	98	2	89	0	61	II
fea116e8-9bd5-42bd-8bc6-cc1cc1a4fc21_gdc_realn_rehead	TCGA-AA-3692	COAD	Colon Adenocarcinoma	Colorectal	98	2	47	1	1095	IV
732ca4a1-61cc-48d2-8417-27ba7189496c_gdc_realn_rehead	TCGA-AA-3521	COAD	Colon Adenocarcinoma	Colorectal	98	1	87	0	NA	II
ed92322d-0c36-4e4a-a3c2-b66a6632fd3d_gdc_realn_rehead	TCGA-AA-3519	COAD	Colon Adenocarcinoma	Colorectal	98	1	63	0	276	III
3087fe27-3c36-48a0-b65c-78d43f02dd16_gdc_realn_rehead	TCGA-AA-3684	COAD	Colon Adenocarcinoma	Colorectal	98	2	65	0	0	IV
24e9c9aa-47a4-4038-89a5-1e0fcb3de7b7_gdc_realn_rehead	TCGA-AA-3681	COAD	Colon Adenocarcinoma	Colorectal	98	2	78	0	182	III
f1d08dbd-489c-44f9-b508-2a6ccdcd10f1_gdc_realn_rehead	TCGA-AA-3867	COAD	Colon Adenocarcinoma	Colorectal	98	1	74	0	731	IV
5ebc4edb-8e53-4857-be22-b101da6d72ba_gdc_realn_rehead	TCGA-AA-A01Z	COAD	Colon Adenocarcinoma	Colorectal	98	1	68	0	1126	II
efca7bef-a58f-4c9c-8cb2-eb5b6820b328_gdc_realn_rehead	TCGA-AZ-4614	COAD	Colon Adenocarcinoma	Colorectal	3	2	72	1	172	IV
057e1f4a-6044-42f2-bcb9-861a5eaad65e_gdc_realn_rehead	TCGA-AA-3678	COAD	Colon Adenocarcinoma	Colorectal	98	2	61	0	1430	III
d6ab232d-aa9f-4f5f-9f54-d4640d7e3edd_gdc_realn_rehead	TCGA-CM-4752	COAD	Colon Adenocarcinoma	Colorectal	2	1	59	0	396	II
9c0aec1c-5689-4411-8a70-f98e2791ee97_gdc_realn_rehead	TCGA-AA-3549	COAD	Colon Adenocarcinoma	Colorectal	98	1	70	0	639	I
4540e858-8651-47e1-a4df-b8f6ac03ae4e_gdc_realn_rehead	TCGA-AA-A00O	COAD	Colon Adenocarcinoma	Colorectal	98	2	83	0	822	III
ac00f7e8-e02b-4f6b-88c6-c8981b68203f_gdc_realn_rehead	TCGA-AA-3872	COAD	Colon Adenocarcinoma	Colorectal	98	1	46	0	0	IV
d6c83995-fdc9-473b-8fc7-395dfb362ea9_gdc_realn_rehead	TCGA-AA-3538	COAD	Colon Adenocarcinoma	Colorectal	98	2	54	0	791	I
e476e0f4-dbc7-4877-b716-0b063972ba6e_gdc_realn_rehead	TCGA-AA-A02J	COAD	Colon Adenocarcinoma	Colorectal	98	2	71	1	153	IV
9faf6bbc-eb74-4dd9-9f03-18516e658133_gdc_realn_rehead	TCGA-AA-3856	COAD	Colon Adenocarcinoma	Colorectal	98	1	59	0	30	II
d5bafdfb-16c9-4c18-9a43-3aa358290cbf_gdc_realn_rehead	TCGA-AA-3556	COAD	Colon Adenocarcinoma	Colorectal	98	1	79	0	700	I
928e4b19-7881-4e8f-a26b-8fc012d5b9a5_gdc_realn_rehead	TCGA-AA-A01I	COAD	Colon Adenocarcinoma	Colorectal	98	1	76	0	943	I
b12e6a01-20a9-418e-94e5-c9ff15c24bbe_gdc_realn_rehead	TCGA-AZ-4615	COAD	Colon Adenocarcinoma	Colorectal	3	1	85	0	1002	III
5c0af189-fee6-4624-b30f-2d86f3fc55d8_gdc_realn_rehead	TCGA-AA-3846	COAD	Colon Adenocarcinoma	Colorectal	98	2	74	0	518	II
44bd4ae2-fcfa-46d6-a849-20968bfa89ee_gdc_realn_rehead	TCGA-AA-A00N	COAD	Colon Adenocarcinoma	Colorectal	98	1	76	1	122	II
815152af-2d73-445e-a37e-b99e61aa174e_gdc_realn_rehead	TCGA-AA-3494	COAD	Colon Adenocarcinoma	Colorectal	98	1	55	0	31	IV
b93b323f-d786-49db-a64b-387bb3e81fbf_gdc_realn_rehead	TCGA-AA-3542	COAD	Colon Adenocarcinoma	Colorectal	98	1	69	0	395	III
991db0d2-61a3-445a-b656-a6c899f27b70_gdc_realn_rehead	TCGA-AA-A02W	COAD	Colon Adenocarcinoma	Colorectal	98	2	73	0	1247	I
2002d934-5e52-4141-bd09-46d8d7f69985_gdc_realn_rehead	TCGA-AY-4070	COAD	Colon Adenocarcinoma	Colorectal	2	2	51	1	496	III
d0b3d39c-9348-4c65-b879-1287e13d648d_gdc_realn_rehead	TCGA-AA-3544	COAD	Colon Adenocarcinoma	Colorectal	98	1	68	0	426	I
c42d2224-bc6c-4649-a6a9-4b76ba1bfb8d_gdc_realn_rehead	TCGA-AA-3986	COAD	Colon Adenocarcinoma	Colorectal	98	1	74	0	580	I
96988a5b-69c8-4177-a6a4-3a7be958d2a7_gdc_realn_rehead	TCGA-AA-A02F	COAD	Colon Adenocarcinoma	Colorectal	98	2	69	0	1216	IV
05b11fe5-36f7-4d95-86df-d37f6cea83f1_gdc_realn_rehead	TCGA-AA-3818	COAD	Colon Adenocarcinoma	Colorectal	98	2	79	1	30	II
7b2e17b4-e64e-4b19-96b6-2f5c8d7a30f3_gdc_realn_rehead	TCGA-A6-2674	COAD	Colon Adenocarcinoma	Colorectal	3	1	72	0	1331	IV
2d411ec9-b6e5-4a69-a90e-1104aba8dfee_gdc_realn_rehead	TCGA-AA-3532	COAD	Colon Adenocarcinoma	Colorectal	98	1	63	0	882	II
c368b24a-59cd-4e51-a493-d885c3014c52_gdc_realn_rehead	TCGA-AA-3977	COAD	Colon Adenocarcinoma	Colorectal	98	1	65	0	761	NA
3edb1db6-df49-4d05-9109-91b2e63a6845_gdc_realn_rehead	TCGA-AA-A00E	COAD	Colon Adenocarcinoma	Colorectal	98	1	65	0	913	II
297a2982-fef1-42ef-96c6-cffbae41d8ea_gdc_realn_rehead	TCGA-AA-3941	COAD	Colon Adenocarcinoma	Colorectal	98	2	85	0	730	IV
b78d33fe-2797-4acc-8bbc-9c90ae21efd2_gdc_realn_rehead	TCGA-AA-3949	COAD	Colon Adenocarcinoma	Colorectal	98	2	88	0	791	III
739ec68d-08dd-43d9-998b-bfc6384c2414_gdc_realn_rehead	TCGA-AA-A017	COAD	Colon Adenocarcinoma	Colorectal	98	2	58	0	457	II
c4ab7acf-ad5c-4071-a0bc-e66ebcee126c_gdc_realn_rehead	TCGA-AA-3982	COAD	Colon Adenocarcinoma	Colorectal	98	1	76	0	822	III
3d78361e-8916-4880-8211-05d2e357e296_gdc_realn_rehead	TCGA-AA-3979	COAD	Colon Adenocarcinoma	Colorectal	98	1	84	0	730	II
62864847-3c65-4511-8c22-55cb627753c6_gdc_realn_rehead	TCGA-AA-3971	COAD	Colon Adenocarcinoma	Colorectal	98	1	59	0	489	III
61eed598-1d0d-4463-acf1-20ba6c0b8d00_gdc_realn_rehead	TCGA-A6-2684	COAD	Colon Adenocarcinoma	Colorectal	3	2	76	0	1127	I
f2b17b92-131e-46dc-b01f-04d8efec938a_gdc_realn_rehead	TCGA-AA-3950	COAD	Colon Adenocarcinoma	Colorectal	98	2	80	0	730	II
e61b548c-61a1-4d60-8e7c-9b1afbe0aafa_gdc_realn_rehead	TCGA-AA-3520	COAD	Colon Adenocarcinoma	Colorectal	98	2	86	0	731	II
c30fa608-b346-488d-9b31-55b66b390f15_gdc_realn_rehead	TCGA-AA-3975	COAD	Colon Adenocarcinoma	Colorectal	98	1	80	0	1036	I
3a2fcafb-e1dd-426d-852a-c08181495de3_gdc_realn_rehead	TCGA-AA-3525	COAD	Colon Adenocarcinoma	Colorectal	98	1	90	0	245	III
abad78c0-20fe-4fef-ac2f-4e3b6f4f2635_gdc_realn_rehead	TCGA-AA-3972	COAD	Colon Adenocarcinoma	Colorectal	98	1	72	0	1551	IV
95c33211-384d-485c-9f4e-0c2efe9830d7_gdc_realn_rehead	TCGA-AA-3955	COAD	Colon Adenocarcinoma	Colorectal	98	1	39	0	638	III
c78c26a8-d1bc-45b8-8a52-409d4e0cf405_gdc_realn_rehead	TCGA-AA-A01G	COAD	Colon Adenocarcinoma	Colorectal	98	1	63	0	365	II
646dcaac-9a67-465a-ad4f-a6dcb51f2534_gdc_realn_rehead	TCGA-AA-3968	COAD	Colon Adenocarcinoma	Colorectal	98	2	55	0	669	I
3e66c976-eda5-4d81-8f1a-86cde758a109_gdc_realn_rehead	TCGA-AA-3543	COAD	Colon Adenocarcinoma	Colorectal	98	1	84	0	30	I
74e2063f-55d3-4131-9d75-a7e5bb5de6b1_gdc_realn_rehead	TCGA-CM-4747	COAD	Colon Adenocarcinoma	Colorectal	3	1	47	0	761	IV
21a81d61-fcff-4d63-af73-00050d7c9dcb_gdc_realn_rehead	TCGA-AA-A00U	COAD	Colon Adenocarcinoma	Colorectal	98	1	50	0	518	III
6772eb46-c76e-4698-899e-a4112daf2049_gdc_realn_rehead	TCGA-AA-3854	COAD	Colon Adenocarcinoma	Colorectal	98	2	71	0	1096	I
83f0c190-d805-4d56-855b-ff6ed2ccf81a_gdc_realn_rehead	TCGA-AA-3679	COAD	Colon Adenocarcinoma	Colorectal	98	1	59	0	457	IV
2c318013-ec52-45c6-a6f1-ea2dd13e7d96_gdc_realn_rehead	TCGA-AA-3495	COAD	Colon Adenocarcinoma	Colorectal	98	1	79	0	1127	I
f763598b-c6c4-4373-8920-9d0d7044a4eb_gdc_realn_rehead	TCGA-AA-A01Q	COAD	Colon Adenocarcinoma	Colorectal	98	2	49	0	31	II
fba828cf-a464-4031-93d7-d57eff0e267b_gdc_realn_rehead	TCGA-AA-A00A	COAD	Colon Adenocarcinoma	Colorectal	98	1	81	0	1157	II
1c031b55-604d-4127-abb6-a44f728bc160_gdc_realn_rehead	TCGA-AA-3861	COAD	Colon Adenocarcinoma	Colorectal	98	1	73	0	914	II
41767d00-92d0-4170-9a44-5269f52da24d_gdc_realn_rehead	TCGA-CM-4744	COAD	Colon Adenocarcinoma	Colorectal	3	1	70	0	609	I
f73d6050-a5e9-4aac-b5e8-d5dd6c05e239_gdc_realn_rehead	TCGA-AA-A00W	COAD	Colon Adenocarcinoma	Colorectal	98	1	80	0	456	I
eb62ed0c-b42d-41c1-a9ff-4e2cbd89c08e_gdc_realn_rehead	TCGA-AA-3870	COAD	Colon Adenocarcinoma	Colorectal	98	2	71	0	912	IV
5c577d8d-cb6e-4f0c-9c7c-70bfe5eefbb0_gdc_realn_rehead	TCGA-AA-3548	COAD	Colon Adenocarcinoma	Colorectal	98	2	72	0	1034	III
a8ad5abd-1698-47e2-b1c2-a4f573e4cfae_gdc_realn_rehead	TCGA-AA-3518	COAD	Colon Adenocarcinoma	Colorectal	98	2	82	0	31	II
b42bb990-c016-4ce5-a0b6-e830950cb0e1_gdc_realn_rehead	TCGA-AA-A01S	COAD	Colon Adenocarcinoma	Colorectal	98	2	47	0	31	III
be9efccd-e80f-4804-8298-e2aa22c88e52_gdc_realn_rehead	TCGA-AA-A03F	COAD	Colon Adenocarcinoma	Colorectal	98	2	90	1	549	III
ff8442d4-3dac-4730-abcc-754b43dd9f89_gdc_realn_rehead	TCGA-AA-3947	COAD	Colon Adenocarcinoma	Colorectal	98	2	60	0	1004	II
1731196b-c2cc-48c7-b935-bcd984a9dfa1_gdc_realn_rehead	TCGA-AA-3530	COAD	Colon Adenocarcinoma	Colorectal	98	1	81	0	580	I
396de622-871b-4e01-996b-95fd89f25a05_gdc_realn_rehead	TCGA-AA-A01K	COAD	Colon Adenocarcinoma	Colorectal	98	2	74	0	943	III
ce8ecc27-c380-4a2e-b6dc-6b263763a88a_gdc_realn_rehead	TCGA-AA-A024	COAD	Colon Adenocarcinoma	Colorectal	98	1	81	1	1188	II
c9e3ec9e-ee0e-466f-b164-0447da0f40da_gdc_realn_rehead	TCGA-AA-3672	COAD	Colon Adenocarcinoma	Colorectal	98	2	90	0	28	III
1167a20c-6407-4cd1-a918-6c6a7ee50070_gdc_realn_rehead	TCGA-AA-3553	COAD	Colon Adenocarcinoma	Colorectal	98	2	62	0	730	I
5a80595a-5f08-4b25-95ba-81fa7c5ec0b5_gdc_realn_rehead	TCGA-AA-3492	COAD	Colon Adenocarcinoma	Colorectal	98	2	90	1	92	II
7632cc5b-45d4-4b71-b653-e2780b3fca81_gdc_realn_rehead	TCGA-A6-2677	COAD	Colon Adenocarcinoma	Colorectal	3	2	69	1	740	III
162fe8be-6f29-41df-b3c2-3972b4e3ca3a_gdc_realn_rehead	TCGA-AA-3877	COAD	Colon Adenocarcinoma	Colorectal	98	2	83	0	943	I
2834277f-3c76-42b6-939b-eeeaa3664bc0_gdc_realn_rehead	TCGA-AA-3939	COAD	Colon Adenocarcinoma	Colorectal	98	1	83	0	395	II
1078ed22-2457-4440-b75d-83073192353d_gdc_realn_rehead	TCGA-AA-3845	COAD	Colon Adenocarcinoma	Colorectal	98	2	87	1	0	II
fd8b6bfc-27bc-4861-a0d4-95da6ca6fc91_gdc_realn_rehead	TCGA-AZ-4308	COAD	Colon Adenocarcinoma	Colorectal	3	2	47	0	3324	III
8fcff146-0291-499a-a774-efeb38847874_gdc_realn_rehead	TCGA-AA-3666	COAD	Colon Adenocarcinoma	Colorectal	98	1	69	1	61	III
e40f02ef-3de7-405d-892a-56a5eb0f845b_gdc_realn_rehead	TCGA-AA-A01F	COAD	Colon Adenocarcinoma	Colorectal	98	1	72	0	974	III
2cf8e25a-a1be-47e3-8b6e-ee877b7452ca_gdc_realn_rehead	TCGA-A6-2679	COAD	Colon Adenocarcinoma	Colorectal	3	2	73	0	1366	II
cf9245ca-b750-4a25-9d4f-5ff203a2c786_gdc_realn_rehead	TCGA-AA-3509	COAD	Colon Adenocarcinoma	Colorectal	98	2	54	0	1915	II
b10a3af3-c89e-4c4f-9541-6d88d24ca0d0_gdc_realn_rehead	TCGA-AA-A004	COAD	Colon Adenocarcinoma	Colorectal	98	1	77	0	424	II
427699e0-0350-4178-bbb5-7a1eb7cf4c48_gdc_realn_rehead	TCGA-AA-3815	COAD	Colon Adenocarcinoma	Colorectal	98	2	66	0	1005	II
b5b73b19-cf98-444b-acac-044e763e49bf_gdc_realn_rehead	TCGA-AA-3866	COAD	Colon Adenocarcinoma	Colorectal	98	2	79	0	518	I
114fdb62-d353-421a-93e5-2acaf2b420d1_gdc_realn_rehead	TCGA-AA-A00R	COAD	Colon Adenocarcinoma	Colorectal	98	2	64	0	30	I
78340f87-eb41-47ce-b2ed-8f8633c5e73d_gdc_realn_rehead	TCGA-AA-A00J	COAD	Colon Adenocarcinoma	Colorectal	98	1	80	0	549	III
1cd37996-72f6-4f7b-bae1-d4b724f9c23e_gdc_realn_rehead	TCGA-AA-3842	COAD	Colon Adenocarcinoma	Colorectal	98	1	52	0	1126	III
dcec76da-f81b-4bc9-8c83-210fa33d420d_gdc_realn_rehead	TCGA-A6-2676	COAD	Colon Adenocarcinoma	Colorectal	3	2	75	1	1305	II
c112a4d1-e198-4bf2-afcf-10aeb47b2c01_gdc_realn_rehead	TCGA-AA-3710	COAD	Colon Adenocarcinoma	Colorectal	98	2	81	0	821	II
53ebec34-f67e-4fe9-9428-579431105d3e_gdc_realn_rehead	TCGA-A6-2683	COAD	Colon Adenocarcinoma	Colorectal	3	2	57	1	504	IV
afa1e1ca-52b1-44ac-8503-ca8b7e3c049b_gdc_realn_rehead	TCGA-AA-3852	COAD	Colon Adenocarcinoma	Colorectal	98	1	88	1	0	II
45cf2f30-b21c-4670-b32e-cc21cfdb95f3_gdc_realn_rehead	TCGA-A6-2681	COAD	Colon Adenocarcinoma	Colorectal	3	2	74	0	1387	II
8dc3cf99-702b-4c4e-b7c7-b2df93a495ac_gdc_realn_rehead	TCGA-CM-5341	COAD	Colon Adenocarcinoma	Colorectal	3	2	83	0	884	III
3bdd152e-361c-4fda-966e-22c8ee7923c9_gdc_realn_rehead	TCGA-AA-3860	COAD	Colon Adenocarcinoma	Colorectal	98	2	53	0	945	III
c382a65a-2a05-4105-8a12-5eb56e500bbb_gdc_realn_rehead	TCGA-AA-A00F	COAD	Colon Adenocarcinoma	Colorectal	98	1	67	0	1035	III
1ebc8d87-0548-465d-bdbf-2e5b68e20ecc_gdc_realn_rehead	TCGA-A6-2680	COAD	Colon Adenocarcinoma	Colorectal	2	2	73	0	1068	II
04c6177b-c643-45c1-85d5-cde423cfa766_gdc_realn_rehead	TCGA-A6-3810	COAD	Colon Adenocarcinoma	Colorectal	3	1	63	0	1111	II
23588b86-b516-4667-bf43-a4e206642e67_gdc_realn_rehead	TCGA-CM-4750	COAD	Colon Adenocarcinoma	Colorectal	3	2	34	0	244	III
0512ccd3-e4f2-4cdc-87c8-ea398b0e7b03_gdc_realn_rehead	TCGA-AA-3517	COAD	Colon Adenocarcinoma	Colorectal	98	1	61	0	1186	II
ab236896-80dd-455a-9150-47ba3aaa2f6b_gdc_realn_rehead	TCGA-A6-3809	COAD	Colon Adenocarcinoma	Colorectal	3	2	72	0	996	II
0f42b443-7b26-4577-98fc-cb0c18a67a66_gdc_realn_rehead	TCGA-AA-3869	COAD	Colon Adenocarcinoma	Colorectal	98	1	77	1	822	IV
6ac75a85-45ce-46b6-9291-87139a25f13b_gdc_realn_rehead	TCGA-A6-3809	COAD	Colon Adenocarcinoma	Colorectal	3	2	72	0	996	II
91f75e5c-dc57-465b-9c97-22df7a25e251_gdc_realn_rehead	TCGA-AA-3560	COAD	Colon Adenocarcinoma	Colorectal	98	2	72	0	608	III
b6ae6275-da9e-426c-891d-0d6a7b715d31_gdc_realn_rehead	TCGA-AA-A01C	COAD	Colon Adenocarcinoma	Colorectal	98	1	76	0	457	III
fa019cda-eaed-4f6d-a7f4-f67d05ac3e46_gdc_realn_rehead	TCGA-AA-3522	COAD	Colon Adenocarcinoma	Colorectal	98	1	68	0	1127	II
80be4fad-a258-4cef-87f4-870ee8b1663c_gdc_realn_rehead	TCGA-AA-3555	COAD	Colon Adenocarcinoma	Colorectal	98	2	81	0	911	II
54ab9e7b-3c36-40ab-ab68-a3e9a91638d6_gdc_realn_rehead	TCGA-AA-3502	COAD	Colon Adenocarcinoma	Colorectal	98	1	73	0	1065	I
9a3d72dd-43c9-4809-a3f2-c0b39c6041d6_gdc_realn_rehead	TCGA-AA-3875	COAD	Colon Adenocarcinoma	Colorectal	98	2	78	0	549	I
3e9874db-c4be-4d31-81aa-c05e82d891bd_gdc_realn_rehead	TCGA-A6-2685	COAD	Colon Adenocarcinoma	Colorectal	2	2	49	0	1133	II
cccefb79-0e9e-43be-a760-7e794b2a7fa2_gdc_realn_rehead	TCGA-AA-A010	COAD	Colon Adenocarcinoma	Colorectal	98	2	46	0	1064	II
ac8f11e5-79c2-4ef3-a743-d20b71358b41_gdc_realn_rehead	TCGA-AA-3844	COAD	Colon Adenocarcinoma	Colorectal	98	2	78	0	454	III
d3c67dd1-e47d-4990-a903-e9be05fda924_gdc_realn_rehead	TCGA-AZ-4315	COAD	Colon Adenocarcinoma	Colorectal	3	1	61	0	1776	II
cb9396ed-4bb7-41e8-b5fa-d6e2f2a56f80_gdc_realn_rehead	TCGA-AA-3516	COAD	Colon Adenocarcinoma	Colorectal	98	2	75	1	396	III
083c1e50-f389-47a9-8532-42a60ae1dc90_gdc_realn_rehead	TCGA-CM-4748	COAD	Colon Adenocarcinoma	Colorectal	3	1	53	0	792	III
274adb3c-0a7f-4078-a27d-ea8c470b8963_gdc_realn_rehead	TCGA-AA-3855	COAD	Colon Adenocarcinoma	Colorectal	98	1	73	0	975	I
453479a2-8b52-4ac7-bc91-44481818e0d5_gdc_realn_rehead	TCGA-A6-2684	COAD	Colon Adenocarcinoma	Colorectal	3	2	76	0	1127	I
6dc941a9-6e07-43f4-9d69-2255c98378da_gdc_realn_rehead	TCGA-AA-3664	COAD	Colon Adenocarcinoma	Colorectal	98	2	75	0	1643	II
b83129b3-25e0-486f-99de-c3c9e9a9d54e_gdc_realn_rehead	TCGA-AA-3970	COAD	Colon Adenocarcinoma	Colorectal	98	1	65	0	1096	II
7ae4b178-6c99-4280-a779-e6d52ae4d03d_gdc_realn_rehead	TCGA-AA-3811	COAD	Colon Adenocarcinoma	Colorectal	98	2	85	1	306	III
f855087f-3205-4317-810e-3c600f1c1c6d_gdc_realn_rehead	TCGA-AA-3984	COAD	Colon Adenocarcinoma	Colorectal	98	2	62	0	0	II
839af446-6db3-4ee6-9c9d-c708fae01bba_gdc_realn_rehead	TCGA-A6-3808	COAD	Colon Adenocarcinoma	Colorectal	3	1	73	0	1014	II
7281baa3-e1a5-459d-a508-ff2ab1067849_gdc_realn_rehead	TCGA-AA-3524	COAD	Colon Adenocarcinoma	Colorectal	98	1	85	0	1096	II
39c52a1e-5729-4a97-8aa4-afb25beeb14f_gdc_realn_rehead	TCGA-AA-3973	COAD	Colon Adenocarcinoma	Colorectal	98	1	70	0	397	IV
679825f4-f724-4f36-a9ed-7f07e28e2163_gdc_realn_rehead	TCGA-06-0168	GBM	Glioblastoma Multiforme	Brain	3	2	60	1	598	NA
c57195d3-0dcd-413d-ab94-cd4d8a68a453_gdc_realn_rehead	TCGA-06-2565	GBM	Glioblastoma Multiforme	Brain	1	1	59	1	506	NA
7dafc03d-3aa6-4d44-ac53-6da33ceaf600_gdc_realn_rehead	TCGA-06-0141	GBM	Glioblastoma Multiforme	Brain	3	1	63	1	313	NA
18b748f6-e937-4d57-9b6c-3c3f28f82c79_gdc_realn_rehead	TCGA-12-0616	GBM	Glioblastoma Multiforme	Brain	3	2	37	1	448	NA
b8d8a075-fe40-4c7d-a42a-bda1f6080a30_gdc_realn_rehead	TCGA-27-2526	GBM	Glioblastoma Multiforme	Brain	3	2	79	1	87	NA
c6f2f9a3-29a0-4e72-a99d-b65d128e2537_gdc_realn_rehead	TCGA-06-0156	GBM	Glioblastoma Multiforme	Brain	3	1	57	1	178	NA
4e3b1d39-bb97-4eb2-a3ac-05972163f13c_gdc_realn_rehead	TCGA-06-0171	GBM	Glioblastoma Multiforme	Brain	3	1	66	1	399	NA
8cd9c9f6-3fe7-41b8-b079-848a34a56451_gdc_realn_rehead	TCGA-27-2528	GBM	Glioblastoma Multiforme	Brain	3	1	63	1	480	NA
ab0d1471-6521-4d60-ab2f-f296b93784bc_gdc_realn_rehead	TCGA-28-5208	GBM	Glioblastoma Multiforme	Brain	3	1	52	1	544	NA
a088efbd-a97a-4ace-affc-2cf6e58eb266_gdc_realn_rehead	TCGA-12-0821	GBM	Glioblastoma Multiforme	Brain	3	1	63	1	323	NA
3dd6b389-ef88-4640-a9b0-c7117a2445ce_gdc_realn_rehead	TCGA-28-5215	GBM	Glioblastoma Multiforme	Brain	3	2	62	1	335	NA
ecad90d3-43c4-4190-894e-3b083036dad4_gdc_realn_rehead	TCGA-27-1834	GBM	Glioblastoma Multiforme	Brain	3	1	56	1	1233	NA
18f29516-5a4f-41ac-84ab-ff97f69b158a_gdc_realn_rehead	TCGA-06-5412	GBM	Glioblastoma Multiforme	Brain	3	2	79	1	138	NA
5513e573-0594-4b1f-80c4-8450086a6337_gdc_realn_rehead	TCGA-06-5856	GBM	Glioblastoma Multiforme	Brain	3	1	58	1	114	NA
30203633-6494-46f5-97c0-9668beca62ae_gdc_realn_rehead	TCGA-19-4065	GBM	Glioblastoma Multiforme	Brain	3	1	36	0	214	NA
6e55af78-861a-42fc-8494-042af57cbb3d_gdc_realn_rehead	TCGA-26-1442	GBM	Glioblastoma Multiforme	Brain	3	1	44	0	953	NA
73aac4e8-f07a-4b18-a272-fd4d4e34bf06_gdc_realn_rehead	TCGA-06-0210	GBM	Glioblastoma Multiforme	Brain	3	2	73	1	225	NA
70bf0fc0-6b8b-4022-a2f4-155887291351_gdc_realn_rehead	TCGA-02-2485	GBM	Glioblastoma Multiforme	Brain	2	1	53	0	470	NA
593b8463-f60e-44b9-ad21-8952608ac325_gdc_realn_rehead	TCGA-28-5216	GBM	Glioblastoma Multiforme	Brain	3	1	53	0	415	NA
5b8a7564-1e2b-49f2-8ae9-939d826bd8e0_gdc_realn_rehead	TCGA-14-0736	GBM	Glioblastoma Multiforme	Brain	2	1	50	1	460	NA
640428c8-5f07-48ef-bab1-6be3fd24a59b_gdc_realn_rehead	TCGA-15-1444	GBM	Glioblastoma Multiforme	Brain	3	1	21	1	1537	NA
69e79bfd-8614-479d-9948-4775ef64bb09_gdc_realn_rehead	TCGA-12-3650	GBM	Glioblastoma Multiforme	Brain	3	1	47	1	333	NA
f72f58ea-8d37-4beb-b334-20206cdba1d4_gdc_realn_rehead	TCGA-26-5132	GBM	Glioblastoma Multiforme	Brain	3	1	75	0	286	NA
4c65a8fc-a9e5-4a74-b5b7-c57604ded342_gdc_realn_rehead	TCGA-06-0138	GBM	Glioblastoma Multiforme	Brain	3	1	43	1	737	NA
e0ddac88-c49a-4ab2-a2f2-5fe3799bd97e_gdc_realn_rehead	TCGA-06-0749	GBM	Glioblastoma Multiforme	Brain	2	1	51	1	82	NA
60e26e91-6d7c-4603-8e8e-07ac14e091bc_gdc_realn_rehead	TCGA-06-0157	GBM	Glioblastoma Multiforme	Brain	3	2	63	1	97	NA
c7f46b91-ed9c-4368-8001-52503d67998d_gdc_realn_rehead	TCGA-06-0645	GBM	Glioblastoma Multiforme	Brain	3	2	56	1	175	NA
e2c712df-331f-409d-b31c-ab7565e6aa40_gdc_realn_rehead	TCGA-41-5651	GBM	Glioblastoma Multiforme	Brain	2	2	59	1	460	NA
f0607c6a-93e4-44f1-ae29-570ac13bada3_gdc_realn_rehead	TCGA-06-2570	GBM	Glioblastoma Multiforme	Brain	3	2	22	0	958	NA
605175c7-d76a-4ba2-872d-2f31f2d0f8ab_gdc_realn_rehead	TCGA-12-1597	GBM	Glioblastoma Multiforme	Brain	3	2	63	1	675	NA
a288ce0e-2b96-4788-9d2b-92e83e6a0d40_gdc_realn_rehead	TCGA-32-1982	GBM	Glioblastoma Multiforme	Brain	3	2	76	1	142	NA
ecb6ea81-0e90-4f2a-a9bc-d9bc1a67a863_gdc_realn_rehead	TCGA-27-1835	GBM	Glioblastoma Multiforme	Brain	3	2	53	1	648	NA
af18be5a-ddcd-4247-9d56-dfe587b81f7a_gdc_realn_rehead	TCGA-14-2554	GBM	Glioblastoma Multiforme	Brain	3	2	52	1	532	NA
f809db82-3837-4582-b1a4-823b6d27e65b_gdc_realn_rehead	TCGA-41-2571	GBM	Glioblastoma Multiforme	Brain	3	1	89	1	26	NA
8f639d6f-ef3b-424a-a36d-8b0a07c18b26_gdc_realn_rehead	TCGA-14-0787	GBM	Glioblastoma Multiforme	Brain	1	1	69	1	68	NA
2500fa8f-39af-4b46-8a8f-2147f7ddce56_gdc_realn_rehead	TCGA-28-2509	GBM	Glioblastoma Multiforme	Brain	3	2	77	0	145	NA
4106ce41-e881-4bba-a650-80899e7e8f9e_gdc_realn_rehead	TCGA-06-2562	GBM	Glioblastoma Multiforme	Brain	3	1	82	1	382	NA
a1b34887-c5f7-4be4-86a1-aeb928e60c42_gdc_realn_rehead	TCGA-16-1045	GBM	Glioblastoma Multiforme	Brain	3	2	50	1	883	NA
fc534c42-60c7-495c-926b-39768a06d4c3_gdc_realn_rehead	TCGA-14-0789	GBM	Glioblastoma Multiforme	Brain	3	1	55	1	342	NA
11da168f-9361-44cb-bc39-77614802fb73_gdc_realn_rehead	TCGA-12-5299	GBM	Glioblastoma Multiforme	Brain	3	2	56	1	98	NA
b9e2c5fc-8cfb-4383-a5cf-8a1cc05eadc0_gdc_realn_rehead	TCGA-06-0211	GBM	Glioblastoma Multiforme	Brain	3	1	48	1	360	NA
f871cb37-1c5a-4d8b-8ddf-fabda604fcf4_gdc_realn_rehead	TCGA-02-2486	GBM	Glioblastoma Multiforme	Brain	3	1	64	1	618	NA
eb37bf42-7e45-4042-95bc-2638c4a06e32_gdc_realn_rehead	TCGA-06-5858	GBM	Glioblastoma Multiforme	Brain	3	2	46	0	187	NA
1614aef5-0c38-46c9-8771-53f2126dcd1b_gdc_realn_rehead	TCGA-76-4926	GBM	Glioblastoma Multiforme	Brain	3	1	69	1	138	NA
c296258b-680b-4a08-9460-30a48257921c_gdc_realn_rehead	TCGA-14-0817	GBM	Glioblastoma Multiforme	Brain	3	2	70	1	164	NA
6de56922-7cb4-4b24-bda5-ec417509536e_gdc_realn_rehead	TCGA-14-1825	GBM	Glioblastoma Multiforme	Brain	3	1	70	1	232	NA
bcbe7584-921c-425c-9a65-540c3079ce94_gdc_realn_rehead	TCGA-06-0882	GBM	Glioblastoma Multiforme	Brain	3	1	30	1	632	NA
5280b92c-0fa4-4e7a-a18c-12c994f8c0b6_gdc_realn_rehead	TCGA-19-2620	GBM	Glioblastoma Multiforme	Brain	3	1	70	1	148	NA
19c1c00d-6c5d-4b61-a6ea-defa58e2b23e_gdc_realn_rehead	TCGA-16-0846	GBM	Glioblastoma Multiforme	Brain	3	1	85	1	119	NA
48271f49-4bbb-4b63-abcf-6c981a6383d1_gdc_realn_rehead	TCGA-19-2625	GBM	Glioblastoma Multiforme	Brain	3	2	77	1	124	NA
36081a77-94f9-4caa-a0cc-abd3e110a44f_gdc_realn_rehead	TCGA-14-1034	GBM	Glioblastoma Multiforme	Brain	98	2	60	1	485	NA
1422e173-0299-4070-9e67-74ad6bdc0257_gdc_realn_rehead	TCGA-27-2524	GBM	Glioblastoma Multiforme	Brain	3	1	56	1	231	NA
f894d20f-dd00-45ce-ab96-694cab31b782_gdc_realn_rehead	TCGA-19-2624	GBM	Glioblastoma Multiforme	Brain	3	1	52	1	5	NA
3574d939-da89-4d0c-b523-5002160cb9b2_gdc_realn_rehead	TCGA-06-0743	GBM	Glioblastoma Multiforme	Brain	3	1	70	1	803	NA
d0a12311-39ab-4e55-bd2d-7ab341a445ce_gdc_realn_rehead	TCGA-32-2632	GBM	Glioblastoma Multiforme	Brain	3	1	80	1	269	NA
212ae104-eccf-4888-a4e0-2e9be74ac1f1_gdc_realn_rehead	TCGA-06-0190	GBM	Glioblastoma Multiforme	Brain	3	1	63	1	317	NA
d38d6f9c-5737-4b02-9154-cc11dee20435_gdc_realn_rehead	TCGA-26-5136	GBM	Glioblastoma Multiforme	Brain	3	2	78	1	577	NA
f22c33a8-e787-4465-ae14-db666129381f_gdc_realn_rehead	TCGA-06-0184	GBM	Glioblastoma Multiforme	Brain	3	1	64	1	2126	NA
082b874f-bb14-4c9c-aa02-2dbb9d8e3b3c_gdc_realn_rehead	TCGA-14-1829	GBM	Glioblastoma Multiforme	Brain	2	1	57	0	218	NA
27c88be7-0e65-4e52-8e02-8bad4f720f68_gdc_realn_rehead	TCGA-12-3652	GBM	Glioblastoma Multiforme	Brain	3	1	60	1	1062	NA
0b6e4d21-f76f-49b4-9069-dd0dd719e934_gdc_realn_rehead	TCGA-06-2558	GBM	Glioblastoma Multiforme	Brain	3	2	75	1	380	NA
3285279f-5b4e-41f2-b4fe-e261cb85e3de_gdc_realn_rehead	TCGA-19-2619	GBM	Glioblastoma Multiforme	Brain	2	2	55	0	294	NA
e416e8f1-36e2-480a-bfdd-9e4916b119ed_gdc_realn_rehead	TCGA-06-5859	GBM	Glioblastoma Multiforme	Brain	3	1	64	0	139	NA
fcec5010-c59b-4dbd-87bb-d4b3c63956ef_gdc_realn_rehead	TCGA-28-2499	GBM	Glioblastoma Multiforme	Brain	3	1	60	NA	NA	NA
32446235-b5ee-4f28-ab8c-242bade198d1_gdc_realn_rehead	TCGA-19-5960	GBM	Glioblastoma Multiforme	Brain	3	1	57	1	455	NA
056a6e7e-ca98-4af7-ab89-ea053d65b9aa_gdc_realn_rehead	TCGA-32-4213	GBM	Glioblastoma Multiforme	Brain	3	2	47	0	604	NA
ee71109e-00a1-4b23-a250-7fc1a745b2cf_gdc_realn_rehead	TCGA-12-5295	GBM	Glioblastoma Multiforme	Brain	3	2	61	1	454	NA
fddd420e-1b94-4b88-993e-355291d8d74a_gdc_realn_rehead	TCGA-32-1970	GBM	Glioblastoma Multiforme	Brain	3	1	59	1	468	NA
976b653b-cbcf-4428-8371-5cfc45d8d5f6_gdc_realn_rehead	TCGA-06-5408	GBM	Glioblastoma Multiforme	Brain	3	2	55	1	357	NA
faceab45-4de0-4326-aad7-885f9cfa5d2c_gdc_realn_rehead	TCGA-06-0139	GBM	Glioblastoma Multiforme	Brain	3	1	40	1	362	NA
0fb8d0ed-fb27-4b1d-b465-0040628c2ca2_gdc_realn_rehead	TCGA-06-5416	GBM	Glioblastoma Multiforme	Brain	3	2	23	0	204	NA
01715c1f-2530-4943-a65c-0c4809dfba5a_gdc_realn_rehead	TCGA-06-0745	GBM	Glioblastoma Multiforme	Brain	3	1	60	1	239	NA
cfc3ea52-200c-4b9b-8b4c-45ff00f32c60_gdc_realn_rehead	TCGA-28-5209	GBM	Glioblastoma Multiforme	Brain	3	2	67	0	77	NA
67488c82-715d-4f6d-bbe8-43169ba1f4e6_gdc_realn_rehead	TCGA-06-0156	GBM	Glioblastoma Multiforme	Brain	3	1	57	1	178	NA
39cec01b-13c0-4392-85ad-214304da4531_gdc_realn_rehead	TCGA-06-0210	GBM	Glioblastoma Multiforme	Brain	3	2	73	1	225	NA
4a57c1b5-ff8b-49a5-83a3-78ba64ca576d_gdc_realn_rehead	TCGA-76-4931	GBM	Glioblastoma Multiforme	Brain	3	2	71	1	279	NA
61366b3a-26e3-4f9e-baf5-9512ed44bbef_gdc_realn_rehead	TCGA-41-4097	GBM	Glioblastoma Multiforme	Brain	3	2	63	1	6	NA
7120047e-ca19-486b-bc4c-3002c8a7563c_gdc_realn_rehead	TCGA-76-4929	GBM	Glioblastoma Multiforme	Brain	3	2	76	1	111	NA
5287c4c8-2822-4d5c-9e51-b648103af641_gdc_realn_rehead	TCGA-06-0747	GBM	Glioblastoma Multiforme	Brain	3	1	54	1	82	NA
0181e13f-1844-466b-a57d-6e00b6d411cc_gdc_realn_rehead	TCGA-06-0190	GBM	Glioblastoma Multiforme	Brain	3	1	63	1	317	NA
dc6da322-f307-4d57-8017-2402c75fefa2_gdc_realn_rehead	TCGA-06-0132	GBM	Glioblastoma Multiforme	Brain	3	1	50	1	771	NA
26be2fb8-f872-4105-82a4-f63f3597f461_gdc_realn_rehead	TCGA-27-1830	GBM	Glioblastoma Multiforme	Brain	3	1	58	1	154	NA
5c04f1a0-a196-4e96-8394-12eb15df4e89_gdc_realn_rehead	TCGA-32-2638	GBM	Glioblastoma Multiforme	Brain	3	1	68	1	766	NA
79fb9497-3945-4e1d-bde0-a9b8f072b213_gdc_realn_rehead	TCGA-06-0750	GBM	Glioblastoma Multiforme	Brain	3	1	44	1	28	NA
099f0282-5b58-437f-bbed-75713062529a_gdc_realn_rehead	TCGA-06-0129	GBM	Glioblastoma Multiforme	Brain	1	1	31	1	1024	NA
5f65daa0-e8eb-43f3-bf35-f3b966608abc_gdc_realn_rehead	TCGA-06-0221	GBM	Glioblastoma Multiforme	Brain	3	1	31	1	603	NA
1c581e76-072d-4060-9a65-c3203a0f3918_gdc_realn_rehead	TCGA-27-2521	GBM	Glioblastoma Multiforme	Brain	3	1	35	1	510	NA
05ff1bcd-6be7-4fb2-87ab-6608d9cfb895_gdc_realn_rehead	TCGA-06-0178	GBM	Glioblastoma Multiforme	Brain	3	1	39	1	2681	NA
6a242980-e12f-4738-956b-759a7f0809c0_gdc_realn_rehead	TCGA-06-5413	GBM	Glioblastoma Multiforme	Brain	3	1	67	0	268	NA
df19a62e-ea78-40a2-b35f-ddbfe6131d01_gdc_realn_rehead	TCGA-19-1390	GBM	Glioblastoma Multiforme	Brain	3	2	63	1	772	NA
822e613b-6dc5-4309-a807-05ef9bfbc66e_gdc_realn_rehead	TCGA-06-2557	GBM	Glioblastoma Multiforme	Brain	2	1	77	1	33	NA
4e38de64-b775-47b2-93da-5e6e781db69d_gdc_realn_rehead	TCGA-06-2567	GBM	Glioblastoma Multiforme	Brain	3	1	65	1	133	NA
ded112d6-be1d-414e-b770-f34bfd131bad_gdc_realn_rehead	TCGA-76-4928	GBM	Glioblastoma Multiforme	Brain	3	2	86	1	94	NA
2d2fa84d-c205-415f-9d35-e9719a6fd98f_gdc_realn_rehead	TCGA-12-3653	GBM	Glioblastoma Multiforme	Brain	3	2	34	1	442	NA
ecca34f6-614f-4456-bbf3-de881eb5a3fd_gdc_realn_rehead	TCGA-76-4925	GBM	Glioblastoma Multiforme	Brain	3	1	77	1	146	NA
501c664b-b172-4094-8f05-d9da1d27ab1e_gdc_realn_rehead	TCGA-26-5134	GBM	Glioblastoma Multiforme	Brain	3	1	74	0	167	NA
8538437d-ae45-4c6d-a861-9f899448ca0f_gdc_realn_rehead	TCGA-32-5222	GBM	Glioblastoma Multiforme	Brain	3	1	66	1	585	NA
1c0729f5-b8df-4123-b3af-9c5b9f3d0f8a_gdc_realn_rehead	TCGA-41-2572	GBM	Glioblastoma Multiforme	Brain	3	1	67	1	406	NA
b0f33953-380e-4840-a70d-4b5cab649bb0_gdc_realn_rehead	TCGA-06-0878	GBM	Glioblastoma Multiforme	Brain	3	1	75	0	218	NA
27374cfc-7c71-4c05-91bd-390f37cfac83_gdc_realn_rehead	TCGA-06-5417	GBM	Glioblastoma Multiforme	Brain	3	2	45	0	155	NA
e3e93056-baa8-4902-bd50-d172632cf1f6_gdc_realn_rehead	TCGA-14-1402	GBM	Glioblastoma Multiforme	Brain	3	2	59	1	975	NA
8286a29b-3ae2-45f3-8f3f-8ebb202a8816_gdc_realn_rehead	TCGA-06-0649	GBM	Glioblastoma Multiforme	Brain	2	2	73	1	64	NA
e9ce4f2b-d4ca-47c7-986b-1498b9d7d8d8_gdc_realn_rehead	TCGA-28-5220	GBM	Glioblastoma Multiforme	Brain	3	1	67	1	388	NA
a112396c-5bc8-44d2-9437-d73f604e9537_gdc_realn_rehead	TCGA-28-2514	GBM	Glioblastoma Multiforme	Brain	1	1	46	0	160	NA
04530eca-7cc6-413e-a706-d1c1f4919ce3_gdc_realn_rehead	TCGA-06-0211	GBM	Glioblastoma Multiforme	Brain	3	1	48	1	360	NA
dad69b47-8893-43d6-ad10-82f703027675_gdc_realn_rehead	TCGA-28-5218	GBM	Glioblastoma Multiforme	Brain	3	1	63	1	157	NA
afbf758e-17ae-4265-96b9-30fe3b1cb42f_gdc_realn_rehead	TCGA-26-5135	GBM	Glioblastoma Multiforme	Brain	3	2	73	1	270	NA
00ee34bb-06e4-492d-ac89-dc7e7d47f572_gdc_realn_rehead	TCGA-26-5139	GBM	Glioblastoma Multiforme	Brain	3	2	65	0	48	NA
d9218a68-50c9-4557-a53e-ff1835f1e68f_gdc_realn_rehead	TCGA-14-0790	GBM	Glioblastoma Multiforme	Brain	3	2	65	1	419	NA
d4ec4331-81fc-4cea-8498-37baa7706291_gdc_realn_rehead	TCGA-06-5418	GBM	Glioblastoma Multiforme	Brain	3	2	76	1	83	NA
7859bfd8-feeb-4208-8a25-6477b1d412af_gdc_realn_rehead	TCGA-27-1832	GBM	Glioblastoma Multiforme	Brain	3	2	59	1	300	NA
6b48056a-ef73-4977-842a-37f560aa408e_gdc_realn_rehead	TCGA-19-1787	GBM	Glioblastoma Multiforme	Brain	3	1	49	1	385	NA
50e3941e-7672-4420-ab65-30608ce8abe6_gdc_realn_rehead	TCGA-06-0152	GBM	Glioblastoma Multiforme	Brain	3	1	68	1	375	NA
a8fea3ca-f04f-4f7c-b09a-f9ce722601a0_gdc_realn_rehead	TCGA-06-0686	GBM	Glioblastoma Multiforme	Brain	3	1	53	1	432	NA
b26f3576-01a8-4048-a131-d90c232ef063_gdc_realn_rehead	TCGA-06-5414	GBM	Glioblastoma Multiforme	Brain	3	1	62	0	273	NA
11b57e74-e0fc-4e5a-8c1a-89ed122253ea_gdc_realn_rehead	TCGA-02-0047	GBM	Glioblastoma Multiforme	Brain	3	1	79	1	448	NA
2b20882c-6cd1-4703-9d7a-bde803c56030_gdc_realn_rehead	TCGA-14-0781	GBM	Glioblastoma Multiforme	Brain	2	1	49	1	29	NA
9c2a9555-cb79-4292-b256-31bf0abb1c5b_gdc_realn_rehead	TCGA-06-0125	GBM	Glioblastoma Multiforme	Brain	3	2	64	1	1448	NA
492ef759-a33e-4b20-b0f1-18a551e11b1c_gdc_realn_rehead	TCGA-06-0158	GBM	Glioblastoma Multiforme	Brain	3	1	74	1	329	NA
fd475625-51de-4b53-936f-824a24dc866a_gdc_realn_rehead	TCGA-02-2483	GBM	Glioblastoma Multiforme	Brain	1	1	44	0	466	NA
7fdbb4ee-1ee1-4ec5-8dec-3ebdb22b539a_gdc_realn_rehead	TCGA-08-0386	GBM	Glioblastoma Multiforme	Brain	3	1	74	1	548	NA
833ebab2-1d73-4b45-b51e-df18b11961fd_gdc_realn_rehead	TCGA-27-2519	GBM	Glioblastoma Multiforme	Brain	3	1	49	1	550	NA
72544ec4-8bcd-41ea-af19-71a9b14df122_gdc_realn_rehead	TCGA-76-4932	GBM	Glioblastoma Multiforme	Brain	3	2	51	1	1458	NA
3b648d4c-ade3-4359-af7e-d4743a7d4e8f_gdc_realn_rehead	TCGA-06-2564	GBM	Glioblastoma Multiforme	Brain	3	1	51	0	181	NA
4293df2d-9053-44ad-b58e-97fece39fbf5_gdc_realn_rehead	TCGA-27-1831	GBM	Glioblastoma Multiforme	Brain	3	1	67	1	505	NA
c967f25f-9bb8-41b6-9792-8340334047d7_gdc_realn_rehead	TCGA-06-2561	GBM	Glioblastoma Multiforme	Brain	3	2	53	1	537	NA
75705250-49df-4ea7-ad7b-37acab0ca4c3_gdc_realn_rehead	TCGA-76-4927	GBM	Glioblastoma Multiforme	Brain	3	1	58	1	535	NA
454c9f5b-ab50-452b-931c-0779c1051ea6_gdc_realn_rehead	TCGA-06-0744	GBM	Glioblastoma Multiforme	Brain	3	1	67	1	1426	NA
33e402b4-9a88-45d7-a184-b109774e0003_gdc_realn_rehead	TCGA-41-3915	GBM	Glioblastoma Multiforme	Brain	3	1	49	1	360	NA
fabdb2b7-2e32-42bc-aa6d-20cfefaa6ee3_gdc_realn_rehead	TCGA-14-1823	GBM	Glioblastoma Multiforme	Brain	3	2	59	1	543	NA
2e03bd13-fc67-4237-9c0a-63678e434b5b_gdc_realn_rehead	TCGA-06-0174	GBM	Glioblastoma Multiforme	Brain	3	1	54	1	98	NA
d9d05cb6-c64b-4b15-bd03-da1f5c212feb_gdc_realn_rehead	TCGA-06-2569	GBM	Glioblastoma Multiforme	Brain	2	2	24	0	13	NA
[truncated: 4,413 more rows]

## Sheet: Table S3
Table S3	Mass spectrometry and RiboSeq samples
Sample_ID	Type
[truncated: 2,262 more rows]

## Sheet: Table S4
Table S4	Highly-expressed lncRNAs (Q3+1.5*IQR > 1 FPKM) significantly associated with tumor metastasis (FDR < 0.05, FC > 1.5)
[truncated: 28 more rows]

[truncated: 23 more sheets: Table S5, Table S6, Table S7, Table S8, Table S9, Table S10, Table S11, Table S12, Table S13, Table S14, Table S15, Table S16, Table S17, Table S18, Table S19, Table S20, Table S21, Table S22, Table S23, Table S24 …]
